# Supplementary material for: Effects of different rootstocks on phenolics in the skin of ‘Cabernet Sauvignon’ and widely targeted metabolome and transcriptome analysis
Source: Hortic Res. 2022 Mar 14;9:uhac053. doi: 10.1093/hr/uhac053 (PMC9154070; doi:10.1093/hr/uhac053)
Supplement: Web_Material_uhac053 [file web_material_uhac053.zip]

Archive with 4 entries (4 files):
- SUPPLEMENTAL INFORMATION.docx
- Table S3 cs_vs_140r.diff.TF.annotation.xlsx
- Table S4 ALL_sample_data of Widely Targeted Metabolome.xlsx
- Table S5 total.read.counts.annotation of transcriptome.xlsx
