# Supplementary material for: Effects of different rootstocks on phenolics in the skin of ‘Cabernet Sauvignon’ and widely targeted metabolome and transcriptome analysis
Source: Hortic Res. 2022 Mar 14;9:uhac053. doi: 10.1093/hr/uhac053 (PMC9154070; doi:10.1093/hr/uhac053)
Supplement: Web_Material_uhac053 [file web_material_uhac053.zip › Table S3 cs_vs_140r.diff.TF.annotation.xlsx]

## Sheet: Sheet1
ID	Family	Category	Classification	Name	Chrom	Start	End	Strand	Length	Type	GO	KEGG	KOG	NR	SwissProt	TrEMBL
gene:VIT_01s0011g03540	LOB	TF	LOB	--	1	3210273	3211389	-	1117	protein_coding	--	--	--	PREDICTED: LOB domain-containing protein 40 [Vitis vinifera]	--	F6HEW8_VITVI,SubName: Full=Uncharacterized protein {ECO:0000313|EMBL:CCB50913.1};
gene:VIT_01s0011g03540	LOB	TF	LOB	--	1	3210273	3211389	-	1117	protein_coding	--	--	--	PREDICTED: LOB domain-containing protein 40 [Vitis vinifera]	--	F6HEW8_VITVI,SubName: Full=Uncharacterized protein {ECO:0000313|EMBL:CCB50913.1};
gene:VIT_01s0146g00480	Tify	TF	Tify	--	1	22328007	22331011	+	3005	protein_coding	--	--	--	--	--	--
gene:VIT_02s0012g01960	Jumonji	TR	Jumonji	--	2	8573633	8582338	-	8706	protein_coding	--	--	--	--	--	--
gene:VIT_02s0012g01960	Jumonji	TR	Jumonji	--	2	8573633	8582338	-	8706	protein_coding	--	--	--	--	--	--
gene:VIT_02s0025g02590	HB-HD-ZIP	TF	HB->HB-HD-ZIP	--	2	2249111	2250024	-	914	protein_coding	GO:0005634,nucleus; GO:0003700,DNA-binding transcription factor activity; GO:0043565,sequence-specific DNA binding; GO:0045893,positive regulation of transcription, DNA-templated; GO:0009737,response to abscisic acid; GO:0009414,response to water deprivation; GO:0006351,transcription, DNA-templated	--	Transcription factor HEX, contains HOX and HALZ domains	unnamed protein product, partial [Vitis vinifera]	ATHB7_ARATH,RecName: Full=Homeobox-leucine zipper protein ATHB-7; AltName: Full=HD-ZIP protein ATHB-7; AltName: Full=Homeodomain transcription factor ATHB-7;	F6HU74_VITVI,SubName: Full=Uncharacterized protein {ECO:0000313|EMBL:CCB58297.1};
gene:VIT_02s0025g03000	B3	TF	B3->B3	--	2	2549060	2551345	+	2286	protein_coding	GO:0005634,nucleus; GO:0003677,DNA binding; GO:0006355,regulation of transcription, DNA-templated; GO:0006351,transcription, DNA-templated	--	At2g46870	PREDICTED: B3 domain-containing protein Os03g0120900 [Vitis vinifera]	Y3209_ORYSJ,RecName: Full=B3 domain-containing protein Os03g0120900;	F6HU98_VITVI,SubName: Full=Uncharacterized protein {ECO:0000313|EMBL:CCB58321.1};
gene:VIT_02s0025g04460	AP2/ERF-ERF	TF	AP2/ERF->AP2/ERF-ERF	--	2	3928473	3929345	+	873	protein_coding	GO:0005634,nucleus; GO:0003677,DNA binding; GO:0003700,DNA-binding transcription factor activity; GO:0010371,regulation of gibberellin biosynthetic process; GO:0048510,regulation of timing of transition from vegetative to reproductive phase; GO:0006351,transcription, DNA-templated	--	At1g63030	PREDICTED: dehydration-responsive element-binding protein 1E [Vitis vinifera]	DRE1E_ARATH,RecName: Full=Dehydration-responsive element-binding protein 1E; Short=Protein DREB1E;	A5BVG9_VITVI,SubName: Full=CBF-like transcription factor {ECO:0000313|EMBL:ARD27020.1};
gene:VIT_04s0008g01840	MYB	TF	MYB->MYB	--	4	1467631	1468488	+	858	protein_coding	GO:0005634,nucleus; GO:0005524,ATP binding; GO:0003700,DNA-binding transcription factor activity; GO:0000981,DNA-binding transcription factor activity, RNA polymerase II-specific; GO:0043565,sequence-specific DNA binding; GO:0001135,RNA polymerase II transcription regulator recruiting activity; GO:0044212,transcription regulatory region DNA binding; GO:0030154,cell differentiation; GO:0006633,fat…	--	Transcription factor, Myb superfamily	hypothetical protein VITISV_010997 [Vitis vinifera]	TT2_ARATH,RecName: Full=Transcription factor TT2; AltName: Full=Myb-related protein 123; Short=AtMYB123; AltName: Full=Myb-related transcription factor LBM2-like; AltName: Full=Protein TRANSPARENT TESTA 2;	A5AEM6_VITVI,SubName: Full=Uncharacterized protein {ECO:0000313|EMBL:CAN60141.1};
gene:VIT_04s0023g01660	GRAS	TF	GRAS	--	4	18196835	18200085	+	3251	protein_coding	GO:0005634,nucleus; GO:0003677,DNA binding; GO:0006355,regulation of transcription, DNA-templated; GO:0006351,transcription, DNA-templated	--	At5g66770	PREDICTED: scarecrow-like protein 4 [Vitis vinifera]	SCL7_POPEU,RecName: Full=SCARECROW-LIKE protein 7 {ECO:0000303|PubMed:20616154}; AltName: Full=PeSCL7 {ECO:0000303|PubMed:20616154};	F6GWW8_VITVI,SubName: Full=Uncharacterized protein {ECO:0000313|EMBL:CCB44454.1};
gene:VIT_04s0023g02430	bZIP	TF	bZIP	--	4	18983616	18984767	+	1152	protein_coding	GO:0005634,nucleus; GO:0003700,DNA-binding transcription factor activity; GO:0046982,protein heterodimerization activity; GO:0043565,sequence-specific DNA binding; GO:0044212,transcription regulatory region DNA binding; GO:0009845,seed germination; GO:0006351,transcription, DNA-templated	--	At1g75390	PREDICTED: bZIP transcription factor 44 [Vitis vinifera]	BZP44_ARATH,RecName: Full=bZIP transcription factor 44 {ECO:0000305}; Short=AtbZIP44 {ECO:0000303|PubMed:11906833};	F6GWT1_VITVI,SubName: Full=Uncharacterized protein {ECO:0000313|EMBL:CCB44416.1};
gene:VIT_05s0049g01830	Others	TR	Others	--	5	9257866	9260111	-	2246	protein_coding	--	--	--	PREDICTED: uncharacterized protein LOC100242670 isoform X6 [Vitis vinifera]	--	F6H8P1_VITVI,SubName: Full=Uncharacterized protein {ECO:0000313|EMBL:CCB48621.1};
gene:VIT_05s0077g00500	MYB-related	TF	MYB->MYB-related	--	5	330339	332086	+	1748	protein_coding	GO:0005634,nucleus; GO:0003700,DNA-binding transcription factor activity; GO:0000981,DNA-binding transcription factor activity, RNA polymerase II-specific; GO:0043565,sequence-specific DNA binding; GO:0001135,RNA polymerase II transcription regulator recruiting activity; GO:0044212,transcription regulatory region DNA binding; GO:0030154,cell differentiation; GO:0006952,defense response; GO:000635…	--	Transcription factor, Myb superfamily	unnamed protein product, partial [Vitis vinifera]	MY108_ARATH,RecName: Full=Transcription factor MYB108; AltName: Full=Myb-related protein 108; Short=AtMYB108; AltName: Full=Protein BOTRYTIS-SUSCEPTIBLE 1;	D7SYH2_VITVI,SubName: Full=Uncharacterized protein {ECO:0000313|EMBL:CBI22842.3};
gene:VIT_05s0077g00500	MYB-related	TF	MYB->MYB-related	--	5	330339	332086	+	1748	protein_coding	GO:0005634,nucleus; GO:0003700,DNA-binding transcription factor activity; GO:0000981,DNA-binding transcription factor activity, RNA polymerase II-specific; GO:0043565,sequence-specific DNA binding; GO:0001135,RNA polymerase II transcription regulator recruiting activity; GO:0044212,transcription regulatory region DNA binding; GO:0030154,cell differentiation; GO:0006952,defense response; GO:000635…	--	Transcription factor, Myb superfamily	unnamed protein product, partial [Vitis vinifera]	MY108_ARATH,RecName: Full=Transcription factor MYB108; AltName: Full=Myb-related protein 108; Short=AtMYB108; AltName: Full=Protein BOTRYTIS-SUSCEPTIBLE 1;	D7SYH2_VITVI,SubName: Full=Uncharacterized protein {ECO:0000313|EMBL:CBI22842.3};
gene:VIT_06s0004g03080	NAC	TF	NAC	--	6	3826347	3828617	+	2271	protein_coding	--	--	--	--	--	--
gene:VIT_06s0004g03080	NAC	TF	NAC	--	6	3826347	3828617	+	2271	protein_coding	--	--	--	--	--	--
gene:VIT_06s0004g06240	C2H2	TF	C2H2	--	6	7023994	7025453	+	1460	protein_coding	--	--	At2g29660	PREDICTED: uncharacterized protein LOC100248366 [Vitis vinifera]	--	D7SK11_VITVI,SubName: Full=Uncharacterized protein {ECO:0000313|EMBL:CBI15987.3};
gene:VIT_07s0031g01980	AP2/ERF-ERF	TF	AP2/ERF->AP2/ERF-ERF	--	7	18105404	18106882	-	1479	protein_coding	--	--	--	PREDICTED: ethylene-responsive transcription factor ERF110 [Vitis vinifera]	--	D7SW99_VITVI,SubName: Full=Uncharacterized protein {ECO:0000313|EMBL:CBI21548.3};
gene:VIT_07s0130g00040	MYB-related	TF	MYB->MYB-related	--	7	20167646	20168972	+	1327	protein_coding	--	--	--	PREDICTED: myb-related protein 308-like [Vitis vinifera]	--	F6HGI1_VITVI,SubName: Full=Uncharacterized protein {ECO:0000313|EMBL:CCB51327.1};
gene:VIT_07s0130g00040	MYB-related	TF	MYB->MYB-related	--	7	20167646	20168972	+	1327	protein_coding	--	--	--	PREDICTED: myb-related protein 308-like [Vitis vinifera]	--	F6HGI1_VITVI,SubName: Full=Uncharacterized protein {ECO:0000313|EMBL:CCB51327.1};
gene:VIT_08s0007g07670	NAC	TF	NAC	--	8	21134424	21136523	-	2100	protein_coding	--	--	--	--	--	--
gene:VIT_08s0007g07670	NAC	TF	NAC	--	8	21134424	21136523	-	2100	protein_coding	--	--	--	--	--	--
gene:VIT_08s0007g08750	HSF	TF	HSF	--	8	22132315	22133750	-	1436	protein_coding	--	--	--	PREDICTED: heat stress transcription factor B-3 [Vitis vinifera]	--	F6HKV6_VITVI,SubName: Full=Uncharacterized protein {ECO:0000313|EMBL:CCB55113.1};
gene:VIT_08s0058g00110	bHLH	TF	bHLH	--	8	8753833	8754318	-	486	protein_coding	GO:0005634,nucleus; GO:0047627,adenylylsulfatase activity; GO:0005524,ATP binding; GO:0003677,DNA binding; GO:0046872,metal ion binding; GO:0046983,protein dimerization activity; GO:0006260,DNA replication; GO:0009150,purine ribonucleotide metabolic process; GO:0006355,regulation of transcription, DNA-templated; GO:0006790,sulfur compound metabolic process; GO:0006351,transcription, DNA-templated	--	At5g01310_1	PREDICTED: transcription factor LAX PANICLE [Vitis vinifera]	BH140_ARATH,RecName: Full=Transcription factor bHLH140; AltName: Full=Basic helix-loop-helix protein 140; Short=AtbHLH140; Short=bHLH 140; AltName: Full=Transcription factor EN 122; AltName: Full=bHLH transcription factor bHLH140;	A5BMK9_VITVI,SubName: Full=Uncharacterized protein {ECO:0000313|EMBL:CAN77067.1};
gene:VIT_08s0105g00400	Trihelix	TF	Trihelix	--	8	7652605	7656300	+	3696	protein_coding	--	--	--	--	--	--
gene:VIT_10s0003g01170	bHLH	TF	bHLH	--	10	2533360	2534606	-	1247	protein_coding	--	--	--	--	--	--
gene:VIT_10s0003g02810	WRKY	TF	WRKY	--	10	4894494	4896041	+	1548	protein_coding	--	--	--	WRKY transcription factor 71	--	--
gene:VIT_10s0003g02810	WRKY	TF	WRKY	--	10	4894494	4896041	+	1548	protein_coding	--	--	--	--	--	--
gene:VIT_10s0003g03800	Tify	TF	Tify	--	10	6471519	6472742	+	1224	protein_coding	--	--	--	--	--	--
gene:VIT_10s0003g03970	MADS-M-type	TF	MADS->MADS-M-type	--	10	6733116	6733788	+	673	protein_coding	GO:0005634,nucleus; GO:0003700,DNA-binding transcription factor activity; GO:0046983,protein dimerization activity; GO:0000977,RNA polymerase II regulatory region sequence-specific DNA binding; GO:0009960,endosperm development; GO:0045944,positive regulation of transcription by RNA polymerase II; GO:2000012,regulation of auxin polar transport; GO:0006351,transcription, DNA-templated	--	MADS box transcription factor	PREDICTED: agamous-like MADS-box protein AGL62 [Vitis vinifera]	AGL62_ARATH,RecName: Full=Agamous-like MADS-box protein AGL62;	F6HLT9_VITVI,SubName: Full=Uncharacterized protein {ECO:0000313|EMBL:CCB55813.1};
gene:VIT_10s0003g05740	WRKY	TF	WRKY	--	10	10756001	10759241	-	3241	protein_coding	--	--	--	probable WRKY transcription factor 14	--	--
gene:VIT_10s0003g05740	WRKY	TF	WRKY	--	10	10756001	10759241	-	3241	protein_coding	--	--	--	--	--	--
gene:VIT_10s0116g01760	MYB-related	TF	MYB->MYB-related	--	10	1034267	1034786	+	520	protein_coding	GO:0005634,nucleus; GO:0003700,DNA-binding transcription factor activity; GO:0000981,DNA-binding transcription factor activity, RNA polymerase II-specific; GO:0043565,sequence-specific DNA binding; GO:0001135,RNA polymerase II transcription regulator recruiting activity; GO:0044212,transcription regulatory region DNA binding; GO:0009913,epidermal cell differentiation; GO:0007275,multicellular org…	--	At2g46410	PREDICTED: MYB-like transcription factor ETC3 [Vitis vinifera]	CPC_ARATH,RecName: Full=Transcription factor CPC; AltName: Full=Protein CAPRICE;	E0CVT1_VITVI,SubName: Full=Uncharacterized protein {ECO:0000313|EMBL:CBI23242.3};
gene:VIT_11s0016g00660	AP2/ERF-ERF	TF	AP2/ERF->AP2/ERF-ERF	--	11	646736	647692	+	957	protein_coding	GO:0005634,nucleus; GO:0003677,DNA binding; GO:0003700,DNA-binding transcription factor activity; GO:0009873,ethylene-activated signaling pathway; GO:0006351,transcription, DNA-templated	--	At1g19210	PREDICTED: ethylene-responsive transcription factor ERF017 [Vitis vinifera]	ERF17_ARATH,RecName: Full=Ethylene-responsive transcription factor ERF017;	F6HGN0_VITVI,SubName: Full=Uncharacterized protein {ECO:0000313|EMBL:CCB51378.1};
gene:VIT_11s0016g02880	NAC	TF	NAC	--	11	2322026	2327404	+	5379	protein_coding	--	--	--	--	--	--
gene:VIT_11s0052g00870	AUX/IAA	TR	AUX/IAA	--	11	18451732	18452628	-	897	protein_coding	GO:0005634,nucleus; GO:0003700,DNA-binding transcription factor activity; GO:0009734,auxin-activated signaling pathway; GO:0009733,response to auxin; GO:0006351,transcription, DNA-templated	--	At5g57420	PREDICTED: auxin-responsive protein IAA33 [Vitis vinifera]	IAA33_ARATH,RecName: Full=Auxin-responsive protein IAA33; AltName: Full=Indoleacetic acid-induced protein 33;	D7SQA8_VITVI,RecName: Full=Auxin-responsive protein {ECO:0000256|RuleBase:RU004549};
gene:VIT_11s0052g01120	C2H2	TF	C2H2	--	11	18868191	18869355	-	1165	protein_coding	GO:0005634,nucleus; GO:0003700,DNA-binding transcription factor activity; GO:0046872,metal ion binding; GO:0003676,nucleic acid binding; GO:0060862,negative regulation of floral organ abscission; GO:0006355,regulation of transcription, DNA-templated	--	At5g57520	PREDICTED: zinc finger protein 2 [Vitis vinifera]	ZFP2_ARATH,RecName: Full=Zinc finger protein 2 {ECO:0000305}; Short=AtZFP2 {ECO:0000303|PubMed:18192438};	F6GXF3_VITVI,SubName: Full=Uncharacterized protein {ECO:0000313|EMBL:CCB44639.1};
gene:VIT_12s0028g03300	C3H	TF	C3H	--	12	4070970	4072423	-	1454	protein_coding	GO:0005634,nucleus; GO:0003677,DNA binding; GO:0003700,DNA-binding transcription factor activity; GO:0046872,metal ion binding; GO:0010187,negative regulation of seed germination; GO:0006355,regulation of transcription, DNA-templated; GO:0006351,transcription, DNA-templated	--	CCCH-type Zn-finger protein	PREDICTED: zinc finger CCCH domain-containing protein 2 [Vitis vinifera]	C3H2_ARATH,RecName: Full=Zinc finger CCCH domain-containing protein 2; Short=AtC3H2; AltName: Full=Protein SOMNUS; Short=SOM;	F6H5F2_VITVI,SubName: Full=Uncharacterized protein {ECO:0000313|EMBL:CCB47301.1};
gene:VIT_12s0055g00340	WRKY	TF	WRKY	--	12	13065135	13067116	+	1982	protein_coding	--	--	--	PREDICTED: probable WRKY transcription factor 9 [Vitis vinifera]	--	F6H1R3_VITVI,SubName: Full=Uncharacterized protein {ECO:0000313|EMBL:CCB46132.1};
gene:VIT_13s0019g01410	C2C2-Dof	TF	C2C2->C2C2-Dof	--	13	3000612	3002046	-	1435	protein_coding	--	--	--	PREDICTED: dof zinc finger protein DOF3.6 isoform X2 [Vitis vinifera]	--	D7TLT5_VITVI,SubName: Full=Uncharacterized protein {ECO:0000313|EMBL:CBI31672.3};
gene:VIT_13s0019g01700	GRAS	TF	GRAS	--	13	3150553	3152844	+	2292	protein_coding	GO:0005829,cytosol; GO:0005634,nucleus; GO:0003700,DNA-binding transcription factor activity; GO:0043565,sequence-specific DNA binding; GO:0045893,positive regulation of transcription, DNA-templated; GO:0006355,regulation of transcription, DNA-templated; GO:0009410,response to xenobiotic stimulus; GO:0006351,transcription, DNA-templated	--	At1g07530	PREDICTED: scarecrow-like protein 30 isoform X2 [Vitis vinifera]	SCL14_ARATH,RecName: Full=Scarecrow-like protein 14; Short=AtSCL14; AltName: Full=GRAS family protein 2; Short=AtGRAS-2;	F6HNW8_VITVI,SubName: Full=Uncharacterized protein {ECO:0000313|EMBL:CCB56338.1};
gene:VIT_13s0019g02430	Others	TR	Others	--	13	3681128	3688621	+	7494	protein_coding	--	--	--	--	--	--
gene:VIT_13s0019g04360	GNAT	TR	GNAT	--	13	5707165	5718232	+	11068	protein_coding	--	--	--	--	--	--
gene:VIT_14s0006g01620	MYB-related	TF	MYB->MYB-related	--	14	17967924	17969453	-	1530	protein_coding	--	--	--	PREDICTED: transcription repressor MYB6 [Vitis vinifera]	--	D7TSS6_VITVI,SubName: Full=R2R3 MYB transcription factor {ECO:0000313|EMBL:AIP98385.1};
gene:VIT_14s0006g01620	MYB-related	TF	MYB->MYB-related	--	14	17967924	17969453	-	1530	protein_coding	--	--	--	PREDICTED: transcription repressor MYB6 [Vitis vinifera]	--	D7TSS6_VITVI,SubName: Full=R2R3 MYB transcription factor {ECO:0000313|EMBL:AIP98385.1};
gene:VIT_14s0006g02950	LOB	TF	LOB	--	14	21211129	21212319	+	1191	protein_coding	GO:0006355,regulation of transcription, DNA-templated	--	At3g02550	PREDICTED: LOB domain-containing protein 41 [Vitis vinifera]	LBD41_ARATH,RecName: Full=LOB domain-containing protein 41; AltName: Full=ASYMMETRIC LEAVES 2-like protein 38; Short=AS2-like protein 38;	A5BBT8_VITVI,SubName: Full=Uncharacterized protein {ECO:0000313|EMBL:CAN72182.1};
gene:VIT_14s0006g02950	LOB	TF	LOB	--	14	21211129	21212319	+	1191	protein_coding	GO:0006355,regulation of transcription, DNA-templated	--	At3g02550	PREDICTED: LOB domain-containing protein 41 [Vitis vinifera]	LBD41_ARATH,RecName: Full=LOB domain-containing protein 41; AltName: Full=ASYMMETRIC LEAVES 2-like protein 38; Short=AS2-like protein 38;	A5BBT8_VITVI,SubName: Full=Uncharacterized protein {ECO:0000313|EMBL:CAN72182.1};
gene:VIT_14s0030g02200	bZIP	TF	bZIP	--	14	7402807	7408597	+	5791	protein_coding	--	--	--	--	--	--
gene:VIT_14s0060g00260	bHLH	TF	bHLH	--	14	262245	267480	-	5236	protein_coding	--	--	--	--	--	--
gene:VIT_14s0060g01520	C2C2-GATA	TF	C2C2->C2C2-GATA	--	14	1203210	1204422	+	1213	protein_coding	--	--	--	--	--	--
gene:VIT_15s0046g02190	WRKY	TF	WRKY	--	15	18957235	18958812	-	1578	protein_coding	GO:0005634,nucleus; GO:0003700,DNA-binding transcription factor activity; GO:0043565,sequence-specific DNA binding; GO:0006952,defense response; GO:0010150,leaf senescence; GO:0010200,response to chitin; GO:0006351,transcription, DNA-templated	--	At4g01250	PREDICTED: WRKY transcription factor 22 [Vitis vinifera]	WRK22_ARATH,RecName: Full=WRKY transcription factor 22; AltName: Full=WRKY DNA-binding protein 22;	D7UCE2_VITVI,SubName: Full=Uncharacterized protein {ECO:0000313|EMBL:CBI40407.3};
gene:VIT_15s0048g01270	MADS-M-type	TF	MADS->MADS-M-type	--	15	15406740	15424210	-	17471	protein_coding	--	--	--	--	--	--
gene:VIT_16s0013g00950	AP2/ERF-ERF	TF	AP2/ERF->AP2/ERF-ERF	--	16	6676142	6677082	+	941	protein_coding	GO:0005634,nucleus; GO:0003677,DNA binding; GO:0003700,DNA-binding transcription factor activity; GO:0006952,defense response; GO:0009873,ethylene-activated signaling pathway; GO:0006351,transcription, DNA-templated	--	At5g51190	PREDICTED: ethylene-responsive transcription factor ERF105 [Vitis vinifera]	ERF5_TOBAC,RecName: Full=Ethylene-responsive transcription factor 5; AltName: Full=Ethylene-responsive element-binding factor 4; Short=EREBP-4; AltName: Full=Ethylene-responsive element-binding factor 5 homolog; AltName: Full=NtERF4;	D7U782_VITVI,SubName: Full=Uncharacterized protein {ECO:0000313|EMBL:CBI38596.3};
gene:VIT_16s0013g00980	AP2/ERF-ERF	TF	AP2/ERF->AP2/ERF-ERF	--	16	6705921	6706850	+	930	protein_coding	GO:0005634,nucleus; GO:0003677,DNA binding; GO:0003700,DNA-binding transcription factor activity; GO:0006952,defense response; GO:0009873,ethylene-activated signaling pathway; GO:0006351,transcription, DNA-templated	--	At5g51190	PREDICTED: ethylene-responsive transcription factor ERF105 [Vitis vinifera]	ERF5_TOBAC,RecName: Full=Ethylene-responsive transcription factor 5; AltName: Full=Ethylene-responsive element-binding factor 4; Short=EREBP-4; AltName: Full=Ethylene-responsive element-binding factor 5 homolog; AltName: Full=NtERF4;	D7U785_VITVI,SubName: Full=Uncharacterized protein {ECO:0000313|EMBL:CBI38599.3};
gene:VIT_16s0013g00990	AP2/ERF-AP2	TF	AP2/ERF->AP2/ERF-AP2	--	16	6726472	6741091	+	14620	protein_coding	--	--	--	--	--	--
gene:VIT_16s0013g01050	AP2/ERF-ERF	TF	AP2/ERF->AP2/ERF-ERF	--	16	6847559	6848572	+	1014	protein_coding	GO:0005634,nucleus; GO:0003677,DNA binding; GO:0003700,DNA-binding transcription factor activity; GO:0006952,defense response; GO:0009873,ethylene-activated signaling pathway; GO:0006351,transcription, DNA-templated	--	At5g61600	PREDICTED: ethylene-responsive transcription factor 5 [Vitis vinifera]	ERF5_TOBAC,RecName: Full=Ethylene-responsive transcription factor 5; AltName: Full=Ethylene-responsive element-binding factor 4; Short=EREBP-4; AltName: Full=Ethylene-responsive element-binding factor 5 homolog; AltName: Full=NtERF4;	D7U790_VITVI,SubName: Full=Uncharacterized protein {ECO:0000313|EMBL:CBI38604.3};
gene:VIT_16s0100g00380	AP2/ERF-ERF	TF	AP2/ERF->AP2/ERF-ERF	--	16	15813825	15814917	-	1093	protein_coding	GO:0005634,nucleus; GO:0003677,DNA binding; GO:0003700,DNA-binding transcription factor activity; GO:0009631,cold acclimation; GO:0009409,response to cold; GO:0009414,response to water deprivation; GO:0006351,transcription, DNA-templated	--	At4g25490	PREDICTED: dehydration-responsive element-binding protein 1B isoform X1 [Vitis vinifera]	DRE1A_ARATH,RecName: Full=Dehydration-responsive element-binding protein 1A {ECO:0000303|PubMed:9707537}; Short=Protein DREB1A {ECO:0000303|PubMed:9707537}; AltName: Full=C-repeat/dehydration-responsive element-binding factor 3 {ECO:0000303|PubMed:9881163}; Short=C-repeat-binding factor 3 {ECO:0000303|PubMed:9881163}; Short=CRT/DRE-binding factor 3 {ECO:0000303|PubMed:9881163}; AltName: Full=Cold…	A9CSN1_9ROSI,SubName: Full=CBF4 transcription factor {ECO:0000313|EMBL:BAF95879.1};
gene:VIT_17s0000g08290	C2C2-Dof	TF	C2C2->C2C2-Dof	--	17	9361008	9362865	-	1858	protein_coding	GO:0005634,nucleus; GO:0003677,DNA binding; GO:0003700,DNA-binding transcription factor activity; GO:0046872,metal ion binding; GO:0010087,phloem or xylem histogenesis; GO:0045893,positive regulation of transcription, DNA-templated; GO:0010067,procambium histogenesis; GO:0006355,regulation of transcription, DNA-templated; GO:0006351,transcription, DNA-templated	--	At5g62940	hypothetical protein VITISV_005894 [Vitis vinifera]	DOF56_ARATH,RecName: Full=Dof zinc finger protein DOF5.6; Short=AtDOF5.6;	A5ACR5_VITVI,SubName: Full=Uncharacterized protein {ECO:0000313|EMBL:CAN73290.1};
gene:VIT_18s0001g03240	AP2/ERF-ERF	TF	AP2/ERF->AP2/ERF-ERF	--	18	3219544	3220699	+	1156	protein_coding	GO:0005634,nucleus; GO:0003700,DNA-binding transcription factor activity; GO:0043565,sequence-specific DNA binding; GO:0044212,transcription regulatory region DNA binding; GO:0071497,cellular response to freezing; GO:0034605,cellular response to heat; GO:0009873,ethylene-activated signaling pathway; GO:0045893,positive regulation of transcription, DNA-templated; GO:0009753,response to jasmonic ac…	--	At1g21910	PREDICTED: ethylene-responsive transcription factor ERF014-like [Vitis vinifera]	ERF12_ARATH,RecName: Full=Ethylene-responsive transcription factor ERF012; AltName: Full=Dehydration response element-binding protein 26 {ECO:0000303|PubMed:21069430};	F6H0T1_VITVI,SubName: Full=Uncharacterized protein {ECO:0000313|EMBL:CCB45500.1};
gene:VIT_18s0072g00260	AP2/ERF-ERF	TF	AP2/ERF->AP2/ERF-ERF	--	18	19427010	19431008	-	3999	protein_coding	--	--	--	--	--	--
gene:VIT_18s0122g01140	HB-WOX	TF	HB->HB-WOX	--	18	780780	784466	-	3687	protein_coding	--	--	--	--	--	--
gene:VIT_19s0085g00050	MYB-related	TF	MYB->MYB-related	--	19	22358835	22361459	+	2625	protein_coding	--	--	--	--	--	--
