# Supplementary material for: Effects of different rootstocks on phenolics in the skin of ‘Cabernet Sauvignon’ and widely targeted metabolome and transcriptome analysis
Source: Hortic Res. 2022 Mar 14;9:uhac053. doi: 10.1093/hr/uhac053 (PMC9154070; doi:10.1093/hr/uhac053)
Supplement: Web_Material_uhac053 [file web_material_uhac053.zip › Table S4 ALL_sample_data of Widely Targeted Metabolome.xlsx]

## Sheet: Sheet1
Index	Rt (min)	Molecular Weight (Da)	Ionization model	KEGG ID	Compounds	Class	140R1	140R2	140R3	CS1	CS2	CS3
pma0104	3.72	368.1	[M+H]+	-	N-sinapoyl hydroxycoumarin	Phenylpropanoids	335000	534000	508000	492000	509000	532000
pma0134	1.14	120	[M+H]+	-	D(-)-Threose	Carbohydrates	645000	165000	293000	1330000	1090000	1110000
pma0149	2.47	340.1	[M+H]+	C02887	Sinapoyl malate	Organic acids and derivatives	128000	103000	111000	147000	132000	151000
pma0214	3.84	478	[M+H]+	-	methylQuercetin O-hexoside	Flavonol	5820000	7250000	8280000	9960000	9550000	11300000
pma0249	3.54	478.1	[M+H]+	-	Selgin 5-O-hexoside	Flavone	54900000	50100000	55000000	55800000	55100000	53500000
pma0294	3.98	462.1	[M+H]+	-	Chrysoeriol 5-O-hexoside	Flavone	95700000	96800000	94700000	96100000	105000000	105000000
pma0461	8.47	276.2	[M+H]+	-	"14,15-Dehydrocrepenynic acid"	Lipids	4270000	2310000	1990000	11700000	9250000	11100000
pma0702	3.59	557.3	[M+H]+	-	"N', N''-disinapoylspermidine"	Phenolamides	325000	261000	286000	355000	399000	308000
pma0760	4.32	564	[M+H]+	-	Selgin O-malonylhexoside	Flavone	703000	1370000	959000	2190000	2400000	2590000
pma0787	4.47	550.1	[M+H]+	-	Quercetin-3-(6''-malonyl)-Glucoside	Flavonol	141000	156000	142000	155000	108000	169000
pma0791	4.46	520	[M+H]+	-	Naringenin O-malonylhexoside	Flavanone	5700000	4520000	4610000	5700000	5670000	5370000
pma0948	1.18	137.1	[M+H]+	-	Hydroxyphenethylamine	Others	101000	57800	94300	218000	136000	134000
pma1116	3.98	300.1	[M+H]+	C10098	Kaempferide	Flavonol	4140000	5520000	5170000	4780000	4950000	4850000
pma1590	3	463.123	Protonated	-	Peonidin O-hexoside	Anthocyanins	23900000	23300000	21400000	24800000	25200000	23900000
pma1751	2.03	285	[M+H]+	-	Nicotinic acid-hexoside	Vitamins and derivatives	67100	74200	110000	89900	106000	140000
pma2088	4.77	626.1	[M+H]+	-	"Quercetin-3,4'-O-di-beta-glucopyranoside"	Flavonol	4840000	4200000	2110000	7870000	8650000	10000000
pma2987	0.58	141.1	[M+H]+	C00860	Histidinol	Alcohols	1610000	1520000	1640000	1640000	1620000	1580000
pma3101	0.8	255.2	[M+H]+	C05841	Nicotinate ribonucleoside	Vitamins and derivatives	3810000	5030000	4220000	3310000	3690000	3570000
pma3606	9.18	294.2	[M+H]+	-	"9-Hydroxy-(10E,12Z,15Z)-octadecatrienoic acid"	Lipids	2110000	1500000	1490000	2280000	2070000	2120000
pma3649	0.99	131.1	[M+H]+	C00430	5-Aminolevulinate	Organic acids and derivatives	5810000	5630000	5130000	6800000	6360000	6310000
pma6199	4.96	416.2	[M+H]+	-	Chrysin O-hexoside	Flavone	162000	260000	249000	343000	273000	193000
pma6218	3.81	418.1	[M+H]+	-	O-methylnaringenin C-pentoside	Flavone	55200	33900	57500	75400	85100	71900
pma6281	0.73	146.1	[M-H]-	-	Methylglutaric acid	Organic acids and derivatives	20700	15100	23400	17400	21300	13900
pma6360	4.06	476.1	[M+H]+	-	O-methylChrysoeriol 8-C-hexoside	Flavone	57200	63300	78300	37200	50200	32200
pma6373	3.81	670.1	[M+H]+	-	"3',4',5'-Dihydrotricetin O-hexosyl-O-hexoside"	Flavone	101000	92200	86500	37700	60800	122000
pma6499	3.46	508.3	[M+H]+	-	Limocitrin O-hexoside	Flavone	289000	372000	345000	335000	341000	327000
pma6516	3.47	756.3	[M+H]+	-	C-hexosyl-apigenin O-hexosyl-O-hexoside	Flavone	3450000	3120000	3460000	4250000	4170000	3760000
pma6561	3.01	342	[M-H]-	-	Caffeic acid O-glucoside	Phenylpropanoids	528000	640000	466000	405000	349000	390000
pma6576	4.25	346	[M+H]+	-	Spinacetin	Flavone	9250000	10200000	9610000	8880000	9780000	9360000
pma6599	3.21	206.1	[M+H]+	-	6-Hydroxymethylherniarin	Phenylpropanoids	1530000	1450000	1410000	1700000	1720000	1740000
pma6625	4.48	406.1	[M-H]-	-	"E-3,4,5'-Trihydroxy-3'-glucopyranosylstilbene"	Others	1.32103e+06	1.22633e+06	1.13164e+06	550694	475790	431516
pma6639	4.11	478.2	[M+H]+	-	Isorhamnetin O-hexoside	Flavonol	11600000	14400000	11000000	18800000	18600000	17800000
pma6647	3.49	624.2	[M+H]+	-	C-hexosyl-chrysoeriol O-hexoside	Flavone	264000	269000	191000	157000	176000	197000
pmb0069	2.31	121	[M+H]+	C09815	Benzamide	Others	821000	701000	802000	618000	736000	639000
pmb0128	4.63	212.3	[M+H]+	-	delta-Tridecalactone	Lipids	288000	374000	340000	305000	366000	395000
pmb0142	5.99	164.1	[M+H]+	C10945	Caffeic aldehyde	Phenylpropanoids	89300	49500	66400	96700	74700	96700
pmb0149	6.62	350	[M+H]+	-	MAG (18:4) isomer1	Lipids	76200	55500	66400	9	9	19900
pmb0159	7.53	695.4	[M+H]+	-	DGMG (18:2) isomer2	Lipids	4150000	3890000	4750000	3780000	3480000	3800000
pmb0160	7.53	352.3	[M+H]+	-	MAG (18:3) isomer5	Lipids	34500000	26900000	28500000	34700000	30000000	33700000
pmb0161	8.05	695.4	[M+H]+	-	DGMG (18:2) isomer1	Lipids	11400000	8450000	9730000	5390000	4310000	4870000
pmb0202	1.16	152	[M+H]+	C00385	Xanthine	Nucleotide and derivates	388000	220000	205000	426000	423000	406000
pmb0247	3.19	136.3	[M+H]+	C00568	p-Aminobenzoate	Organic acids and derivatives	151000	143000	162000	229000	165000	163000
pmb0292	7.59	386.1	[M+H]+	C00187	Cholesterol	Lipids	386000	414000	303000	701000	544000	597000
pmb0296	8.8	356.2	[M+H]+	-	MAG (18:1) isomer2	Lipids	3820000	3170000	2960000	2380000	1690000	2340000
pmb0322	4.7	652.3	[M+H]+	-	"3’,4’,5’-Tricetin O-rutinoside"	Flavone	222000	188000	196000	183000	150000	183000
pmb0325	2.82	320.1	[M+H]+	-	N-Feruloyl spermidine	Phenolamides	193000	96100	183000	165000	117000	250000
pmb0358	4.23	640.1	[M+H]+	-	Selgin O-hexosyl-O-hexoside	Flavone	212000	173000	89000	179000	220000	289000
pmb0382	3.84	338.1	[M+H]+	-	O-Feruloyl 4-hydroxylcoumarin	Phenylpropanoids	112000	136000	112000	115000	114000	112000
pmb0423	3.19	194.1	[M+H]+	-	Hydroxy-methoxycinnamate	Phenylpropanoids	496000	706000	395000	354000	351000	488000
pmb0426	3.78	218.1	[M+H]+	C08309	"5-Methoxy-N,N-dimethyltryptamine"	Alkaloids	134000	143000	81900	121000	101000	97600
pmb0449	0.8	161.1	[M+H]+	C00956	2-Aminoadipic acid (L-Homoglutamic acid)	Amino acid and derivatives	236000	339000	350000	227000	234000	135000
pmb0464	0.79	457.1	[M+H]+	-	Aspartic acid di-O-glucoside	Amino acid and derivatives	6470000	8580000	8320000	1430000	1980000	1770000
pmb0475	2.83	670.2	[M+H]+	-	Gallic acid O-feruloyl-O-hexosyl-O-hexoside	Phenylpropanoids	1230000	872000	1110000	760000	913000	743000
pmb0484	0.74	103.1	[M+H]+	C00114	Choline	Alkaloids	9120000	8580000	9080000	9430000	9270000	9440000
pmb0488	0.57	145.2	[M+H]+	C00315	Spermidine	Phenolamides	711000	774000	717000	496000	698000	847000
pmb0492	2.49	583.2	[M+H]+	-	"N',N"",N""'-p-coumaroyl-cinnamoyl-caffeoyl spermidine"	Phenolamides	31300	31800	23400	38400	41700	35600
pmb0501	0.64	130.1	[M+H]+	C00179	Agmatine	Phenolamides	7460	17100	18500	15500	23400	12500
pmb0514	0.85	347.1	[M+H]+	C01367	Adenosine 3'-monophosphate	Nucleotide and derivates	1040000	1060000	1290000	646000	449000	460000
pmb0530	1.14	663.2	[M+H]+	C00003	Nicotinic acid adenine dinucleotide	Nucleotide and derivates	416000	417000	485000	416000	420000	416000
pmb0532	1.13	348.1	[M+H]+	C00130	Inosine 5'-monophosphate	Nucleotide and derivates	400000	509000	604000	277000	240000	232000
pmb0550	2.56	449.1	Protonated	C08604	Cyanidin 3-O-glucoside (Kuromanin)	Anthocyanins	7370000	6450000	6700000	5860000	6090000	6080000
pmb0563	3.98	301.1	Protonated	C08726	Peonidin	Anthocyanins	3040000	2800000	3020000	2650000	2980000	2710000
pmb0565	3.36	508.1	[M+H]+	-	Syringetin 3-O-hexoside	Flavonol	263000	329000	240000	292000	402000	301000
pmb0569	4.01	508.2	[M+H]+	-	Syringetin 5-O-hexoside	Flavone	4940000	5440000	4410000	4750000	4340000	5040000
pmb0576	4.45	518	[M+H]+	-	Apigenin O-malonylhexoside	Flavone	109000	61000	91400	145000	129000	157000
pmb0580	4.95	416.1	[M+H]+	-	Chrysin 5-O-glucoside (Toringin)	Flavone	141000	155000	151000	275000	312000	267000
pmb0587	3.27	638.1	[M+H]+	-	Chrysoeriol O-glucuronic acid-O-hexoside	Flavone	176000	167000	168000	113000	129000	122000
pmb0595	4	478.2	[M+H]+	-	Isorhamnetin 5-O-hexoside	Flavonol	10900000	14100000	11600000	18400000	19600000	17800000
pmb0600	4.03	608.4	[M+H]+	-	Chrysoeriol 7-O-rutinoside	Flavone	11200000	12900000	11700000	11800000	12300000	12500000
pmb0602	4.1	508.3	[M+H]+	-	Syringetin 7-O-hexoside	Flavone	4840000	4980000	4760000	4050000	5060000	4650000
pmb0603	4.12	624.1	[M+H]+	-	Chrysoeriol O-hexosyl-O-hexoside	Flavone	17800000	13300000	11900000	14500000	17600000	16200000
pmb0607	4.25	462.2	[M+H]+	-	Chrysoeriol 7-O-hexoside	Flavone	17300000	18000000	16200000	16900000	20500000	19100000
pmb0615	2.63	788.1	[M+H]+	-	Hesperetin C-hexosyl-O-hexosyl-O-hexoside	Flavone	285000	282000	325000	642000	550000	550000
pmb0618	2.76	626.1	[M+H]+	-	8-C-hexosyl-hesperetin O-hexoside	Flavone	572000	561000	690000	472000	541000	441000
pmb0619	2.58	774.1	[M+H]+	-	Eriodictiol 6-C-hexoside 8-C-hexoside-O-hexoside	Flavone	77400	136000	76800	128000	87200	118000
pmb0620	2.78	786.1	[M+H]+	-	Chrysoeriol 6-C-hexoside 8-C-hexoside-O-hexoside	Flavone	244000	279000	244000	243000	279000	243000
pmb0645	3.37	626.1	[M+H]+	-	6-C-hexosyl-hesperetin O-hexoside	Flavone	1530000	1650000	1890000	1250000	1230000	1160000
pmb0661	3.78	608.1	[M+H]+	-	Chrysoeriol C-hexosyl-O-rhamnoside	Flavone	75700	83400	93500	93300	9	9
pmb0663	3.71	610.1	[M+H]+	-	8-C-hexosyl-luteolin O-hexoside	Flavone	156000	201000	186000	239000	286000	218000
pmb0665	3.67	610.2	[M+H]+	-	Luteolin 8-C-hexosyl-O-hexoside	Flavone	368000	553000	571000	826000	913000	760000
pmb0673	3.99	402.1	[M+H]+	-	Apigenin 6-C-pentoside	Flavone	9	17100	15600	14400	34000	16700
pmb0711	3.64	610.2	[M+H]+	-	Quercetin 7-O-rutinoside	Flavonol	1450000	1650000	1870000	2280000	2440000	2250000
pmb0716	4.11	654.2	[M+H]+	-	Tricin di-O-hexoside	Flavone	138000000	127000000	106000000	116000000	132000000	133000000
pmb0733	4.02	638.1	[M+H]+	-	Tricin 5-O-rutinoside	Flavone	9270000	10500000	11600000	9670000	9580000	9240000
pmb0764	2.62	143.1	[M+H]+	C04294	4-Methyl-5-thiazoleethanol	Alcohols	9	9	9	53900	79800	64600
pmb0767	7.3	301.4	[M+H]+	-	D-erythro-Dihydrosphingosine	Alcohols	9	9	9	18700	15500	16900
pmb0769	3.78	484.1	[M+H]+	-	N-hexosyl-p-coumaroyl serotonin	Alkaloids	266000	308000	342000	459000	395000	307000
pmb0782	1.16	85.1	[M+H]+	C01746	Piperidine	Alkaloids	27900000	29300000	28300000	25600000	24800000	25900000
pmb0789	1.14	331.1	[M+H]+	-	Pyridoxine O-glucoside	Vitamins and derivatives	2490000	1920000	1890000	2660000	2700000	2580000
pmb0790	1.46	493.1	[M+H]+	-	Pyridoxine di-O-hexoside	Vitamins and derivatives	98800	129000	123000	156000	170000	150000
pmb0800	1.49	122.1	[M+H]+	C00153	Niacinamide	Vitamins and derivatives	772000	179000	287000	1270000	1410000	1260000
pmb0801	1.57	345	[M+H]+	-	4-Pyridoxic acid O-hexoside	Vitamins and derivatives	251000	269000	389000	560000	583000	447000
pmb0802	2.28	219.2	[M+H]+	C00864	D-Pantothenic acid	Vitamins and derivatives	6270000	5820000	6150000	6610000	6450000	6180000
pmb0812	2.82	126.1	[M+H]+	C02835	Imidazole-4-acetate	Indole derivatives	449000	225000	585000	478000	492000	315000
pmb0818	2.48	205.1	[M+H]+	C05660	Methoxyindoleacetic acid	Indole derivatives	7920000	6600000	7120000	7620000	7690000	7820000
pmb0829	0.89	97.9	[M+H]+	C00009	Phosphoric acid	Organic acids and derivatives	2580000	2860000	2710000	4320000	3830000	4140000
pmb0835	2.38	610.2	[M+H]+	-	Gallocatechin-gallocatechin	Polyphenol	12600000	9540000	10500000	6010000	6400000	6280000
pmb0852	8.36	519.3	[M+H]+	-	LysoPC 18:2	Lipids	7360000	5250000	6630000	9310000	8120000	10200000
pmb0854	8.74	517.3	[M+H]+	-	LysoPC 18:3	Lipids	8940000	7070000	5820000	15800000	13100000	13000000
pmb0855	8.74	495.3	[M+H]+	-	LysoPC 16:0	Lipids	71000000	56800000	48500000	116000000	105000000	100000000
pmb0859	8.86	521.4	[M+H]+	-	LysoPC 18:1 (2n isomer)	Lipids	5450000	3940000	3190000	5800000	5470000	5260000
pmb0864	7.63	425.3	[M+H]+	-	LysoPE 14:0	Lipids	33600	34000	15000	40100	43800	29100
pmb0865	7.67	517.2	[M+H]+	-	LysoPC 18:3 (2n isomer)	Lipids	7950000	5470000	5220000	9950000	8460000	9500000
pmb0866	7.68	467.1	[M+H]+	-	LysoPC 14:0	Lipids	233000	196000	176000	351000	334000	354000
pmb0873	8.19	519	[M+H]+	-	LysoPC 18:2 (2n isomer)	Lipids	1670000	1100000	1100000	2610000	2440000	2160000
pmb0874	8.32	477.6	[M+H]+	-	LysoPE 18:2 (2n isomer)	Lipids	165000	193000	154000	141000	167000	188000
pmb0882	9.04	521.1	[M+H]+	-	LysoPC 18:1	Lipids	658000	381000	333000	1100000	803000	647000
pmb0885	6.65	290	[M+H]+	-	"4-oxo-9Z,11Z,13E,15E-octadecatetraenoic acid"	Lipids	26000	35000	30100	53900	49800	50700
pmb0889	8.91	278.3	[M+H]+	C08364	Punicic acid	Lipids	3880000	3910000	3710000	6060000	4720000	5300000
pmb0890	10.45	354.1	[M+H]+	-	MAG (18:2)	Lipids	9830000	2870000	3210000	5260000	4630000	4290000
pmb0962	0.77	234.1	[M+H]+	-	Lysine butyrate	Amino acid and derivatives	35900	28900	25600	33600	46500	32500
pmb0981	1.14	347.2	[M+H]+	C00020	Adenosine 5'-monophosphate	Nucleotide and derivates	6580000	7940000	8400000	3590000	3630000	3430000
pmb0998	1.15	363.1	[M+H]+	C00144	Guanosine 5'-monophosphate	Nucleotide and derivates	107000	92200	68500	50100	33000	53900
pmb1096	2.47	117	[M+H]+	C00463	Indole	Indole derivatives	7130000	5670000	6330000	7000000	7150000	6900000
pmb1283	4.12	447.1	[M+H]+	-	L-Glutaminyl-L-valyl-L-valyl-L-cysteine	Amino acid and derivatives	30700	40000	37900	56300	37400	72200
pmb1318	4.51	456.2	[M+H]+	-	8-Methyl-2-oxo-4-phenyl-2H-chromen-7-yl 4-(hexyloxy)benzoate	Organic acids and derivatives	1110000	1030000	1250000	1230000	1330000	1550000
pmb1626	9.15	533.4	[M+H]+	-	MGMG (18:2) isomer1	Lipids	9	9	9	303000	438000	297000
pmb1650	9.64	278.2	[M+H]+	-	"Octadeca-11E,13E,15Z-trienoic acid"	Lipids	2530000	2820000	2410000	3930000	2510000	4710000
pmb1652	9.64	148	[M+H]+	-	Phthalic anhydride	Others	8430000	10900000	8420000	13200000	9010000	16800000
pmb1656	9.85	352.1	[M+H]+	-	MAG (18:3) isomer4	Lipids	348000	60900	73700	165000	133000	143000
pmb1754	0.78	183	[M+H]+	C00588	O-Phosphocholine	Alkaloids	491000	476000	453000	463000	399000	489000
pmb1912	2.42	473.2	[M+H]+	C00234	10-Formyl-THF	Organic acids and derivatives	707000	696000	759000	857000	991000	880000
pmb2211	6.53	342.1	[M+H]+	-	Cocamidopropyl betaine	Alkaloids	2600000	2390000	2760000	3040000	3370000	2300000
pmb2221	6.82	317.3	[M+H]+	C12144	4-Hydroxysphinganine	Lipids	52800	58200	66600	43800	59400	41900
pmb2251	7.53	693.1	[M+H]+	-	DGMG (18:1)	Lipids	38800000	29900000	29500000	28200000	28400000	28700000
pmb2319	8.2	481.3	[M+H]+	-	LysoPC 15:0	Lipids	97900	99500	76500	188000	141000	159000
pmb2325	8.33	352.1	[M+H]+	-	MAG (18:3) isomer2	Lipids	3780000	3440000	4050000	1690000	1640000	1700000
pmb2363	8.69	356.2	[M+H]+	-	MAG (18:1) isomer1	Lipids	4180000	2790000	3720000	2700000	2220000	2110000
pmb2383	8.99	533.1	[M+H]+	-	MGMG (18:2) isomer2	Lipids	1490000	1340000	1380000	439000	473000	426000
pmb2388	8.84	523.1	[M+H]+	-	LysoPC 18:0 (2n isomer)	Lipids	75400	34300	25300	46200	71600	40200
pmb2406	9.29	509.1	[M+H]+	-	LysoPC 17:0	Lipids	148000	107000	65500	233000	223000	197000
pmb2497	0.7	198	[M-H]-	C05584	4-Hydroxy-3-methoxymandelate	Organic acids and derivatives	22800	34700	47300	67200	61700	33100
pmb2507	0.97	214.1	[M-H]-	C00672	2-Deoxyribose 1-phosphate	Others	102000	107000	126000	110000	76400	59200
pmb2556	2.35	346.1	[M-H]-	-	Syringaldehyde O-glucoside	Organic acids and derivatives	40700	42500	36900	42600	40000	46500
pmb2640	9.62	200	[M-H]-	C02679	Lauric acid (C12:0)	Lipids	37600	56900	52700	25500	18100	20500
pmb2643	10	226	[M-H]-	C08322	Myristoleic acid (C14:1)	Lipids	11900	7490	6140	23800	22900	17600
pmb2648	0.71	264.1	[M-H]-	C00378	Thiamine	Vitamins and derivatives	9080	9	6690	7820	9390	7610
pmb2653	0.74	650.1	[M-H]-	-	D(+)-Melezitose O-rhamnoside	Carbohydrates	32200	27600	32500	29600	41800	33200
pmb2654	0.74	461.1	[M-H]-	-	Anthranilate O-hexosyl-O-hexoside	Organic acids and derivatives	9250000	11000000	12600000	2140000	2790000	2420000
pmb2657	0.69	290.1	[M-H]-	C03406	Argininosuccinate	Organic acids and derivatives	269000	295000	300000	188000	173000	199000
pmb2723	3.33	486.1	[M-H]-	-	4-hydroxycoumarin di-glucoside	Phenylpropanoids	52200	53500	56300	26900	55000	42500
pmb2778	8.92	296	[M-H]-	-	"9,10-EODE"	Lipids	2270000	2090000	1910000	2800000	2580000	2750000
pmb2786	8.37	294	[M-H]-	-	9-HOTrE	Lipids	225000	134000	116000	713000	638000	733000
pmb2792	7.77	294	[M-H]-	-	13-HOTrE(r)	Lipids	117000	135000	139000	152000	131000	189000
pmb2795	5.43	178	[M-H]-	-	4-Methoxycinnamic acid	Phenylpropanoids	30200	29200	32900	32500	37500	33100
pmb2799	9.7	296	[M-H]-	-	"12,13-EODE"	Lipids	15200	11000	12700	24300	17500	21900
pmb2804	7.82	312.1	[M-H]-	C04717	13-HPODE	Lipids	334000	335000	300000	547000	510000	498000
pmb2826	0.92	148	[M-H]-	C00815	Citramalate	Organic acids and derivatives	377000	471000	396000	187000	179000	157000
pmb2831	2.53	316.1	[M-H]-	-	Protocatechuic acid O-glucoside	Polyphenol	8340000	11200000	10500000	16000000	16200000	16200000
pmb2835	4.02	182.1	[M-H]-	-	Syringaldehyde	Phenylpropanoids	39400	31400	31100	49700	66100	62900
pmb2849	4.55	348.1	[M-H]-	C01897	Camptothecin	Alkaloids	81200	51600	39700	79600	72000	63000
pmb2850	5.68	330	[M-H]-	-	Tricin	Flavone	88000	99400	63600	123000	111000	100000
pmb2855	0.73	308	[M-H]-	-	L-Glutamine O-hexside	Amino acid and derivatives	162000	179000	196000	163000	103000	155000
pmb2857	0.72	309.1	[M-H]-	-	L-Glutamic acid O-glucoside	Amino acid and derivatives	106000	89100	92100	102000	49100	60500
pmb2858	0.77	666.1	[M-H]-	C02052	Maltotetraose	Carbohydrates	26800	27100	22100	19800	20500	18000
pmb2871	1.9	316.1	[M-H]-	-	"2,5-dihydroxy benzoic acid O-hexside"	Organic acids and derivatives	6930000	7750000	6040000	11900000	10900000	11000000
pmb2922	1.12	566.1	[M-H]-	C00029	Uridine 5'-diphospho-D-glucose	Nucleotide and derivates	768000	985000	902000	763000	750000	657000
pmb2928	2.09	332	[M-H]-	-	Gallic acid O-Hexoside	Organic acids and derivatives	4850000	5110000	5190000	8040000	8120000	7890000
pmb2933	2.19	312.1	[M-H]-	-	Caftaric acid	Phenylpropanoids	73100000	68600000	92100000	39400000	41700000	37400000
pmb2940	3.15	386.1	[M-H]-	-	1-O-beta-D-Glucopyranosyl sinapate	Phenylpropanoids	43700	63000	67600	33000	29300	30300
pmb2947	3.51	866.1	[M-H]-	-	Catechin-catechin-catechin	Polyphenol	148000	172000	122000	127000	141000	177000
pmb2957	2.5	466.1	[M-H]-	-	Cyanidin O-syringic acid	Anthocyanins	19500000	16700000	16800000	12800000	12900000	13800000
pmb2975	3.44	478.1	[M-H]-	-	Hesperetin O-Glucuronic acid	Flavanone	9	21700	13900	20800	30000	24600
pmb2987	2.57	488.1	[M-H]-	-	Acacetin O-acetyl hexoside	Flavone	186000	221000	238000	219000	221000	215000
pmb3000	3.94	504.1	[M-H]-	-	Chrysoeriol O-acetylhexoside	Flavone	25100	24700	9	57800	68400	55800
pmb3006	4.11	432.1	[M-H]-	C04608	Apigenin 7-O-glucoside (Cosmosiin)	Flavone	366000	369000	452000	295000	392000	401000
pmb3013	4.28	520.1	[M-H]-	-	Isorhamnetin O-acetyl-hexoside	Flavonol	9	260000	175000	409000	366000	378000
pmb3023	3.3	450.1	[M-H]-	-	Eriodictyol C-hexoside	Flavone	2290000	2330000	3050000	1740000	1580000	1400000
pmb3024	3.37	448.1	[M-H]-	-	Luteolin C-hexoside	Flavone	52400	56400	60400	75300	79900	93800
pmb3026	3.91	506.1	[M-H]-	-	Quercetin O-acetylhexoside	Flavonol	490000	523000	598000	951000	903000	814000
pmb3041	3.74	522.1	[M-H]-	-	Tricin O-saccharic acid	Flavone	2970000	2520000	2790000	2210000	2160000	2120000
pmb3046	4.21	492.1	[M-H]-	-	Tricin 7-O-hexoside	Flavone	682000	958000	1040000	1070000	1130000	1050000
pmb3061	2.18	500.1	[M-H]-	-	5-O-p-coumaroyl quinic acid O-hexoside	Organic acids and derivatives	74100	83700	80500	64100	79600	70200
pmb3064	2.45	500.2	[M-H]-	-	3-O-p-coumaroyl quinic acid O-hexoside	Organic acids and derivatives	73000	89200	76100	58700	73300	66700
pmb3066	2.52	482.1	[M-H]-	-	5-O-p-coumaroyl shikimic acid O-hexoside	Organic acids and derivatives	1080000	908000	1040000	1150000	1120000	1000000
pmb3072	3.13	482.1	[M-H]-	-	3-O-p-coumaroyl shikimic acid O-hexoside	Organic acids and derivatives	126000	96900	120000	109000	114000	81800
pmb3079	1.16	301.1	[M-H]-	C04256	N-Acetylglucosamine 1-phosphate	Others	66300	74400	68200	53500	30300	34900
pmb3081	1.09	290.1	[M-H]-	-	Glucarate O-Phosphoric acid	Others	1200000	1480000	1380000	1390000	1430000	1530000
pmb3088	0.69	422.1	[M-H]-	C00689	Trehalose 6-phosphate	Carbohydrates	304000	313000	321000	319000	278000	323000
pmb3093	2.44	352.1	[M-H]-	-	"6,7-dihydroxycoumarin 7-O-quinic acid"	Phenylpropanoids	9	9	9	8320	5320	7590
pmb3099	1.61	154	[M-H]-	C06608	Diethyl phosphate	Organic acids and derivatives	319000	215000	380000	344000	335000	425000
pmb3101	2.74	176.1	[M-H]-	C02504	2-Isopropylmalate	Organic acids and derivatives	114000	92200	78200	114000	89700	123000
pmb3107	2.34	360.1	[M-H]-	-	Syringic acid O-glucoside	Organic acids and derivatives	5360000	6720000	5560000	6180000	6660000	6440000
pmb3110	3.29	168	[M-H]-	C06672	Vanillic acid	Phenylpropanoids	235000	210000	200000	270000	303000	276000
pmb3117	8.69	453	[M-H]-	-	LysoPE 16:0	Lipids	1180000	1040000	676000	1970000	1310000	1530000
pmb3121	8.99	479.1	[M-H]-	-	LysoPE 18:1	Lipids	25200	20500	12800	29500	23900	23400
pmb3132	8.81	479.1	[M-H]-	-	LysoPE 18:1 (2n isomer)	Lipids	70500	52100	36400	57900	52500	50700
pmb3264	1.14	612.1	[M-H]-	C00127	Glutathione oxidized	Amino acid and derivatives	116000	113000	143000	74400	74100	67900
pmb3894	5.86	330.1	[M-H]-	-	Di-O-methylquercetin	Flavonol	702000	754000	790000	1080000	986000	1060000
pmb5304	10.56	278.1	[M-H]-	C06427	α-Linolenic acid	Lipids	9350	7390	6860	17000	16900	16800
pmc0066	0.67	332.1	[M+H]+	C06196	2'-Deoxyinosine-5'-monophosphate	Nucleotide and derivates	3460000	3470000	3020000	3690000	3330000	3060000
pmc0274	1.96	166.1	[M+H]+	C16614	6-Methylmercaptopurine	Nucleotide and derivates	9670000	7960000	8220000	9460000	9270000	9010000
pmc0281	2.05	399.2	[M+H]+	-	Adenosine O-ribose	Nucleotide and derivates	612000	477000	488000	822000	720000	770000
pmc0304	2.19	383.1	[M+H]+	-	Succinyladenosine	Nucleotide and derivates	4550000	3940000	4380000	6050000	5730000	6210000
pmc0682	4.16	132.1	[M+H]+	-	4-Aminoindole	Indole derivatives	297000	331000	244000	311000	264000	358000
pmc1990	6.74	300.1	[M-H]-	-	"4'-Hydroxy-5,7-dimethoxyflavanone"	Flavanone	231000	463000	165000	184000	189000	210000
pmd0017	0.6	202	[M+H]+	C00750	Spermine	Phenolamides	20000000	20800000	21500000	20900000	20300000	18900000
pmd0023	1.88	267	[M-H]-	C00212	Adenosine	Nucleotide and derivates	68500	64700	74400	29500	34300	30100
pmd0130	7.5	467.3	[M+H]+	-	LysoPC 14:0 (2n isomer)	Lipids	345000	274000	232000	520000	475000	448000
pmd0132	8.57	495.3	[M+H]+	-	LysoPC 16:0 (2n isomer)	Lipids	43400000	34900000	28800000	80000000	64700000	61900000
pmd0160	8.55	453.3	[M-H]-	-	LysoPE 16:0 (2n isomer)	Lipids	920000	775000	528000	1390000	1140000	1200000
pme0002	4.04	610.19	[M+H]+	C09806	Hesperetin 7-O-neohesperidoside (Neohesperidin)	Flavanone	4230000	2630000	5060000	2290000	3290000	2680000
pme0005	1.42	120.044	[M+H]+	C15587	Purine	Nucleotide and derivates	13600	28500	25900	13600	17800	9
pme0006	0.79	115.063	[M+H]+	C00148	L-Proline	Amino acid and derivatives	3450000	3710000	3400000	2470000	2640000	2500000
pme0008	0.76	175.096	[M+H]+	C00327	L-Citrulline	Amino acid and derivatives	12800000	10600000	11800000	13700000	13900000	13500000
pme0009	0.72	105.043	[M-H]-	C00065	L-Serine	Amino acid and derivatives	2040000	2000000	1980000	1470000	1350000	1410000
pme0011	0.71	133.037	[M-H]-	C00049	L-Aspartic acid	Amino acid and derivatives	2850000	3030000	3210000	2600000	2720000	2480000
pme0013	0.72	147.053	[M-H]-	C00025	L-Glutamic acid	Amino acid and derivatives	3840000	3390000	3340000	3260000	3070000	3230000
pme0016	0.77	240.024	[M+H]+	C00491	L-(-)-Cystine	Amino acid and derivatives	212000	266000	195000	401000	279000	330000
pme0018	1.24	131.095	[M-H]-	C00123	L-Leucine	Amino acid and derivatives	2480000	2340000	2380000	2490000	2530000	2230000
pme0020	1.97	165.079	[M-H]-	C00079	L-Phenylalanine	Amino acid and derivatives	39100000	31400000	33100000	35400000	35100000	34100000
pme0022	0.74	119.058	[M-H]-	C00188	L-Threonine	Amino acid and derivatives	8280000	7250000	8010000	4880000	4930000	5460000
pme0024	0.75	125.015	[M-H]-	C00245	2-Aminoethanesulfonic acid	Organic acids and derivatives	74200	67000	76400	52800	34900	39200
pme0025	1.98	208.085	[M+H]+	C00328	L-Kynurenine	Amino acid and derivatives	335000	320000	349000	340000	343000	351000
pme0026	0.68	146.106	[M+H]+	C00047	L-(+)-Lysine	Amino acid and derivatives	4430000	3790000	4240000	3950000	3830000	3530000
pme0028	1.19	244.07	[M+H]+	C00299	Uridine	Nucleotide and derivates	3260000	2490000	2110000	4700000	4020000	4720000
pme0030	1.13	181.074	[M+H]+	C00082	L-(-)-Tyrosine	Amino acid and derivatives	11000000	13800000	13900000	6240000	6220000	6430000
pme0033	1.13	136.038	[M+H]+	C00262	Hypoxanthine	Nucleotide and derivates	695000	505000	463000	938000	925000	996000
pme0037	0.68	155.07	[M+H]+	C00135	L-Histidine	Amino acid and derivatives	9030000	8590000	10600000	5390000	5460000	4930000
pme0038	0.75	111.043	[M+H]+	C00380	Cytosine	Nucleotide and derivates	578000	635000	551000	597000	488000	532000
pme0039	0.84	117.079	[M+H]+	C00183	L-Valine	Amino acid and derivatives	30500000	31900000	33100000	29600000	28700000	28200000
pme0040	1.12	135.054	[M+H]+	C00147	Adenine	Nucleotide and derivates	999000	1060000	1180000	969000	836000	920000
pme0042	0.71	174.112	[M-H]-	C00062	L-(+)-Arginine	Amino acid and derivatives	36200000	28700000	32700000	29600000	33100000	34600000
pme0056	2.63	146.058	[M-H]-	-	"2,3-dimethylsuccinic acid"	Amino acid and derivatives	133000	106000	97700	260000	232000	264000
pme0059	3.52	324.184	[M+H]+	C06526	Quinine	Alkaloids	12300	19000	14500	14000	13000	17300
pme0075	1.16	189.064	[M-H]-	C00624	N-Acetyl-L-glutamic acid	Amino acid and derivatives	463000	327000	306000	324000	278000	324000
pme0085	4.15	360.3	[M-H]-	C01850	Rosmarinic acid	Organic acids and derivatives	29400	34200	18800	29100	30400	38300
pme0088	5.04	286	[M-H]-	C01514	Luteolin	Flavone	52400	44400	41100	73100	57100	58500
pme0108	1.13	125.059	[M+H]+	C02376	5-Methylcytosine	Nucleotide and derivates	290000	257000	330000	353000	397000	336000
pme0113	1.12	250.062	[M+H]+	C00669	γ-Glu-Cys	Amino acid and derivatives	105000	89900	79300	91100	85500	120000
pme0122	1.02	188.116	[M+H]+	C02727	N6-Acetyl-L-lysine	Amino acid and derivatives	1140000	1240000	1150000	916000	978000	1010000
pme0133	2.49	280.106	[M+H]+	-	Asp-phe	Amino acid and derivatives	142000	154000	145000	191000	174000	144000
pme0137	1.17	188.08	[M-H]-	-	Nα-Acetyl-L-glutamine	Amino acid and derivatives	777000	823000	858000	677000	635000	632000
pme0161	0.74	119.058	[M-H]-	C00263	L-Homoserine	Amino acid and derivatives	107000	136000	118000	75000	94600	71000
pme0164	3.78	264.111	[M-H]-	C05642	N-γ-Acetyl-N-2-Formyl-5-methoxykynurenamine	Amino acid and derivatives	81500	91400	92400	18400	33400	24700
pme0170	1.12	216.122	[M+H]+	-	Nα-Acetyl-L-arginine	Amino acid and derivatives	623000	330000	418000	421000	321000	395000
pme0174	1.29	131.058	[M+H]+	-	N-Propionylglycine	Amino acid and derivatives	4020000	4150000	4000000	3720000	3780000	4150000
pme0181	0.72	169.085	[M+H]+	C01152	1-Methylhistidine	Amino acid and derivatives	208000	225000	196000	173000	179000	189000
pme0183	0.85	151.049	[M+H]+	-	2-Hydroxy-6-aminopurine	Nucleotide and derivates	660000	414000	542000	690000	513000	595000
pme0191	1.92	188.116	[M+H]+	C02155	N-Glycyl-L-leucine	Amino acid and derivatives	74600	72500	65500	167000	113000	134000
pme0199	5.08	302.043	[M-H]-	C00389	Quercetin	Flavonol	454000	646000	482000	987000	1110000	1120000
pme0201	2.97	290.079	[M+H]+	C06562	Catechin	Polyphenol	4530000	3560000	5800000	4040000	3560000	4030000
pme0202	3.56	610.153	[M+H]+	C05625	Quercetin 3-O-rutinoside (Rutin)	Flavonol	1170000	1550000	1630000	1980000	2140000	1990000
pme0226	0.73	132.054	[M-H]-	C00152	L-Asparagine	Amino acid and derivatives	143000	134000	145000	166000	167000	188000
pme0233	2.71	189.043	[M-H]-	C01717	Kynurenic acid	Organic acids and derivatives	1170000	100000	124000	309000	300000	315000
pme0240	4.53	122.037	[M-H]-	C00180	Benzoic acid	Organic acids and derivatives	452000	677000	482000	1100000	664000	1440000
pme0245	2.63	146.058	[M-H]-	C06104	Adipic acid	Organic acids and derivatives	166000	112000	133000	300000	275000	248000
pme0247	0.74	131.058	[M-H]-	C01157	trans-4-Hydroxy-L-proline	Amino acid and derivatives	147000	126000	109000	114000	103000	114000
pme0250	4.43	188.105	[M-H]-	C08261	Azelaic acid	Organic acids and derivatives	4330000	3800000	4180000	5390000	4370000	4460000
pme0253	3.5	173.105	[M+H]+	C02710	N-Acetyl-l-leucine	Amino acid and derivatives	194000	134000	134000	126000	95500	124000
pme0258	1.19	112.027	[M+H]+	C00106	Uracil	Nucleotide and derivates	859000	489000	561000	1180000	840000	973000
pme0264	2.08	242.09	[M+H]+	C00214	Thymidine	Nucleotide and derivates	163000	151000	139000	104000	108000	149000
pme0267	2.08	132.042	[M-H]-	-	2-Methylsuccinic acid	Organic acids and derivatives	4030000	3740000	3800000	5120000	5230000	5060000
pme0270	1.26	116.011	[M+H]+	C01384	Maleic acid	Organic acids and derivatives	2700000	3010000	2580000	1800000	2070000	1920000
pme0278	0.73	190.095	[M+H]+	C00666	"2,6-Diaminooimelic acid"	Amino acid and derivatives	256000	95900	152000	224000	249000	266000
pme0281	3	166.027	[M-H]-	C06337	Terephthalic acid	Organic acids and derivatives	3570000	3190000	3040000	3360000	3140000	3600000
pme0282	2.98	166.027	[M-H]-	C01606	Phthalic acid	Organic acids and derivatives	271000	296000	258000	332000	339000	372000
pme0285	0.77	145.085	[M+H]+	C01035	4-Guanidinobutyric acid	Organic acids and derivatives	5270000	5900000	5870000	5160000	4620000	4900000
pme0291	3.03	159.126	[M+H]+	-	Dl-2-Aminooctanoic acid	Organic acids and derivatives	199000	135000	125000	85600	54700	108000
pme0303	3.16	180.042	[M-H]-	C01197	Caffeate	Phenylpropanoids	147000	9	73400	148000	151000	143000
pme0305	4.03	194.058	[M-H]-	C01494	Ferulic acid	Phenylpropanoids	76200	44100	37000	140000	116000	133000
pme0309	3.11	184.037	[M-H]-	-	Methyl gallate	Organic acids and derivatives	1970000	1730000	1950000	1630000	1230000	1450000
pme0331	3.92	580.179	[M+H]+	C09789	Naringenin 7-O-neohesperidoside (Naringin)	Flavanone	139000	123000	104000	99600	107000	86300
pme0333	4.02	578.164	[M+H]+	C12627	Apigenin 7-O-neohesperidoside (Rhoifolin)	Flavone	5610000	5140000	5270000	3750000	3500000	4420000
pme0359	3.75	432.106	[M+H]+	-	Apigenin 5-O-glucoside	Flavone	277000	315000	377000	623000	415000	471000
pme0361	3.96	434.085	[M+H]+	-	Quercetin 3-alpha-L-arabinofuranoside (Avicularin)	Flavonol	3160000	4330000	3670000	5780000	5370000	5640000
pme0363	5.71	300.063	[M-H]-	C04293	Chrysoeriol	Flavone	48400	47500	40600	50800	53700	61100
pme0368	3.96	578.164	[M+H]+	-	Apigenin 7-rutinoside (Isorhoifolin)	Flavone	4760000	5850000	5320000	3340000	4380000	3800000
pme0369	3.79	594.159	[M-H]-	-	Kaempferol 3-O-rutinoside (Nicotiflorin)	Flavonol	1410000	1790000	1700000	1330000	1450000	1480000
pme0372	4.17	434.121	[M+H]+	C09099	Naringenin 7-O-glucoside (Prunin)	Flavanone	2960000	3080000	3040000	3120000	3200000	3320000
pme0377	5.6	272.068	[M+H]+	C00509	Naringenin	Flavanone	2120000	1540000	1650000	2940000	3190000	2990000
pme0387	3.12	182.058	[M-H]-	C05582	Homovanillic acid	Phenylpropanoids	16000	17300	19300	16400	22300	18400
pme0397	0.94	174.053	[M-H]-	C00493	Shikimic acid	Organic acids and derivatives	1610000	1540000	1810000	2040000	1880000	1820000
pme0398	2.74	354.095	[M-H]-	C00852	Chlorogenic acid (3-O-Caffeoylquinic acid)	Organic acids and derivatives	643000	432000	655000	220000	191000	265000
pme0409	3.35	198.053	[M+H]+	C10833	Syringic acid	Phenylpropanoids	2590000	2530000	2520000	3370000	3180000	3340000
pme0414	3.96	152.047	[M+H]+	C00755	Vanillin	Organic acids and derivatives	224000	208000	218000	284000	157000	183000
pme0422	4.03	194.058	[M-H]-	-	3-Hydroxy-4-methoxycinnamic acid	Phenylpropanoids	67500	70600	43300	158000	123000	121000
pme0435	2.84	578.142	[M+H]+	-	Procyanidin B2	Proanthocyanidins	4390000	4550000	5140000	4130000	3800000	4440000
pme0436	2.87	578.142	[M-H]-	-	Procyanidin B3	Proanthocyanidins	514000	499000	743000	526000	477000	452000
pme0443	2.87	493	Protonated	-	Malvidin 3-O-galactoside	Anthocyanins	8880000	9340000	10700000	11700000	12500000	11400000
pme0444	2.87	493.2	Protonated	C12140	Malvidin 3-O-glucoside (Oenin)	Anthocyanins	16200000	13500000	16300000	17500000	16400000	17800000
pme0460	3.27	290.3	[M+H]+	C09727	L-Epicatechin	Polyphenol	4830000	3880000	6080000	3580000	2730000	3090000
pme0463	1.13	174.1	[M+H]+	C01047	L-Theanine	Amino acid and derivatives	558000	497000	484000	358000	378000	373000
pme0486	1.32	118.027	[M-H]-	C02170	Methylmalonic acid	Organic acids and derivatives	31800000	32800000	32600000	28800000	30000000	27600000
pme0490	1.11	123	[M+H]+	C00253	Nicotinic acid	Vitamins and derivatives	1540000	1030000	1070000	1960000	1920000	1790000
pme0499	0.74	182.079	[M-H]-	C00794	D-Sorbitol	Alcohols	275000	217000	239000	249000	241000	253000
pme0500	0.79	504.169	[M-H]-	-	D(+)-Melezitose	Carbohydrates	78000	98100	76200	124000	131000	88700
pme0510	0.49	196.058	[M+H]+	C00257	Gluconic acid	Others	137000	127000	139000	129000	129000	131000
pme0513	0.77	152.069	[M-H]-	C00379	Xylitol	Alcohols	119000	70600	77100	110000	108000	114000
pme0516	0.74	180.063	[M-H]-	C00137	Inositol	Alcohols	2080000	1870000	1950000	2130000	1930000	1880000
pme0519	0.78	342.116	[M-H]-	-	D-(+)-Sucrose	Carbohydrates	27200000	22800000	26800000	10300000	11600000	9410000
pme1014	10.71	444.303	[M+H]+	C00828	Menaquinone (K2)	Vitamins and derivatives	9590000	8770000	5300000	9	7150000	8670000
pme1021	0.78	178.048	[M-H]-	C00198	"D-(+)-Glucono-1,5-lactone"	Carbohydrates	323000	237000	237000	352000	314000	335000
pme1090	1.13	307.084	[M+H]+	C00051	Glutathione reduced form	Amino acid and derivatives	66000	118000	111000	26400	54300	36400
pme1104	1.23	131.095	[M-H]-	C00407	L-Isoleucine	Amino acid and derivatives	1420000	1310000	1370000	1370000	1320000	1290000
pme1107	1.4	151.049	[M-H]-	C00242	Guanine	Nucleotide and derivates	341000	79800	112000	220000	250000	268000
pme1137	1.43	139.027	[M+H]+	C01020	6-hydroxynicotinic acid	Vitamins and derivatives	198000	120000	129000	314000	298000	278000
pme1162	1.75	170.022	[M-H]-	C01424	Gallic acid	Organic acids and derivatives	21400000	17600000	20400000	22100000	21000000	23000000
pme1178	1.46	283.092	[M+H]+	C00387	Guanosine	Nucleotide and derivates	3590000	2610000	2930000	2730000	2480000	2960000
pme1201	5.52	274.084	[M-H]-	C00774	Phloretin	Flavanone	225000	190000	280000	269000	255000	307000
pme1210	1.18	149.051	[M+H]+	C00073	L-Methionine	Amino acid and derivatives	4220000	5150000	5440000	3280000	3460000	2790000
pme1218	1.21	123.032	[M+H]+	C10164	2-Picolinic acid	Organic acids and derivatives	102000	80400	75400	317000	351000	289000
pme1242	1.23	321.1	[M+H]+	C11347	S-(methyl)glutathione	Amino acid and derivatives	131000	202000	163000	128000	157000	188000
pme1261	2.29	205.131	[M+H]+	C05944	Pantothenol	Alcohols	212000	197000	249000	143000	197000	132000
pme1294	1.77	284.076	[M-H]-	C01762	Xanthosine	Nucleotide and derivates	73800	59600	46900	53500	55200	53100
pme1383	1.11	169.074	[M+H]+	C00314	Pyridoxine	Vitamins and derivatives	4490000	4610000	3900000	4570000	4230000	4860000
pme1398	2.38	465.1	Protonated	C12138	Delphinidin 3-O-glucoside (Mirtillin)	Anthocyanins	1390000000	1470000000	1430000000	1410000000	1580000000	1470000000
pme1408	0.74	146.069	[M-H]-	C00064	L-Glutamine	Amino acid and derivatives	1170000	1110000	1140000	1270000	1170000	1300000
pme1434	2.76	372.142	[M-H]-	C01533	Syringin	Phenylpropanoids	65700	47600	44600	99600	115000	119000
pme1458	4.59	228.079	[M+H]+	C03582	Resveratrol	Phenylpropanoids	991102	937007	881892	408102	354007	298892
pme1473	2.85	297.09	[M-H]-	C00170	5'-Deoxy-5'-(methylthio)adenosine	Nucleotide and derivates	19600	19000	20900	13400	16600	24300
pme1478	4.43	318.038	[M-H]-	C10107	Myricetin	Flavonol	2430000	3770000	2350000	2700000	3160000	3750000
pme1486	3.28	458.085	[M-H]-	C09731	Epigallate catechin gallate (EGCG)	Polyphenol	793000	821000	962000	792000	730000	640000
pme1506	4.9	432.106	[M+H]+	-	Kaempferol 7-O-rhamnoside	Flavonol	66000	73300	52900	9	33500	54600
pme1514	2.53	306	[M-H]-	C12136	Epigallocatechin (EGC)	Polyphenol	5260000	5300000	6720000	2990000	2130000	2730000
pme1518	7.02	402.132	[M+H]+	C10112	Nobiletin	Flavone	443000	422000	543000	3660000	664000	441000
pme1521	4.09	304.058	[M-H]-	C01617	Dihydroquercetin (Taxifolin)	Flavonol	634000	465000	591000	339000	262000	319000
pme1535	2.44	306.074	[M-H]-	C12127	(+)-Gallocatechin (GC)	Polyphenol	5220000	5430000	6940000	3050000	2320000	2780000
pme1539	3.75	624.169	[M-H]-	-	Isorhamnetin 3-O-neohesperidoside	Flavonol	4150000	4010000	3880000	3010000	3380000	3090000
pme1541	6.98	284.069	[M-H]-	C01470	Acacetin	Flavone	111000	94600	82100	122000	122000	126000
pme1550	7.5	372.121	[M+H]+	C10190	Tangeretin	Flavone	500000	449000	550000	1810000	480000	454000
pme1552	3.54	464.096	[M+H]+	C10108	Myricetin 3-O-rhamnoside (Myricitrin)	Flavonol	61500	72400	112000	99700	147000	76800
pme1564	3.82	442.3	[M+H]+	-	Epicatechin gallate (ECG)	Polyphenol	288000	216000	267000	261000	239000	285000
pme1580	5.03	288.063	[M-H]-	C05631	Eriodictyol	Flavanone	134000	124000	133000	177000	208000	200000
pme1588	5.81	316.058	[M-H]-	C10084	Isorhamnetin	Flavonol	59400	69200	53500	138000	131000	147000
pme1598	3.81	464.132	[M-H]-	-	Hesperetin 5-O-glucoside	Flavanone	882000	1140000	1080000	1150000	1190000	1070000
pme1599	6.07	302.079	[M-H]-	-	7-O-Methyleriodictyol	Flavanone	30600	9	20800	102000	82900	94800
pme1605	3.66	594.159	[M-H]-	-	Kaempferol 3-O-robinobioside (Biorobin)	Flavonol	1260000	1710000	1580000	1170000	1230000	1090000
pme1622	4.03	448.101	[M-H]-	C12249	Kaempferol 3-O-glucoside (Astragalin)	Flavonol	12400000	16000000	18100000	17900000	16000000	17700000
pme1635	4.96	534.21	[M-H]-	C16915	Arctiin	Phenylpropanoids	82600	72200	93700	117000	91300	137000
pme1640	11.63	370.105	[M+H]+	-	sesamolin	Phenylpropanoids	14300000	8940000	8480000	25100000	11500000	11000000
pme1646	5.36	358.142	[M-H]-	-	Pinoresinol	Phenylpropanoids	61700	57500	60200	79600	91200	85800
pme1683	2.25	476.168	[M+H]+	C12276	D-Pantothenic dcid	Organic acids and derivatives	39500	40100	38900	39700	35900	44400
pme1709	3.69	137.048	[M+H]+	-	Nicotinic Acid Methyl Ester (Methyl Nicotinate)	Vitamins and derivatives	80600	20600	23600	114000	137000	151000
pme1712	0.71	276.132	[M-H]-	C00449	L-Saccharopine	Amino acid and derivatives	56600	54400	53300	49300	40300	51700
pme1730	0.73	118.027	[M-H]-	-	D-Erythronolactone	Organic acids and derivatives	188000	199000	188000	180000	170000	194000
pme1777	2.15	611	Protonated	C08639	"Cyanidin 3,5-O-diglucoside (Cyanin)"	Anthocyanins	12700000	9700000	10900000	6550000	7840000	7850000
pme1786	2.45	655.2	Protonated	C08718	"Malvidin 3,5-diglucoside (Malvin)"	Anthocyanins	3770000	3430000	4150000	3420000	3900000	4020000
pme1793	2.4	595	Protonated	C08725	Pelargonin	Anthocyanins	556000	488000	841000	319000	290000	299000
pme1806	3.67	368.111	[M-H]-	-	Chlorogenic acid methyl ester	Organic acids and derivatives	207000	260000	245000	122000	107000	113000
pme1816	2.58	354.095	[M-H]-	C17147	Neochlorogenic acid (5-O-Caffeoylquinic acid)	Organic acids and derivatives	580000	530000	661000	234000	198000	269000
pme1820	3.25	152.047	[M-H]-	C00642	p–Hydroxyphenyl acetic acid	Organic acids and derivatives	93800	98800	75200	89200	103000	129000
pme1824	2.55	154.027	[M-H]-	C00230	Protocatechuic acid	Polyphenol	417000	373000	415000	502000	466000	434000
pme1828	0.78	117.079	[M+H]+	C00719	Betaine	Alkaloids	1930000	2350000	2050000	1920000	2190000	2450000
pme1830	1.31	118.027	[M-H]-	C00042	Succinic acid	Organic acids and derivatives	30200000	32100000	31300000	28200000	28400000	26700000
pme1841	0.62	102.116	[M+H]+	C01672	"1,5-Diaminopentane"	Phenolamides	3720	7330	6880	5440	6390	3890
pme1846	0.76	180.063	[M-H]-	C00031	D(+)-Glucose	Carbohydrates	29400000	27500000	26000000	26900000	25800000	26100000
pme1851	0.93	131.07	[M-H]-	C00300	Creatine	Organic acids and derivatives	110000	93200	90800	158000	150000	125000
pme1936	0.57	113.059	[M+H]+	C00791	Creatinine	Organic acids and derivatives	411000	440000	435000	392000	425000	374000
pme1944	0.79	182.079	[M+H]+	C00392	D-Mannitol	Alcohols	588000	522000	572000	812000	644000	712000
pme1952	3.21	376.138	[M+H]+	C00255	Riboflavin	Vitamins and derivatives	204000	151000	179000	228000	191000	203000
pme1977	3.82	174.089	[M-H]-	C08278	Suberic acid	Organic acids and derivatives	76700	73200	99500	102000	75200	75000
pme1988	0.78	89.048	[M+H]+	C00041	L-Alanine	Amino acid and derivatives	125000	199000	168000	113000	85600	106000
pme2009	1.08	150.016	[M-H]-	-	L-(+)-Tartaric acid	Organic acids and derivatives	74000000	87000000	89600000	55500000	49700000	50300000
pme2019	0.77	150.053	[M-H]-	-	DL-Arabinose	Carbohydrates	16100000	15600000	18100000	17300000	14600000	16600000
pme2033	0.97	134.022	[M-H]-	C00497	L(-)-Malic acid	Organic acids and derivatives	24200000	20500000	20600000	27600000	28200000	28100000
pme2036	1.13	192.063	[M-H]-	C00296	Quinic acid	Organic acids and derivatives	44000000	50200000	51200000	35900000	38300000	33800000
pme2046	0.67	169.181	[M+H]+	-	3-N-Methyl-L-histidine	Amino acid and derivatives	539000	532000	507000	371000	300000	285000
pme2049	1.57	104.047	[M-H]-	C05984	2-Hydroxybutanoic acid	Organic acids and derivatives	160000	132000	120000	145000	180000	209000
pme2050	0.84	192.027	[M-H]-	C00158	Citric acid	Organic acids and derivatives	22600000	29000000	27400000	15500000	13600000	16500000
pme2054	2.47	204.09	[M+H]+	C00078	L-Tryptophan	Amino acid and derivatives	1580000	1110000	1440000	1390000	1570000	1380000
pme2111	0.99	176.12	[M-H]-	C00072	L-ascorbate	Vitamins and derivatives	182000	173000	164000	147000	186000	168000
pme2136	0.88	122.058	[M+H]+	-	DL-threitol	Alcohols	218000	166000	168000	173000	231000	247000
pme2155	2.38	180	[M+H]+	C07480	Theobromine	Alkaloids	257000	250000	187000	271000	246000	206000
pme2167	1.25	156.017	[M+H]+	C00295	Orotic acid	Vitamins and derivatives	7950000	7250000	7840000	7710000	7660000	7620000
pme2169	1.11	116.011	[M-H]-	C00122	Fumaric acid	Organic acids and derivatives	26500000	20200000	22700000	29300000	28600000	22900000
pme2237	0.75	182.079	[M-H]-	C01697	Dulcitol	Alcohols	172000	134000	140000	198000	171000	179000
pme2253	0.81	178.048	[M-H]-	C01040	L-Gulonic-γ-lactone	Others	152000	163000	182000	138000	158000	152000
pme2256	0.73	152.069	[M-H]-	C01904	D-Arabitol	Alcohols	59500	61700	62400	66400	61800	68700
pme2266	3.32	244.088	[M+H]+	C00120	Biotin	Vitamins and derivatives	203000	149000	191000	231000	213000	222000
pme2268	0.79	137.048	[M+H]+	C01004	Trigonelline	Alkaloids	42300000	47900000	43600000	40700000	40200000	41700000
pme2278	1.15	363.058	[M-H]-	-	Guanosine monophosphate	Nucleotide and derivates	12000	13700	8440	9550	6450	8850
pme2292	0.64	88.1	[M+H]+	C00134	Putrescine	Phenolamides	693000	577000	606000	742000	756000	758000
pme2366	2.39	121.089	[M+H]+	C05332	Phenethylamine	Others	377000	375000	391000	355000	338000	359000
pme2380	1.13	146.022	[M-H]-	-	A-Ketoglutaric acid	Organic acids and derivatives	76700	78700	63300	78000	56700	56000
pme2457	3.79	448.101	[M-H]-	-	Luteolin 7-O-glucoside (Cynaroside)	Flavone	415000	449000	445000	476000	483000	440000
pme2478	3.05	138.032	[M-H]-	C16700	Protocatechuic aldehyde	Polyphenol	98600	117000	119000	136000	136000	125000
pme2527	0.65	132.16	[M+H]+	C00077	L(+)-Ornithine	Amino acid and derivatives	302000	282000	281000	270000	255000	278000
pme2550	0.75	174.016	[M-H]-	C00417	Cis-Aconitic acid	Organic acids and derivatives	264000	303000	294000	375000	461000	344000
pme2559	1.19	175.048	[M-H]-	C01042	N-Acetylaspartate	Amino acid and derivatives	96200	93000	9	69500	63700	58200
pme2566	1.14	218.09	[M-H]-	C03740	(5-L-Glutamyl)-L-amino acid	Amino acid and derivatives	29500	40200	35500	17100	9760	15600
pme2575	0.68	226.107	[M-H]-	C00386	L-Carnosine	Amino acid and derivatives	17400	28400	28200	29400	21100	17200
pme2594	1.67	183.053	[M-H]-	C00847	4-Pyridoxic acid	Alkaloids	101000	93600	68800	150000	108000	118000
pme2617	0.65	165.046	[M+H]+	-	Methionine sulfoxide	Amino acid and derivatives	572000	500000	518000	583000	502000	550000
pme2634	0.84	117.079	[M+H]+	C01826	Dl-Norvaline	Amino acid and derivatives	29500000	29900000	31500000	28800000	28800000	27500000
pme2651	1.22	743.075	[M-H]-	C00006	NADP	Nucleotide and derivates	245000	280000	228000	205000	197000	179000
pme2670	3.69	122.037	[M-H]-	C00633	4-Hydroxybenzaldehyde	Organic acids and derivatives	882000	743000	871000	990000	932000	794000
pme2693	0.72	130.111	[M+H]+	C02714	N-Acetylputrescine	Phenolamides	761000	584000	666000	798000	734000	637000
pme2706	2.64	154.027	[M-H]-	C00196	"2,3-Dihydroxybenzoic acid"	Organic acids and derivatives	490000	374000	458000	510000	497000	544000
pme2723	4.49	145.053	[M+H]+	C08493	Indole-3-carboxaldehyde	Indole derivatives	123000	90500	100000	122000	117000	105000
pme2735	0.76	398.137	[M+H]+	C00019	S-(5'-Adenosyl)-L-methionine	Amino acid and derivatives	1750000	2240000	1450000	3500000	4220000	2820000
pme2743	3.38	193.074	[M+H]+	C05598	N-Phenylacetylglycine	Amino acid and derivatives	91100	63800	9	9	9	9
pme2755	0.6	221.09	[M+H]+	C00140	N-Acetyl-D-glucosamine	Carbohydrates	1340000	1480000	1180000	1480000	1800000	1390000
pme2786	3.23	218.106	[M+H]+	C00978	N-Acetyl-5-hydroxytryptamine	Alkaloids	67700	62700	68800	99600	67700	53100
pme2819	11.2	286.23	[M+H]+	-	"All-trans-13,14-dihydroretinol"	Vitamins and derivatives	341000	281000	314000	342000	304000	314000
pme2827	6.74	240.245	[M-H]-	C00517	Palmitaldehyde	Lipids	6430000	13900000	4630000	5240000	5580000	6100000
pme2828	0.59	139.027	[M+H]+	C00870	4-Nitrophenol	Others	227000000	223000000	227000000	228000000	231000000	233000000
pme2830	0.71	141.019	[M-H]-	-	O-Phosphorylethanolamine	Others	89500	93000	73700	87000	67000	70700
pme2853	3.92	173.105	[M-H]-	-	Hexanoyl glycine	Amino acid and derivatives	37300	58500	53600	4300	9	9720
pme2890	0.81	268.055	[M+H]+	C01817	L-Homocystine	Amino acid and derivatives	40100	41100	35800	41000	31800	30700
pme2895	3.47	320.053	[M-H]-	C02906	Dihydromyricetin	Flavonol	976000	1060000	1120000	431000	406000	376000
pme2901	2.38	354.095	[M-H]-	-	1-O-Caffeoyl quinic acid	Organic acids and derivatives	744000	601000	888000	291000	265000	287000
pme2903	3.05	138.032	[M-H]-	C00156	4-Hydroxybenzoic acid	Organic acids and derivatives	477000	555000	470000	671000	747000	763000
pme2914	1.4	162.053	[M-H]-	C03761	"3-Hydroxy-3-methylpentane-1,5-dioic acid"	Amino acid and derivatives	11100000	8160000	9130000	11400000	11600000	11700000
pme2950	4	610.19	[M+H]+	C09755	Hesperetin 7-rutinoside (Hesperidin)	Flavanone	5250000	5470000	5390000	4330000	2320000	5040000
pme2957	5.45	272.069	[M-H]-	C06561	Naringenin chalcone	Flavanone	1470000	1110000	1110000	1830000	1720000	1840000
pme2963	4.58	288.063	[M-H]-	C00974	Aromadedrin (Dihydrokaempferol)	Flavonol	1120000	835000	912000	1610000	1400000	1420000
pme3007	0.68	404.161	[M-H]-	C00015	Uridine 5’-diphosphate	Nucleotide and derivates	137000	153000	129000	126000	114000	112000
pme3011	0.77	103.063	[M+H]+	C00334	γ-aminobutyric acid	Organic acids and derivatives	11200000	10000000	9910000	12100000	11600000	12200000
pme3017	0.74	103.063	[M+H]+	C03665	2-Aminoisobutyric acid	Amino acid and derivatives	55000000	54000000	52600000	57600000	56900000	58500000
pme3033	0.75	103.063	[M+H]+	C01026	"N,N-Dimethylglycine"	Amino acid and derivatives	7810000	6900000	7270000	8100000	8150000	8320000
pme3038	1.04	129.043	[M+H]+	C01879	5-oxoproline	Amino acid and derivatives	3150000	3480000	3220000	4610000	4330000	4390000
pme3069	10.22	555.284	[M+H]+	C05122	Taurocholic acid	Organic acids and derivatives	1230000	1230000	1230000	1390000	1220000	1220000
pme3096	1.32	119.022	[M-H]-	C00872	Aminomalonic acid	Organic acids and derivatives	1120000	1050000	1130000	1060000	1050000	1000000
pme3104	1.03	149.07	[M+H]+	C02216	1-Methyladenine	Nucleotide and derivates	138000	134000	147000	122000	81000	77200
pme3123	3.83	210.089	[M-H]-	C02325	Sinapyl alcohol	Phenylpropanoids	22600	9	13100	22000	30400	30500
pme3129	3.8	464.096	[M-H]-	-	Quercetin 4'-O-glucoside (Spiraeoside)	Flavonol	624000	791000	799000	809000	717000	866000
pme3160	0.69	260.03	[M-H]-	C00092	D-Glucose 6-phosphate	Carbohydrates	10700000	10700000	10500000	9560000	8950000	10200000
pme3163	1.08	290.04	[M-H]-	-	D-Sedoheptuiose 7-phosphate	Carbohydrates	1800000	1840000	1690000	1840000	1820000	1920000
pme3171	0.82	323.052	[M-H]-	C00055	Cytidine 5'-monophosphate (Cytidylic acid)	Nucleotide and derivates	23700	27700	22800	27800	23600	20200
pme3184	1.14	331.068	[M+H]+	C00360	2'-Deoxyadenosine-5'-monophosphate	Nucleotide and derivates	6160000	7180000	7380000	8060000	9680000	8280000
pme3191	1.23	324.036	[M+H]+	C00105	Uridine 5'-monophosphate	Nucleotide and derivates	350000	265000	468000	304000	307000	262000
pme3194	1.2	117.043	[M+H]+	-	N-acetylglycine	Amino acid and derivatives	781000	701000	631000	743000	834000	448000
pme3200	0.71	73.0971	[M+H]+	-	1-methylguanidine	Nucleotide and derivates	119000	123000	102000	88000	128000	93200
pme3210	3.93	432.106	[M+H]+	C09126	Genistein 7-O-Glucoside (Genistin)	Isoflavone	284000	228000	275000	412000	465000	431000
pme3211	3.81	464.096	[M-H]-	C05623	Quercetin 3-O-glucoside (Isotrifoliin)	Flavonol	680000	812000	774000	869000	686000	887000
pme3230	5.01	284.069	[M-H]-	C01562	Calycosin	Isoflavone	35000	43500	47800	57800	54300	61700
pme3246	2.72	342.132	[M-H]-	C00761	Coniferin	Phenylpropanoids	813000	990000	1130000	1020000	856000	1060000
pme3251	5.02	284.069	[M-H]-	C14536	Glycitein	Isoflavone	43100	55400	53400	69700	89100	47700
pme3256	2.37	611	Protonated	C16315	Delphinidin 3-O-rutinoside (Tulipanin)	Anthocyanins	316000	257000	167000	325000	211000	273000
pme3261	4.32	270.053	[M+H]+	C14314	6-Hydroxydaidzein	Isoflavone	20100	16300	33200	44900	64300	57700
pme3267	3.99	448.101	[M-H]-	C12626	Kaempferol 3-O-galactoside (Trifolin)	Flavonol	11300000	14500000	16100000	16700000	15200000	15700000
pme3292	6.95	284.069	[M-H]-	C10521	Prunetin	Isoflavone	82400	82900	64400	102000	89100	73100
pme3296	4.45	432.106	[M-H]-	C16911	Kaempferol 3-O-rhamnoside (Kaempferin)	Flavonol	79400	101000	143000	352000	263000	276000
pme3309	2.63	146.058	[M-H]-	-	2-Methylglutaric acid	Organic acids and derivatives	114000	103000	90400	245000	234000	235000
pme3313	0.97	260.03	[M-H]-	C00085	D-Fructose 6-phosphate	Carbohydrates	2930000	2920000	2820000	2710000	2600000	2810000
pme3333	1.48	152.059	[M+H]+	-	"1,4-dihydro-1-Methyl-4-oxo-3-pyridinecarboxamide"	Alkaloids	960000	499000	552000	933000	1010000	1010000
pme3337	2.17	383.108	[M+H]+	-	N6-Succinyl Adenosine	Nucleotide and derivates	4120000	3870000	3950000	5460000	5230000	4620000
pme3351	0.82	145.074	[M-H]-	C04076	Allysine(6-Oxo DL-Norleucine)	Amino acid and derivatives	14200	23800	17500	49300	35700	39100
pme3382	1.21	161.069	[M-H]-	-	N-Acetylthreonine	Amino acid and derivatives	115000	90900	83700	127000	72600	72200
pme3388	0.68	188.127	[M+H]+	C01924	H-HomoArg-OH	Amino acid and derivatives	5980000	5530000	5950000	7380000	6960000	6680000
pme3391	2.63	479	Protonated	C12139	Petunidin 3-O-glucoside	Anthocyanins	23300000	24800000	24000000	28200000	24400000	26400000
pme3392	2.75	433.1	Protonated	-	Pelargonidin 3-O-beta-D-glucoside（Callistephin chloride)	Anthocyanins	9620000	8470000	10200000	9150000	10300000	8520000
pme3396	3.66	288.063	[M+H]+	C01378	Fustin	Flavonol	50000	71000	46100	76600	64700	103000
pme3400	5.18	446.121	[M+H]+	C05376	Sissotrin	Isoflavone	127000	93600	87400	148000	154000	93400
pme3401	5.59	346.069	[M-H]-	C11620	Syringetin	Flavonol	1750000	1750000	1400000	2850000	2840000	3230000
pme3407	5.1	332.053	[M-H]-	C12633	Laricitrin	Flavonol	159000	192000	122000	212000	238000	250000
pme3416	3.19	178.027	[M-H]-	C09263	"Esculetin (6,7-dihydroxycoumarin)"	Phenylpropanoids	98700	96800	111000	101000	101000	86900
pme3428	2.71	340.079	[M-H]-	C09264	"Esculin (6,7-Dihydroxycoumarin-6-glucoside)"	Phenylpropanoids	351000	443000	411000	411000	497000	476000
pme3442	3.67	478.36	[M-H]-	-	Quercetin 7-O-β-D-Glucuronide	Flavonol	4000000	5010000	5090000	5950000	5790000	6340000
pme3443	4.43	208	[M-H]-	-	Sinapinaldehyde	Phenylpropanoids	30900	26000	16000	27700	34100	49200
pme3469	3.31	740.216	[M+H]+	C10178	Kaempferol-3-O-robinoside-7-O-rhamnoside (Robinin)	Flavonol	87800	94600	83500	85700	60200	88300
pme3473	5.59	272.069	[M-H]-	C09614	Butin	Flavone	1490000	1130000	1190000	2010000	1770000	1930000
pme3478	2.75	278.13	[M-H]-	C00831	Pantetheine	Vitamins and derivatives	15700	14700	19200	27600	25600	21600
pme3484	3.43	480.09	[M-H]-	-	Myricetin 3-O-galactoside	Flavonol	2780000	3510000	4280000	3020000	3650000	2610000
pme3502	4.54	430.126	[M-H]-	C10509	Formononetin 7-O-glucoside (Ononin)	Isoflavone	85300	160000	147000	237000	233000	256000
pme3514	5.08	302.043	[M-H]-	C10105	Morin	Flavonol	391000	554000	453000	948000	942000	1110000
pme3553	5.87	186.032	[M+H]+	C09305	Psoralen	Phenylpropanoids	182000	368000	226000	29600	9	9
pme3705	0.72	194.043	[M-H]-	C00191	D-glucoronic acid	Others	10600000	9980000	9640000	6790000	6320000	7120000
pme3719	0.95	166.048	[M-H]-	-	D-Xylonic acid	Organic acids and derivatives	1520000	1480000	1590000	1450000	1440000	1490000
pme3732	0.82	243.086	[M+H]+	C00475	Cytidine	Nucleotide and derivates	385000	413000	330000	441000	322000	324000
pme3825	1.21	197.069	[M-H]-	C00355	"3,4-Dihydroxy-DL-phenylalanine"	Amino acid and derivatives	199000	254000	187000	112000	113000	117000
pme3961	1.96	251.102	[M+H]+	C00559	Deoxyadenosine	Nucleotide and derivates	80700	58100	63000	75800	30100	51600
pme3967	2.23	311.123	[M+H]+	-	2-(dimethylamino)guanosine	Nucleotide and derivates	175000	164000	111000	188000	183000	148000
pme3970	1.2	244.07	[M-H]-	C02067	β-Pseudouridine	Nucleotide and derivates	84200	72600	60000	110000	104000	115000
pme3982	1.43	268.081	[M-H]-	-	Hypoxanthine-9-β-D-arabinofuranoside	Nucleotide and derivates	285000	300000	221000	129000	93800	102000
pmf0005	4.05	580.535	[M-H]-	C09793	Narirutin	Flavone	23000	13000	15900	64500	15300	11800
pmf0016	0.87	149.051	[M+H]+	-	DL-Methionine	Amino acid and derivatives	3890000	3310000	3680000	1730000	1960000	1850000
pmf0017	0.87	135.035	[M+H]+	C05330	DL-Homocysteine	Amino acid and derivatives	206000	247000	338000	127000	42200	124000
pmf0018	0.76	101.048	[M+H]+	-	1-Aminocyclopropanecarboxylic acid	Amino acid and derivatives	1420000	1690000	1840000	1220000	1810000	1630000
pmf0027	2.68	448.101	[M]+	C08647	Cyanidin 3-O-galactoside	Anthocyanins	7420000	6170000	6320000	5400000	5640000	5780000
pmf0032	0.75	342.116	[M-H]-	-	Galactinol	Carbohydrates	3520000	2860000	3480000	2360000	2290000	2390000
pmf0035	0.78	260.03	[M-H]-	-	Glucose-1-phosphate	Carbohydrates	9910000	11100000	10400000	9590000	8950000	9550000
pmf0052	2.05	248.189	[M+H]+	-	Sophoridine	Alkaloids	116000	109000	112000	86200	64500	88000
pmf0057	5.66	272.068	[M-H]-	C06561	"4,2',4',6'-Tetrahydroxychalcone "	Flavone	1400000	1040000	1120000	1860000	1670000	1780000
pmf0058	5.66	272.068	[M-H]-	C00509	"4',5,7-Trihydroxyflavanone"	Flavanone	1450000	1040000	992000	1790000	1660000	1850000
pmf0067	3.84	624.205	[M-H]-	-	Isoacteoside	Phenylpropanoids	89200	74500	97600	72500	9	67100
pmf0068	0.78	182.079	[M+H]+	C00392	Mannitol	Alcohols	354000	259000	258000	485000	344000	333000
pmf0070	7.75	414.386	[M+H]+	C01753	β-Sitosterol	Sterides	1920000	2280000	15500000	2890000	2470000	2580000
pmf0073	12.28	400.37	[M-H]-	C01789	Campesterol	Sterides	54300	58300	54000	69300	60300	57900
pmf0076	11.55	412.37	[M+H]+	C05442	Stigmasterol	Sterides	37600	42400	29000	64500	88700	46600
pmf0079	12.32	458.376	[M-H]-	C08980	Soyasapogenol B	Sterides	232000	259000	242000	331000	299000	276000
pmf0085	12.26	426.386	[M+H]+	C01902	Cycloartenol	Sterides	141000	139000	131000	247000	174000	143000
pmf0091	12.26	426.386	[M+H]+	-	"2,3-Oxidosqualene"	Sterides	150000	161000	141000	265000	190000	159000
pmf0098	5.53	178.18	[M-H]-	-	trans-4-Hydroxycinnamic acid Methyl Ester	Phenylpropanoids	48000	57900	55700	67100	53300	58700
pmf0108	4.35	272.068	[M-H]-	C09751	Garbanzol	Flavanone	148000	164000	245000	208000	230000	226000
pmf0109	7.13	314.079	[M-H]-	-	3-O-Acetylpinobanksin	Flavonoid	87600	61100	83000	132000	102000	91000
pmf0116	1.88	662.125	[M-Cl]+	C16312	Delphin chloride	Anthocyanins	9	9	5020000	5670000	5440000	5380000
pmf0118	0.8	610.019	[M-2Na+H]-	-	Uridine 5'-diphosphoglucose disodium salt	Nucleotide and derivates	3940000	4410000	4300000	3220000	3060000	3270000
pmf0124	3.7	248.116	[M+H]+	C05643	2-Hydroxymelatonin	Alkaloids	38100	41600	21000	43000	31500	27500
pmf0136	0.8	566.055	[M-H]-	C00029	UDP-α-D-glucose	Nucleotide and derivates	4250000	4490000	4150000	3490000	3200000	3240000
pmf0138	0.87	180.063	[M-H]-	C00159	D-(+)-Mannose	Carbohydrates	4720000	4310000	4200000	4370000	4070000	4420000
pmf0139	0.67	180.063	[M-H]-	C00124	D-(+)-Galactose	Carbohydrates	4370000	4180000	4340000	4070000	3990000	4110000
pmf0141	4.58	122.073	[M-H]-	C05853	2-Phenylethanol	Others	505000	662000	652000	1420000	770000	1730000
pmf0152	3.02	292.022	[M-H]-	-	Brevifolincarboxylic acid	Phenylpropanoids	142000	50500	36200	48200	56300	87700
pmf0174	7.72	158.281	[M-H]-	C01633	1-Decanol	Alcohols	22100000	22900000	23000000	30300000	18500000	35800000
pmf0175	7.84	158.281	[M-H]-	-	2-Decanol	Alcohols	22900000	24400000	25000000	36700000	20200000	34300000
pmf0176	4.26	244.074	[M-H]-	C05901	Piceatannol	Phenylpropanoids	3640000	2190000	1520000	9.06667e+06	11000000	11600000
pmf0179	4.04	624.169	[M-H]-	-	Narcissoside	Flavonoid	2730000	4190000	3670000	3250000	3530000	3120000
pmf0203	2.94	498.093	[M-Cl]+	-	Peonidin 3-O-glucoside chloride	Anthocyanins	25200000	24800000	25400000	31300000	30900000	31200000
pmf0204	3.73	464.096	[M+H]+	-	Hyperoside	Flavonoid	1530000	1370000	1430000	2130000	1660000	1960000
pmf0208	3.9	464.096	[M+H]+	-	Isoquercitroside	Flavonoid	1820000	1540000	1450000	2130000	1190000	1310000
pmf0216	3.94	442.09	[M+H]+	-	Catechin gallate，CG	Polyphenol	60900	9	57600	46300	37700	37200
pmf0217	0.79	304.1	[M-2Na+H]-	-	D-Glucose-6-phosphate disodium salt	Others	6050000	6660000	6000000	5760000	5860000	5970000
pmf0218	0.84	233.99	[M-3Na+2H]-	-	Phosphoenolpyruvate trisodium salt	Organic acids and derivatives	13800	21900	22800	20500	20900	22700
pmf0220	0.8	303.994	[M-2Na+H]-	-	D-Fructose 6-phosphate-disodium salt	Carbohydrates	11400000	10600000	10800000	9300000	9220000	10600000
pmf0231	10.08	348.926	[M+H]+	C14322	Chlorpyrifos	Alkaloids	8190	13900	12500	20200	6000	8590
pmf0236	4.68	564.127	[M-H]-	-	Theaflavin	Polyphenol	63500	89900	63100	119000	84400	70400
pmf0243	12.27	270.11	[M+H]+	-	Benzyl β-D-Glucopyranoside	Others	2950000	3660000	4020000	2650000	2770000	2990000
pmf0251	11.12	410.318	[M+H]+	C14155	γ-Tocotrienol	Vitamins and derivatives	222000	168000	207000	324000	250000	220000
pmf0256	1.28	102.104	[M-H]-	-	3-Methyl-1-pentanol	Alcohols	109000	165000	141000	147000	124000	142000
pmf0267	4.37	161.048	[M-H]-	C19837	Indole-3-carboxylic	Alkaloids	76400	21100	26400	55700	40700	39300
pmf0278	4	464.095	[M-H]-	-	Gossypitrin	Flavonoid	4600000	5370000	6370000	5140000	5560000	5120000
pmf0280	0.79	194.043	[M-H]-	C00333	D-Galacturonic acid	Organic acids and derivatives	7060000	5550000	7320000	5200000	5050000	5130000
pmf0282	0.73	342.116	[M-H]-	C05402	Melibiose	Carbohydrates	11900000	14900000	14900000	4990000	5960000	6080000
pmf0283	0.81	122.058	[M-H]-	-	Meso-Erythritol	Alcohols	23500	35600	24900	21100	25900	27000
pmf0286	8.95	296.308	[M-H]-	C01389	Phytol	Terpene	432000	350000	359000	311000	293000	307000
pmf0289	4.36	335.159	[M+H]+	C16427	Riboprine	Nucleotide and derivates	29700	22700	37400	38700	39600	29100
pmf0294	12.24	270.292	[M+H]+	-	1-Octadecanol	Lipids	239000	235000	231000	306000	262000	243000
pmf0295	2.83	324.084	[M+H]+	-	Skimmin	Phenylpropanoids	263000	368000	338000	181000	183000	183000
pmf0301	4.3	434.121	[M-H]-	-	Engeletin	Flavonoid	2150000	2780000	3340000	7950000	7600000	8290000
pmf0314	4.92	290.261	[M-H]-	-	ABIENOL	Others	74200	83300	70700	81400	86300	75700
pmf0331	11.07	456.36	[M-H]-	C17148	Oleanolic acid	Terpene	32200	23200	26700	19800	27100	29000
pmf0336	4.39	161.048	[M-H]-	C19837	Indole-3-carboxylic acid	Alkaloids	55400	22300	25900	33000	22000	29800
pmf0339	3.37	386.194	[M+H]+	-	Roseoside	Terpene	2780000	2340000	2110000	3870000	5590000	3960000
pmf0341	5.41	454.142	[M+H]+	C10289	ε-Viniferin	Others	1.07136e+06	976667	881973	6330000	6130000	7030000
pmf0343	5.67	678.189	[M+H]+	-	α-Viniferin	Others	184000	297000	412000	458000	478000	546000
pmf0345	3.74	274.084	[M+H]+	C12128	(-)-Epiafzelechin	Polyphenol	42800	31700	36800	70300	61400	77700
pmf0348	4.43	188.141	[M-H]-	-	"2,6-Dimethyl-7-octene-2,3,6-triol"	Alcohols	495000	416000	478000	589000	413000	542000
pmf0360	3.97	450.116	[M-H]-	C17449	Astilbin	Flavonoid	10000000	13400000	17300000	29300000	29200000	28800000
pmf0371	4.72	316.058	[M-H]-	C10119	Pedalitin	Flavonoid	102000	58100	64000	193000	180000	167000
pmf0374	4.19	478.111	[M-H]-	-	Isorhamnetin 3-O-glucoside	Flavonoid	2450000	2870000	2830000	4040000	4390000	4270000
pmf0380	3.45	458.085	[M+H]+	-	Gallocatechin gallate	Polyphenol	195000	182000	177000	187000	240000	170000
pmf0386	8.76	234.162	[M+H]+	-	Prehelminthosporolactone	Others	534000	580000	439000	577000	453000	445000
pmf0396	12.24	280.24	[M+H]+	C01595	Linoleic acid	Lipids	30200	29100	30400	38500	32800	32500
pmf0397	11.1	312.303	[M-H]-	C06425	Arachidic acid	Lipids	8460000	6760000	5950000	5280000	6710000	5920000
pmf0399	10.72	310.287	[M-H]-	C16526	cis-Gondoic acid	Lipids	691000	656000	593000	691000	608000	594000
pmf0401	10.04	340.334	[M+H]+	C08281	Docosanoic acid	Lipids	57500	27500	36500	19200	15800	5790
pmf0413	4.67	212.068	[M+H]+	C11155	Propyl gallate	Organic acids and derivatives	295000	259000	254000	286000	233000	346000
pmf0420	4.37	150.068	[M-H]-	C15513	Benzyl acetate	Organic acids and derivatives	65300	92500	38600	41600	47900	43800
pmf0423	3.33	358.126	[M+H]+	C17071	Sweroside	Terpene	946000	1070000	968000	1690000	1830000	1670000
pmf0424	3.98	516.127	[M+H]+	-	Isochlorogenic acid B	Organic acids and derivatives	243000	207000	190000	185000	249000	210000
pmf0425	0.84	150.016	[M-H]-	C02107	D-tartaric acid	Organic acids and derivatives	2160000	2330000	2290000	2290000	2300000	2270000
pmf0433	3.08	374.121	[M+H]+	C09800	Swertiamarin	Terpene	63000	78800	100000	90600	122000	143000
pmf0440	6.04	162.068	[M+H]+	C10475	4-Methoxycinna Maldehyde	Phenylpropanoids	567000	557000	513000	528000	517000	487000
pmf0441	3.84	207.09	[M-H]-	C03519	N-Acetyl-L-phenylalanine	Amino acid and derivatives	41600	21200	30400	20700	18300	24700
pmf0451	4.4	800.492	[M+Na]+	C08946	Ginsenoside Rg1	Terpene	86300	9	63000	170000	146000	182000
pmf0469	0.76	131.058	[M-H]-	C03440	cis-4-Hydroxy-D-proline	Amino acid and derivatives	76500	86400	81600	71400	73600	76000
pmf0474	2.15	374.121	[M-H]-	C11673	Geniposidic acid	Terpene	37700	32100	40700	40600	39800	32300
pmf0477	10	528.381	[M+H]+	C17044	Pachymic acid	Terpene	23000	33500	39900	6070	6400	5830
pmf0484	1.35	131.095	[M+H]+	C01933	alpha-Aminocaproic acid	Amino acid and derivatives	12700000	11100000	10900000	10800000	10700000	11200000
pmf0485	0.8	504.169	[M-H]-	C00713	Panose	Carbohydrates	181000	168000	175000	152000	152000	178000
pmf0505	9.27	472.355	[M+H]+	-	Maslinic acid	Terpene	194000	175000	254000	454000	327000	346000
pmf0509	12.43	152.12	[M+H]+	C00809	(-)-Camphor	Terpene	2300000	2230000	2390000	2820000	2480000	2540000
pmf0511	11.29	584.423	[M+H]+	C08584	Capsanthin	Terpene	36400	36900	47100	60100	60600	54000
pmf0512	0.86	89.0113	[M-H]-	C01444	Oxamate	Phenylpropanoids	37200	30300	30600	35300	34500	31200
pmf0531	1.18	204.126	[M+H]+	C10760	N-Methylcytisine	Alkaloids	68400	54700	69800	110000	128000	103000
pmf0532	4.76	534.21	[M-H]-	C17048	Phillyroside	Phenylpropanoids	42400	33500	83600	76400	52500	63900
pmf0541	4.87	288.1	[M-H]-	C17412	Shikonin	Quinones	870000	925000	909000	923000	908000	940000
pmf0546	7.96	270.053	[M-H]-	C10343	Emodin	Quinones	5780	6770	7400	6310	8640	5710
pmf0549	4.14	608.174	[M-H]-	C10039	Diosmin	Flavonoid	4740000	5890000	5840000	5520000	4200000	5150000
pmf0551	8.57	268.074	[M+H]+	C11621	Tectochrysin	Flavonoid	16700	19000	20100	26500	26700	28800
pmf0557	6.09	350.034	[M]-	C19371	Acid orange 20	Alkaloids	58800	46600	44800	185000	197000	159000
pmf0564	3.86	480.309	[M+H]+	C02633	Ecdysterone	Sterides	21100	17700	9	24700	19700	24000
pmf0565	0.79	176.043	[M-H]-	-	L-Dencichin	Alkaloids	170000	133000	136000	103000	102000	109000
pmf0566	4.84	212.106	[M+H]+	-	"4-phenyldiazenylbenzene-1,3-diamine,hydrochloride"	Alkaloids	767000	715000	544000	946000	865000	893000
pmf0578	1.18	192.027	[M-H]-	-	Citric acid monohydrate	Organic acids and derivatives	9460000	5990000	7230000	6170000	7500000	5870000
pmf0583	4.36	436.137	[M-H]-	C01604	Phloridzin	Flavonoid	2540000	2650000	3890000	1820000	1740000	1770000
pmf0585	0.79	115.063	[M+H]+	C16435	Proline	Amino acid and derivatives	3370000	3610000	3230000	2440000	2380000	2550000
pmf0587	0.78	133.038	[M-H]-	C16433	Aspartic acid	Amino acid and derivatives	2300000	2510000	2780000	2220000	2250000	2130000
pmf0589	0.76	147.053	[M-H]-	-	Glutamic acid	Amino acid and derivatives	3920000	3810000	3740000	3370000	3290000	3500000
pmf0593	0.84	117.15	[M+H]+	C06417	D-(-)-Valine	Amino acid and derivatives	51400000	53300000	55900000	49800000	49600000	46600000
pmf0594	1.92	165.19	[M+H]+	C02265	D-(+)-Phenylalanine	Amino acid and derivatives	4810000	3910000	4170000	4750000	4590000	4330000
pmf0599	12.49	136.125	[M+H]+	C06306	(+)-alpha-Pinene	Terpene	540000	620000	637000	632000	662000	677000
pmf0604	9.69	204.188	[M+H]+	C09629	β-Caryophyllene	Terpene	10400000	11900000	9140000	14700000	10500000	19400000
pmf0605	8.45	354.147	[M+H]+	C17499	Notopterol	Phenylpropanoids	115000	110000	80100	85600	111000	105000
pmf0606	7.19	178.048	[M-H]-	-	Pectin (Technical Grade)	Others	2880000	2840000	2650000	2680000	2600000	3060000
pmf0609	4.14	162.032	[M+H]+	C09315	Umbelliferone	Phenylpropanoids	124000	139000	189000	140000	146000	141000
pmf0613	12.35	154.136	[M+H]+	C16772	α-Terpineol	Terpene	29100000	32100000	33200000	36700000	36200000	36400000
pmf0614	2.16	625.4	Protonated	-	"Peonidin 3, 5-diglucoside chloride"	Anthocyanins	18500000	19300000	18300000	22200000	23000000	20600000
pmf0615	2.28	641.4	Protonated	-	"Petunidin 3, 5-diglucoside"	Anthocyanins	26300000	24200000	24700000	25200000	24800000	24400000
pmf0616	3	697.1	Protonated	-	Malvidin 3-acetyl-5-diglucoside	Anthocyanins	2720000	2080000	2020000	1530000	1600000	2100000
pme1439	3.82	164	[M+H]+	C00811	p-Coumaric acid	Phenylpropanoids	1.50663e+08	1.45121e+08	1.39568e+08	7.35577e+07	6.72094e+07	6.34016e+07
