# Supplementary material for: Effects of different rootstocks on phenolics in the skin of ‘Cabernet Sauvignon’ and widely targeted metabolome and transcriptome analysis
Source: Hortic Res. 2022 Mar 14;9:uhac053. doi: 10.1093/hr/uhac053 (PMC9154070; doi:10.1093/hr/uhac053)
Supplement: Web_Material_uhac053 [file web_material_uhac053.zip › Table S5 total.read.counts.annotation of transcriptome.xlsx]

## Sheet: Sheet1
ID	140r1	140r2	140r3	cs1	cs2	cs3	Name	Chrom	Start	End	Strand	Length	Type	GO	KEGG	KOG	NR	SwissProt	TrEMBL
gene:VIT_01s0011g00010	122	79	121	101	124	104	--	1	10731	27597	+	16867	protein_coding	--	--	--	--	--	--
gene:VIT_01s0011g00030	10	10	1	4	4	2	--	1	33171	36056	+	2886	protein_coding	--	--	--	--	--	--
gene:VIT_01s0011g00050	889	815	1035	693	611	601	--	1	50473	58028	+	7556	protein_coding	--	--	--	--	--	--
gene:VIT_01s0011g00060	182	120	213	73	114	67	--	1	60839	61441	-	603	protein_coding	--	--	--	ref|XP_010650051.1|	--	F6HF04_VITVI,SubName: Full=Uncharacterized protein {ECO:0000313|EMBL:CCB51096.1};
gene:VIT_01s0011g00070	2658	2160	2753	2124	2181	1927	--	1	93202	107691	-	14490	protein_coding	--	--	--	--	--	--
gene:VIT_01s0011g00090	0	0	0	0	2	0	--	1	116646	118695	+	2050	protein_coding	--	--	--	--	--	--
gene:VIT_01s0011g00110	354	266	514	349	354	260	--	1	194107	206427	-	12321	protein_coding	--	--	--	--	--	--
gene:VIT_01s0011g00120	12	0	18	8	14	4	--	1	220849	222050	+	1202	protein_coding	GO:0005886,plasma membrane; GO:0060918,auxin transport; GO:0009734,auxin-activated signaling pathway; GO:0010929,positive regulation of auxin mediated signaling pathway	--	At1g69160	ref|XP_002263547.1|	BIG1E_ARATH,RecName: Full=Protein BIG GRAIN 1-like E {ECO:0000305};	F6HF00_VITVI,SubName: Full=Uncharacterized protein {ECO:0000313|EMBL:CCB51092.1};
gene:VIT_01s0011g00130	3	4	8	0	6	8	--	1	231616	236216	+	4601	protein_coding	--	--	--	--	--	--
gene:VIT_01s0011g00150	47	42	35	61	21	32	--	1	246096	257603	+	11508	protein_coding	--	--	--	--	--	--
gene:VIT_01s0011g00160	5474	4158	5320	3599	3186	2596	--	1	258838	261831	-	2994	protein_coding	--	--	--	--	--	--
gene:VIT_01s0011g00210	1582	1190	1600	1445	1379	1322	--	1	297114	301962	+	4849	protein_coding	--	--	--	--	--	--
gene:VIT_01s0011g00230	479	400	577	479	418	348	--	1	302034	304734	-	2701	protein_coding	GO:0005739,mitochondrion; GO:0003848,2-amino-4-hydroxy-6-hydroxymethyldihydropteridine diphosphokinase activity; GO:0005524,ATP binding; GO:0004156,dihydropteroate synthase activity; GO:0016301,kinase activity; GO:0000287,magnesium ion binding; GO:0046656,folic acid biosynthetic process; GO:0046654,tetrahydrofolate biosynthetic process	--	At4g30000	ref|XP_019075040.1|	FOLM_PEA,RecName: Full=Folate synthesis bifunctional protein, mitochondrial {ECO:0000303|PubMed:9118956}; Includes: RecName: Full=6-hydroxymethyl-7,8-dihydropterin pyrophosphokinase {ECO:0000303|PubMed:9118956}; Short=HPPK {ECO:0000303|PubMed:9118956}; EC=2.7.6.3 {ECO:0000269|PubMed:9118956}; AltName: Full=2-amino-4-hydroxy-6-hydroxymethyldihydropteridine diphosphokinase; AltName: Full=7,8-dihydr…	F6HEZ6_VITVI,SubName: Full=Uncharacterized protein {ECO:0000313|EMBL:CCB51088.1};
gene:VIT_01s0011g00240	387	367	391	378	379	337	--	1	305943	311656	+	5714	protein_coding	--	--	--	--	--	--
gene:VIT_01s0011g00250	1031	777	1035	852	910	784	--	1	312475	317120	-	4646	protein_coding	--	--	--	--	--	--
gene:VIT_01s0011g00280	118	74	140	151	142	83	--	1	334518	337494	-	2977	protein_coding	GO:0043680,filiform apparatus; GO:0016021,integral component of membrane; GO:0005622,intracellular; GO:0016020,membrane; GO:0005886,plasma membrane; GO:0009506,plasmodesma; GO:0005524,ATP binding; GO:0004672,protein kinase activity; GO:0004674,protein serine/threonine kinase activity; GO:0009738,abscisic acid-activated signaling pathway; GO:0009742,brassinosteroid mediated signaling pathway; GO:0…	--	At3g51550	ref|XP_002273707.2|	FERON_ARATH,RecName: Full=Receptor-like protein kinase FERONIA; EC=2.7.11.1; AltName: Full=Protein SIRENE; Flags: Precursor;	F6HFV3_VITVI,SubName: Full=Uncharacterized protein {ECO:0000313|EMBL:CCB51087.1};
gene:VIT_01s0011g00290	263	193	281	292	258	258	--	1	339441	341533	-	2093	protein_coding	--	--	--	--	--	--
gene:VIT_01s0011g00300	2016	1636	2245	1710	1727	1347	--	1	342667	373795	-	31129	protein_coding	--	--	--	--	--	--
gene:VIT_01s0011g00370	3147	2398	3611	3268	3572	3287	--	1	390763	395192	-	4430	protein_coding	--	--	--	--	--	--
gene:VIT_01s0011g00380	727	510	671	339	357	322	--	1	397196	400518	+	3323	protein_coding	--	--	--	--	--	--
gene:VIT_01s0011g00390	851	678	967	643	565	478	--	1	400519	418459	-	17941	protein_coding	--	--	--	--	--	--
gene:VIT_01s0011g00400	415	429	449	389	386	386	--	1	419906	428841	+	8936	protein_coding	--	--	--	--	--	--
gene:VIT_01s0011g00410	598	392	557	448	412	393	--	1	433726	439562	+	5837	protein_coding	--	--	--	--	--	--
gene:VIT_01s0011g00420	614	551	762	596	651	584	--	1	442062	445496	-	3435	protein_coding	GO:0016021,integral component of membrane; GO:0005886,plasma membrane; GO:0005524,ATP binding; GO:0004674,protein serine/threonine kinase activity; GO:0048653,anther development; GO:0048508,embryonic meristem development; GO:0009808,lignin metabolic process; GO:0009942,longitudinal axis specification; GO:0010073,meristem maintenance; GO:0009846,pollen germination; GO:0010152,pollen maturation; GO…	--	At3g02130	ref|XP_010649801.1|	RPK2_ARATH,RecName: Full=LRR receptor-like serine/threonine-protein kinase RPK2; EC=2.7.11.1; AltName: Full=Protein TOADSTOOL 2; AltName: Full=Receptor-like protein kinase 2; Flags: Precursor;	A0A200PVC3_9MAGN,SubName: Full=Protein kinase domain {ECO:0000313|EMBL:OVA02159.1};
gene:VIT_01s0011g00440	21	12	15	6	18	15	--	1	448552	451702	-	3151	protein_coding	--	--	--	--	--	--
gene:VIT_01s0011g00450	729	598	784	499	473	409	--	1	453463	457919	+	4457	protein_coding	--	--	--	--	--	--
gene:VIT_01s0011g00460	34	32	58	43	52	48	--	1	459100	463531	-	4432	protein_coding	--	--	--	--	--	--
gene:VIT_01s0011g00470	928	699	918	724	757	635	--	1	464655	474910	-	10256	protein_coding	--	--	--	--	--	--
gene:VIT_01s0011g00490	340	308	369	328	239	272	--	1	475582	481450	-	5869	protein_coding	GO:0043231,intracellular membrane-bounded organelle; GO:0004519,endonuclease activity; GO:0003723,RNA binding; GO:0009451,RNA modification	--	At1g68980	ref|XP_002274151.1|	PP110_ARATH,RecName: Full=Pentatricopeptide repeat-containing protein At1g69290;	D7T9W7_VITVI,SubName: Full=Uncharacterized protein {ECO:0000313|EMBL:CBI27289.3};
gene:VIT_01s0011g00500	191	136	272	239	220	202	--	1	482057	495577	+	13521	protein_coding	--	--	--	--	--	--
gene:VIT_01s0011g00510	115	75	124	103	93	76	--	1	496535	498672	+	2138	protein_coding	--	--	--	--	--	--
gene:VIT_01s0011g00520	76	37	75	66	89	70	--	1	498867	500444	-	1578	protein_coding	GO:0043231,intracellular membrane-bounded organelle; GO:0004519,endonuclease activity; GO:0003723,RNA binding; GO:0009451,RNA modification	--	At1g26500	ref|XP_002274259.1|	PPR59_ARATH,RecName: Full=Putative pentatricopeptide repeat-containing protein At1g26500;	F6HFU4_VITVI,SubName: Full=Uncharacterized protein {ECO:0000313|EMBL:CCB51078.1};
gene:VIT_01s0011g00530	1065	812	1181	733	671	609	--	1	501468	504034	-	2567	protein_coding	--	--	--	--	--	--
gene:VIT_01s0011g00540	3547	2762	3927	3337	3166	3106	--	1	506835	513187	-	6353	protein_coding	--	--	--	--	--	--
gene:VIT_01s0011g00550	121	137	167	181	209	216	--	1	515746	520912	+	5167	protein_coding	--	--	--	--	--	--
gene:VIT_01s0011g00570	5087	3709	4959	4177	3667	3108	--	1	523912	525943	-	2032	protein_coding	--	--	--	--	--	--
gene:VIT_01s0011g00580	1780	1525	2160	1676	1725	1543	--	1	529787	543820	+	14034	protein_coding	--	--	--	--	--	--
gene:VIT_01s0011g00590	159	116	168	161	173	131	--	1	543821	549831	-	6011	protein_coding	--	--	--	--	--	--
gene:VIT_01s0011g00600	383	370	694	598	813	508	--	1	550208	556153	-	5946	protein_coding	--	--	--	--	--	--
gene:VIT_01s0011g00610	337	286	354	404	346	273	--	1	558179	562815	+	4637	protein_coding	--	--	--	--	--	--
gene:VIT_01s0011g00620	506	364	533	468	525	444	--	1	563253	566683	-	3431	protein_coding	--	--	--	--	--	--
gene:VIT_01s0011g00630	58	62	75	58	78	91	--	1	572047	573571	+	1525	protein_coding	GO:0009507,chloroplast; GO:0004519,endonuclease activity; GO:0003723,RNA binding; GO:0008270,zinc ion binding; GO:1900865,chloroplast RNA modification; GO:0016554,cytidine to uridine editing	--	At5g66520	ref|XP_002274352.1|	PP449_ARATH,RecName: Full=Pentatricopeptide repeat-containing protein At5g66520;	F6HF86_VITVI,SubName: Full=Uncharacterized protein {ECO:0000313|EMBL:CCB51073.1};
gene:VIT_01s0011g00640	1569	1152	1764	1330	1237	1161	--	1	573650	579327	-	5678	protein_coding	--	--	--	--	--	--
gene:VIT_01s0011g00650	5649	4419	6534	5731	5182	5037	--	1	586438	589926	+	3489	protein_coding	GO:0009507,chloroplast; GO:0009941,chloroplast envelope; GO:0005768,endosome; GO:0005576,extracellular region; GO:0005794,Golgi apparatus; GO:0005740,mitochondrial envelope; GO:0005739,mitochondrion; GO:0005802,trans-Golgi network; GO:0003993,acid phosphatase activity; GO:0046872,metal ion binding; GO:0030943,mitochondrion targeting sequence binding; GO:0045040,protein import into mitochondrial o…	--	At1g13900	ref|XP_002274401.1|	PPA2_ARATH,RecName: Full=Probable inactive purple acid phosphatase 2; Flags: Precursor;	F6HF85_VITVI,RecName: Full=Purple acid phosphatase {ECO:0000256|RuleBase:RU361203}; EC=3.1.3.2 {ECO:0000256|RuleBase:RU361203};
gene:VIT_01s0011g00660	14	6	14	11	25	16	--	1	590563	592859	+	2297	protein_coding	GO:0009507,chloroplast; GO:0004519,endonuclease activity; GO:0003723,RNA binding; GO:0008270,zinc ion binding; GO:1900865,chloroplast RNA modification; GO:0031425,chloroplast RNA processing; GO:0006397,mRNA processing	--	At1g08070	ref|XP_002274432.2|	PPR21_ARATH,RecName: Full=Pentatricopeptide repeat-containing protein At1g08070, chloroplastic {ECO:0000305}; AltName: Full=Protein ORGANELLE TRANSCRIPT PROCESSING 82 {ECO:0000303|PubMed:19845878}; Flags: Precursor;	F6HF84_VITVI,SubName: Full=Uncharacterized protein {ECO:0000313|EMBL:CCB51071.1};
gene:VIT_01s0011g00670	4	4	2	0	2	2	--	1	593582	596330	-	2749	protein_coding	--	--	--	--	--	--
gene:VIT_01s0011g00680	1160	986	1334	1085	1148	1071	--	1	599218	602876	+	3659	protein_coding	--	--	--	--	--	--
gene:VIT_01s0011g00690	9146	7294	11055	4203	4317	3948	--	1	606058	607829	+	1772	protein_coding	GO:0005829,cytosol; GO:0005634,nucleus; GO:0051287,NAD binding; GO:0003979,UDP-glucose 6-dehydrogenase activity; GO:0006024,glycosaminoglycan biosynthetic process; GO:0006065,UDP-glucuronate biosynthetic process	--	At5g15490	ref|XP_002269692.1|	UGDH1_SOYBN,RecName: Full=UDP-glucose 6-dehydrogenase 1; Short=UDP-Glc dehydrogenase 1; Short=UDP-GlcDH 1; Short=UDPGDH 1; EC=1.1.1.22; AltName: Full=Gm-UGD1;	F6HF82_VITVI,RecName: Full=UDP-glucose 6-dehydrogenase {ECO:0000256|PIRNR:PIRNR000124}; EC=1.1.1.22 {ECO:0000256|PIRNR:PIRNR000124};
gene:VIT_01s0011g00700	819	782	983	797	764	735	--	1	609375	613576	+	4202	protein_coding	--	--	At1g26580	ref|XP_002274465.2|	--	F6HF81_VITVI,SubName: Full=Uncharacterized protein {ECO:0000313|EMBL:CCB51068.1};
gene:VIT_01s0011g00710	16	16	20	26	27	8	--	1	616107	618157	+	2051	protein_coding	--	--	At1g26610	ref|XP_002274495.1|	--	F6HF80_VITVI,SubName: Full=Uncharacterized protein {ECO:0000313|EMBL:CCB51067.1};
gene:VIT_01s0011g00720	2013	1557	2444	2047	2084	1983	--	1	628681	633595	-	4915	protein_coding	--	--	--	--	--	--
gene:VIT_01s0011g00730	12	23	22	30	25	36	--	1	649069	654392	-	5324	protein_coding	--	--	--	--	--	--
gene:VIT_01s0011g00740	24	15	29	21	25	20	--	1	656141	666920	+	10780	protein_coding	--	--	--	--	--	--
gene:VIT_01s0011g00750	3	0	0	0	0	0	--	1	668056	673607	-	5552	protein_coding	--	--	--	--	--	--
gene:VIT_01s0011g00760	378	294	322	177	175	94	--	1	679670	685040	-	5371	protein_coding	--	--	--	--	--	--
gene:VIT_01s0011g00770	1901	1438	2126	1828	1774	1505	--	1	688252	696215	+	7964	protein_coding	--	--	--	--	--	--
gene:VIT_01s0011g00780	2456	1870	2509	1637	1507	1118	--	1	697929	707631	-	9703	protein_coding	--	--	--	--	--	--
gene:VIT_01s0011g00790	3972	3000	3994	2988	2708	2418	--	1	710539	714104	-	3566	protein_coding	--	--	At3g11450	ref|XP_010649490.1|	--	F6HF72_VITVI,SubName: Full=Uncharacterized protein {ECO:0000313|EMBL:CCB51059.1};
gene:VIT_01s0011g00810	2	2	3	0	0	2	--	1	721721	725418	+	3698	protein_coding	--	--	--	--	--	--
gene:VIT_01s0011g00820	271	197	263	196	139	87	--	1	726676	728914	+	2239	protein_coding	--	--	--	--	--	--
gene:VIT_01s0011g00830	1845	1670	2427	640	803	650	--	1	729283	731611	-	2329	protein_coding	--	--	--	--	--	--
gene:VIT_01s0011g00840	578	426	584	430	566	487	--	1	731966	735872	+	3907	protein_coding	--	--	--	--	--	--
gene:VIT_01s0011g00850	98	103	100	80	78	56	--	1	737083	738529	+	1447	protein_coding	--	--	--	--	--	--
gene:VIT_01s0011g00860	0	1	3	0	2	0	--	1	741212	742052	+	841	protein_coding	--	--	--	--	--	--
gene:VIT_01s0011g00870	2480	2054	2776	1961	2019	1671	--	1	742053	751072	+	9020	protein_coding	--	--	--	--	--	--
gene:VIT_01s0011g00880	1240	1032	1446	1215	1117	993	--	1	751799	759700	+	7902	protein_coding	--	--	--	--	--	--
gene:VIT_01s0011g00890	22	19	32	23	12	4	--	1	760376	763140	+	2765	protein_coding	GO:0043231,intracellular membrane-bounded organelle; GO:0005739,mitochondrion; GO:0004519,endonuclease activity; GO:0003723,RNA binding; GO:0009451,RNA modification	--	At1g69350	ref|XP_002274857.1|	PP111_ARATH,RecName: Full=Putative pentatricopeptide repeat-containing protein At1g69350, mitochondrial; Flags: Precursor;	A5AY99_VITVI,SubName: Full=Uncharacterized protein {ECO:0000313|EMBL:CAN65041.1};
gene:VIT_01s0011g00900	79	62	59	50	36	38	--	1	763141	765817	-	2677	protein_coding	GO:0043231,intracellular membrane-bounded organelle; GO:0005739,mitochondrion; GO:0004519,endonuclease activity; GO:0003723,RNA binding; GO:0009451,RNA modification	--	At2g03380	ref|XP_002274884.1|	PP146_ARATH,RecName: Full=Pentatricopeptide repeat-containing protein At2g03380, mitochondrial; Flags: Precursor;	A5AY98_VITVI,SubName: Full=Uncharacterized protein {ECO:0000313|EMBL:CAN65040.1};
gene:VIT_01s0011g00910	992	729	1133	679	724	662	--	1	770031	779152	-	9122	protein_coding	--	--	--	--	--	--
gene:VIT_01s0011g00920	61	59	66	51	46	53	--	1	791330	792877	+	1548	protein_coding	GO:0009507,chloroplast; GO:0004519,endonuclease activity; GO:0003723,RNA binding; GO:0008270,zinc ion binding; GO:1900865,chloroplast RNA modification; GO:0016554,cytidine to uridine editing	--	At5g66520	ref|XP_010649389.1|	PP449_ARATH,RecName: Full=Pentatricopeptide repeat-containing protein At5g66520;	F6HEZ0_VITVI,SubName: Full=Uncharacterized protein {ECO:0000313|EMBL:CCB51050.1};
gene:VIT_01s0011g00930	4	6	8	12	6	10	--	1	793778	796517	+	2740	protein_coding	--	--	--	--	--	--
gene:VIT_01s0011g00940	1000	835	1071	838	791	637	--	1	797725	800079	+	2355	protein_coding	--	--	--	--	--	--
gene:VIT_01s0011g00950	4	0	4	3	4	0	--	1	806983	809670	+	2688	protein_coding	GO:0012505,endomembrane system; GO:0019897,extrinsic component of plasma membrane; GO:0005886,plasma membrane; GO:0043531,ADP binding; GO:0005524,ATP binding; GO:0000166,nucleotide binding; GO:0009626,plant-type hypersensitive response; GO:0007165,signal transduction	K13457: RPM1, RPS3; disease resistance protein RPM1	At3g07040	ref|XP_002275042.1|	RPM1_ARATH,RecName: Full=Disease resistance protein RPM1; AltName: Full=Resistance to Pseudomonas syringae protein 3;	F6HEY9_VITVI,SubName: Full=Uncharacterized protein {ECO:0000313|EMBL:CCB51049.1};
gene:VIT_01s0011g00990	1	0	0	0	1	0	--	1	865318	867702	+	2385	protein_coding	GO:0012505,endomembrane system; GO:0019897,extrinsic component of plasma membrane; GO:0005886,plasma membrane; GO:0043531,ADP binding; GO:0005524,ATP binding; GO:0000166,nucleotide binding; GO:0009626,plant-type hypersensitive response; GO:0007165,signal transduction	K13457: RPM1, RPS3; disease resistance protein RPM1	At3g07040	ref|XP_019076677.1|	RPM1_ARATH,RecName: Full=Disease resistance protein RPM1; AltName: Full=Resistance to Pseudomonas syringae protein 3;	F6HEY6_VITVI,SubName: Full=Uncharacterized protein {ECO:0000313|EMBL:CCB51046.1};
gene:VIT_01s0011g01020	0	7	4	1	1	3	--	1	901077	903884	+	2808	protein_coding	GO:0012505,endomembrane system; GO:0019897,extrinsic component of plasma membrane; GO:0005886,plasma membrane; GO:0043531,ADP binding; GO:0005524,ATP binding; GO:0000166,nucleotide binding; GO:0009626,plant-type hypersensitive response; GO:0007165,signal transduction	K13457: RPM1, RPS3; disease resistance protein RPM1	At3g07040	ref|XP_002275317.3|	RPM1_ARATH,RecName: Full=Disease resistance protein RPM1; AltName: Full=Resistance to Pseudomonas syringae protein 3;	F6HEY4_VITVI,SubName: Full=Uncharacterized protein {ECO:0000313|EMBL:CCB51044.1};
gene:VIT_01s0011g01030	660	424	657	450	406	409	--	1	910536	918449	+	7914	protein_coding	--	--	--	--	--	--
gene:VIT_01s0011g01040	800	649	848	603	563	441	--	1	918670	920549	+	1880	protein_coding	--	--	--	ref|XP_002275317.3|	--	F6HEY4_VITVI,SubName: Full=Uncharacterized protein {ECO:0000313|EMBL:CCB51044.1};
gene:VIT_01s0011g01050	17247	13116	19756	16831	15984	14216	--	1	924701	929880	+	5180	protein_coding	--	--	--	--	--	--
gene:VIT_01s0011g01060	1376	1085	1566	1118	1146	922	--	1	930411	944792	-	14382	protein_coding	--	--	--	--	--	--
gene:VIT_01s0011g01070	117	103	118	107	138	88	--	1	946876	948658	+	1783	protein_coding	--	--	--	--	--	--
gene:VIT_01s0011g01080	268	195	282	356	380	317	--	1	949639	957904	+	8266	protein_coding	--	--	--	--	--	--
gene:VIT_01s0011g01090	587	466	607	560	542	437	--	1	958551	959735	+	1185	protein_coding	--	--	--	--	--	--
gene:VIT_01s0011g01100	240	148	176	168	203	141	--	1	960990	963805	-	2816	protein_coding	GO:0009507,chloroplast; GO:0004519,endonuclease activity; GO:0003723,RNA binding; GO:0008270,zinc ion binding; GO:0031425,chloroplast RNA processing; GO:0006397,mRNA processing; GO:0009451,RNA modification	--	At3g57430	ref|XP_002275546.2|	PP285_ARATH,RecName: Full=Pentatricopeptide repeat-containing protein At3g57430, chloroplastic; AltName: Full=Protein ORGANELLE TRANSCRIPT PROCESSING 84 {ECO:0000303|PubMed:19934379}; Flags: Precursor;	F6HEX8_VITVI,SubName: Full=Uncharacterized protein {ECO:0000313|EMBL:CCB51038.1};
gene:VIT_01s0011g01110	5105	3572	5120	4170	4960	3652	--	1	965880	971272	+	5393	protein_coding	--	--	--	--	--	--
gene:VIT_01s0011g01120	37	12	25	16	27	8	--	1	972356	975005	-	2650	protein_coding	GO:0043531,ADP binding; GO:0005524,ATP binding; GO:0006952,defense response	--	At3g14470	ref|XP_010649305.1|	RGA1_SOLBU,RecName: Full=Putative disease resistance protein RGA1; AltName: Full=RGA3-blb;	F6HFU1_VITVI,SubName: Full=Uncharacterized protein {ECO:0000313|EMBL:CCB51037.1};
gene:VIT_01s0011g01130	331	317	402	306	296	237	--	1	979517	983177	+	3661	protein_coding	GO:0005739,mitochondrion; GO:0004519,endonuclease activity; GO:0003723,RNA binding; GO:0009793,embryo development ending in seed dormancy; GO:0032543,mitochondrial translation; GO:0009451,RNA modification	--	At4g20090	ref|XP_002275605.1|	PP327_ARATH,RecName: Full=Pentatricopeptide repeat-containing protein At4g20090; AltName: Full=Protein EMBRYO DEFECTIVE 1025;	F6HFU0_VITVI,SubName: Full=Uncharacterized protein {ECO:0000313|EMBL:CCB51036.1};
gene:VIT_01s0011g01140	589	406	736	746	885	790	--	1	984795	986937	-	2143	protein_coding	GO:0016021,integral component of membrane; GO:0005886,plasma membrane; GO:0015171,amino acid transmembrane transporter activity	--	At2g34960	emb|CBI27231.3|	CAAT5_ARATH,RecName: Full=Cationic amino acid transporter 5;	F6HFT9_VITVI,SubName: Full=Uncharacterized protein {ECO:0000313|EMBL:CCB51035.1};
gene:VIT_01s0011g01150	109	93	123	56	100	67	--	1	989125	993721	-	4597	protein_coding	--	--	--	--	--	--
gene:VIT_01s0011g01160	1342	959	1781	1157	1172	1086	--	1	995645	997132	-	1488	protein_coding	--	--	--	--	--	--
gene:VIT_01s0011g01170	133	125	203	137	131	128	--	1	997133	1000698	-	3566	protein_coding	--	--	--	--	--	--
gene:VIT_01s0011g01180	599	480	632	461	562	427	--	1	1002402	1009569	-	7168	protein_coding	--	--	--	--	--	--
gene:VIT_01s0011g01210	5	1	2	5	1	2	--	1	1049293	1049640	-	348	protein_coding	--	--	--	emb|CBI27224.3|	--	D7T9Q2_VITVI,SubName: Full=Uncharacterized protein {ECO:0000313|EMBL:CBI27224.3};
gene:VIT_01s0011g01230	276	233	257	226	202	174	--	1	1063048	1070381	-	7334	protein_coding	--	--	--	--	--	--
gene:VIT_01s0011g01240	2023	1436	2087	1505	1389	1268	--	1	1071831	1078323	-	6493	protein_coding	--	--	--	--	--	--
gene:VIT_01s0011g01250	19	17	13	6	3	9	--	1	1079054	1081341	+	2288	protein_coding	--	--	--	--	--	--
gene:VIT_01s0011g01260	317	224	313	277	224	195	--	1	1081342	1082934	+	1593	protein_coding	GO:0000506,glycosylphosphatidylinositol-N-acetylglucosaminyltransferase (GPI-GnT) complex; GO:0016021,integral component of membrane; GO:0016020,membrane; GO:0003824,catalytic activity; GO:0017176,phosphatidylinositol N-acetylglucosaminyltransferase activity; GO:0006506,GPI anchor biosynthetic process; GO:0009846,pollen germination; GO:0009860,pollen tube growth	--	At2g34980	ref|XP_002274383.1|	PIGC_ARATH,RecName: Full=Phosphatidylinositol N-acetylglucosaminyltransferase subunit C; EC=2.4.1.198; AltName: Full=Phosphatidylinositol-glycan biosynthesis class C protein;	A5BDR5_VITVI,SubName: Full=Uncharacterized protein {ECO:0000313|EMBL:CAN83130.1};
gene:VIT_01s0011g01270	924	646	963	722	679	590	--	1	1082989	1085731	-	2743	protein_coding	--	--	--	--	--	--
gene:VIT_01s0011g01280	2	0	2	8	27	15	--	1	1086726	1093073	-	6348	protein_coding	--	--	--	--	--	--
gene:VIT_01s0011g01290	1773	1340	2028	1494	1516	1373	--	1	1098416	1102667	-	4252	protein_coding	--	--	--	--	--	--
gene:VIT_01s0011g01300	103	72	113	152	111	60	--	1	1107739	1109820	+	2082	protein_coding	GO:0005618,cell wall; GO:0005576,extracellular region; GO:0004650,polygalacturonase activity; GO:0071555,cell wall organization; GO:0008152,metabolic process; GO:0009556,microsporogenesis; GO:0010584,pollen exine formation	--	At4g20050	ref|XP_003631194.1|	QRT3_ARATH,RecName: Full=Polygalacturonase QRT3; Short=AtQRT3; Short=PG QRT3; EC=3.2.1.15; AltName: Full=Pectinase QRT3; AltName: Full=Protein QUARTET 3; Flags: Precursor;	F6HFT3_VITVI,SubName: Full=Uncharacterized protein {ECO:0000313|EMBL:CCB51029.1};
gene:VIT_01s0011g01320	341	252	360	319	289	256	--	1	1121407	1125878	-	4472	protein_coding	--	--	--	--	--	--
gene:VIT_01s0011g01330	0	0	4	3	3	0	--	1	1128471	1132261	-	3791	protein_coding	--	--	--	--	--	--
gene:VIT_01s0011g01340	82	10	16	15	23	12	--	1	1144065	1147736	-	3672	protein_coding	--	--	--	--	--	--
gene:VIT_01s0011g01350	17	9	5	7	9	9	--	1	1162556	1163307	-	752	protein_coding	--	--	--	ref|XP_003631245.1|	--	F6HFT2_VITVI,SubName: Full=Uncharacterized protein {ECO:0000313|EMBL:CCB51028.1};
gene:VIT_01s0011g01360	1198	896	1262	930	949	804	--	1	1169749	1177375	-	7627	protein_coding	--	--	--	--	--	--
gene:VIT_01s0011g01370	92	79	91	59	117	60	--	1	1187527	1191050	+	3524	protein_coding	--	--	--	--	--	--
gene:VIT_01s0011g01380	44	48	72	60	69	44	--	1	1193776	1197541	+	3766	protein_coding	--	--	--	--	--	--
gene:VIT_01s0011g01390	6	7	7	13	6	7	--	1	1198056	1201257	+	3202	protein_coding	--	--	--	--	--	--
gene:VIT_01s0011g01400	13	20	13	20	25	22	--	1	1209657	1211516	+	1860	protein_coding	--	--	--	--	--	--
gene:VIT_01s0011g01410	1	0	0	0	0	0	--	1	1219738	1221546	-	1809	protein_coding	--	--	--	emb|CBI27204.3|	--	F6HFS9_VITVI,SubName: Full=Uncharacterized protein {ECO:0000313|EMBL:CCB51025.1};
gene:VIT_01s0011g01420	2519	1798	2678	2057	1983	1747	--	1	1226344	1240877	+	14534	protein_coding	--	--	--	--	--	--
gene:VIT_01s0011g01430	3	4	8	4	2	4	--	1	1241082	1242515	-	1434	protein_coding	--	--	--	--	--	--
gene:VIT_01s0011g01440	151	88	163	139	114	106	--	1	1242559	1244982	-	2424	protein_coding	--	--	--	--	--	--
gene:VIT_01s0011g01450	400	342	479	373	346	295	--	1	1245167	1246175	+	1009	protein_coding	GO:0009842,cyanelle; GO:0005840,ribosome; GO:0003735,structural constituent of ribosome; GO:0006412,translation	--	At1g70190	ref|XP_003631242.1|	RK12_CYAPA,RecName: Full=50S ribosomal protein L12, cyanelle;	F6HF68_VITVI,SubName: Full=Uncharacterized protein {ECO:0000313|EMBL:CCB51024.1};
gene:VIT_01s0011g01460	602	483	756	607	714	622	--	1	1248212	1255029	-	6818	protein_coding	--	--	--	--	--	--
gene:VIT_01s0011g01470	743	724	919	693	658	583	--	1	1255887	1261050	-	5164	protein_coding	GO:0005634,nucleus; GO:0003700,DNA-binding transcription factor activity; GO:0008270,zinc ion binding; GO:0010018,far-red light signaling pathway; GO:0042753,positive regulation of circadian rhythm; GO:0045893,positive regulation of transcription, DNA-templated; GO:0010017,red or far-red light signaling pathway; GO:0009585,red, far-red light phototransduction; GO:0010218,response to far red light…	--	At3g22170	ref|XP_010649032.1|	FAR1_ARATH,RecName: Full=Protein FAR-RED IMPAIRED RESPONSE 1;	F6HF67_VITVI,SubName: Full=Uncharacterized protein {ECO:0000313|EMBL:CCB51023.1};
gene:VIT_01s0011g01480	2793	2063	3245	2034	1977	1768	--	1	1272722	1291735	-	19014	protein_coding	--	--	--	--	--	--
gene:VIT_01s0011g01490	19904	15703	22897	16198	15312	14026	--	1	1303651	1315467	+	11817	protein_coding	--	--	--	--	--	--
gene:VIT_01s0011g01500	3	3	1	2	0	0	--	1	1315728	1316044	-	317	protein_coding	--	--	--	emb|CBI27195.3|	--	F6HF65_VITVI,SubName: Full=Uncharacterized protein {ECO:0000313|EMBL:CCB51021.1};
gene:VIT_01s0011g01510	3486	2634	3805	2808	2668	2205	--	1	1316045	1325329	-	9285	protein_coding	--	--	--	--	--	--
gene:VIT_01s0011g01520	1248	926	1453	1452	1468	1452	--	1	1336774	1340483	+	3710	protein_coding	--	--	--	--	--	--
gene:VIT_01s0011g01530	73	56	78	54	51	42	--	1	1340790	1343491	-	2702	protein_coding	--	--	--	--	--	--
gene:VIT_01s0011g01540	3470	2719	3457	2724	2725	2330	--	1	1343626	1344750	-	1125	protein_coding	--	--	At4g19950	ref|XP_019079165.1|	--	D7T9M0_VITVI,SubName: Full=Uncharacterized protein {ECO:0000313|EMBL:CBI27191.3};
gene:VIT_01s0011g01560	2	0	0	0	0	0	--	1	1353271	1355959	+	2689	protein_coding	--	--	--	--	--	--
gene:VIT_01s0011g01570	5727	4290	6049	4562	4718	4164	--	1	1361591	1369503	+	7913	protein_coding	--	--	--	--	--	--
gene:VIT_01s0011g01590	1581	1346	1939	1600	1727	1309	--	1	1386743	1417818	+	31076	protein_coding	--	--	--	--	--	--
gene:VIT_01s0011g01600	1232	854	1240	992	940	777	--	1	1418626	1422378	+	3753	protein_coding	--	--	--	--	--	--
gene:VIT_01s0011g01610	171	168	169	169	165	174	--	1	1422475	1425215	-	2741	protein_coding	--	--	--	--	--	--
gene:VIT_01s0011g01620	381	369	361	277	261	210	--	1	1425294	1426434	+	1141	protein_coding	--	--	--	emb|CAN68076.1|	--	A5BLX1_VITVI,SubName: Full=Uncharacterized protein {ECO:0000313|EMBL:CAN68076.1};
gene:VIT_01s0011g01630	1716	1303	2002	2169	2239	2075	--	1	1426694	1459820	-	33127	protein_coding	--	--	--	--	--	--
gene:VIT_01s0011g01640	886	704	1118	978	864	904	--	1	1467398	1495262	+	27865	protein_coding	--	--	--	--	--	--
gene:VIT_01s0011g01650	382	305	471	359	298	264	--	1	1495867	1499101	+	3235	protein_coding	--	--	--	--	--	--
gene:VIT_01s0011g01660	2521	1769	2572	2062	1844	1739	--	1	1500658	1504391	+	3734	protein_coding	--	--	--	--	--	--
gene:VIT_01s0011g01670	216	144	201	167	176	169	--	1	1504667	1506003	-	1337	protein_coding	GO:0005634,nucleus; GO:0046982,protein heterodimerization activity; GO:0006355,regulation of transcription, DNA-templated; GO:0006351,transcription, DNA-templated	--	At3g02160	ref|XP_010648818.1|	TAF8_ARATH,RecName: Full=Transcription initiation factor TFIID subunit 8; AltName: Full=TBP-associated factor 8; Short=AtTAF8;	F6HF58_VITVI,SubName: Full=Uncharacterized protein {ECO:0000313|EMBL:CCB51014.1};
gene:VIT_01s0011g01680	197	210	225	178	173	117	--	1	1508271	1513658	+	5388	protein_coding	--	--	--	--	--	--
gene:VIT_01s0011g01690	707	626	727	591	633	460	--	1	1515113	1528492	+	13380	protein_coding	--	--	--	--	--	--
gene:VIT_01s0011g01700	73	89	98	73	53	58	--	1	1528493	1528920	+	428	protein_coding	--	--	--	--	--	F6HF57_VITVI,SubName: Full=Uncharacterized protein {ECO:0000313|EMBL:CCB51013.1};
gene:VIT_01s0011g01710	968	730	1040	948	1074	888	--	1	1529730	1536688	+	6959	protein_coding	--	--	--	--	--	--
gene:VIT_01s0011g01720	144	144	161	130	119	68	--	1	1538835	1545134	+	6300	protein_coding	--	--	--	--	--	--
gene:VIT_01s0011g01730	869	656	1018	535	462	292	--	1	1547280	1548680	+	1401	protein_coding	--	--	--	ref|XP_002277133.1|	--	D7T9K4_VITVI,SubName: Full=Uncharacterized protein {ECO:0000313|EMBL:CBI27175.3};
gene:VIT_01s0011g01740	39	14	36	9	0	11	--	1	1550844	1552963	+	2120	protein_coding	--	--	--	--	--	--
gene:VIT_01s0011g01750	0	0	0	0	1	0	--	1	1552992	1554758	+	1767	protein_coding	--	--	--	--	--	--
gene:VIT_01s0011g01760	1273	968	1185	1070	944	800	--	1	1559961	1561101	+	1141	protein_coding	GO:0030246,carbohydrate binding	--	At1g31200	ref|XP_019080404.1|	P2A09_ARATH,RecName: Full=Protein PHLOEM PROTEIN 2-LIKE A9; Short=AtPP2-A9;	D7T9K2_VITVI,SubName: Full=Uncharacterized protein {ECO:0000313|EMBL:CBI27173.3};
gene:VIT_01s0011g01770	7	1	6	5	11	7	--	1	1562652	1563203	-	552	protein_coding	--	--	--	--	--	--
gene:VIT_01s0011g01780	58	10	70	8	23	12	--	1	1563204	1564707	+	1504	protein_coding	--	--	--	--	--	--
gene:VIT_01s0011g01790	4	4	4	2	8	0	--	1	1569135	1570145	+	1011	protein_coding	GO:0016021,integral component of membrane	--	At4g19850	ref|XP_010648750.1|	P2A02_ARATH,RecName: Full=Protein PHLOEM PROTEIN 2-LIKE A2; Short=AtPP2-A2;	D7T9J9_VITVI,SubName: Full=Uncharacterized protein {ECO:0000313|EMBL:CBI27170.3};
gene:VIT_01s0011g01800	163	136	237	209	246	222	--	1	1572784	1582827	-	10044	protein_coding	--	--	--	--	--	--
gene:VIT_01s0011g01810	91	86	117	45	51	46	--	1	1582828	1584185	+	1358	protein_coding	--	--	--	--	--	--
gene:VIT_01s0011g01820	9695	8064	10256	8671	8385	7547	--	1	1586729	1587964	-	1236	protein_coding	GO:0022625,cytosolic large ribosomal subunit; GO:0022626,cytosolic ribosome; GO:0042788,polysomal ribosome; GO:0003735,structural constituent of ribosome; GO:0006412,translation	--	At4g15000	ref|XP_010648729.1|	RL273_ARATH,RecName: Full=60S ribosomal protein L27-3;	F6HFS7_VITVI,SubName: Full=Uncharacterized protein {ECO:0000313|EMBL:CCB51008.1};
gene:VIT_01s0011g01830	4624	3720	5199	4329	4148	3504	--	1	1589441	1597780	-	8340	protein_coding	--	--	--	--	--	--
gene:VIT_01s0011g01850	77	50	86	80	81	65	--	1	1610195	1620221	+	10027	protein_coding	--	--	--	--	--	--
gene:VIT_01s0011g01860	7	9	9	6	8	12	--	1	1620551	1621773	+	1223	protein_coding	--	--	--	--	--	--
gene:VIT_01s0011g01870	1363	974	1462	1161	1179	1041	--	1	1623144	1631276	-	8133	protein_coding	--	--	--	--	--	--
gene:VIT_01s0011g01880	58	58	54	66	38	44	--	1	1633680	1634194	-	515	protein_coding	--	--	--	ref|XP_002277786.2|	--	F6HFS3_VITVI,SubName: Full=Uncharacterized protein {ECO:0000313|EMBL:CCB51004.1};
gene:VIT_01s0011g01890	0	0	0	6	6	0	--	1	1634897	1639724	-	4828	protein_coding	--	--	--	--	--	--
gene:VIT_01s0011g01900	2368	1743	2543	2123	2054	1838	--	1	1640477	1643816	+	3340	protein_coding	--	--	--	--	--	--
gene:VIT_01s0011g01910	46	52	51	49	37	60	--	1	1646100	1648239	-	2140	protein_coding	GO:0043231,intracellular membrane-bounded organelle; GO:0004519,endonuclease activity; GO:0003723,RNA binding; GO:0009451,RNA modification	K17964: LRPPRC; leucine-rich PPR motif-containing protein, mitochondrial	At4g19900_2	ref|XP_003631192.1|	PP326_ARATH,RecName: Full=Pentatricopeptide repeat-containing protein At4g19890;	F6HFS1_VITVI,SubName: Full=Uncharacterized protein {ECO:0000313|EMBL:CCB51002.1};
gene:VIT_01s0011g01920	8	2	2	0	0	0	--	1	1651392	1652407	+	1016	protein_coding	GO:0048046,apoplast; GO:0005615,extracellular space	--	At2g35150_2	ref|XP_003631238.1|	EXOL7_ARATH,RecName: Full=Protein EXORDIUM-like 7; Flags: Precursor;	A5BPH3_VITVI,SubName: Full=Uncharacterized protein {ECO:0000313|EMBL:CAN61638.1};
gene:VIT_01s0011g01930	1506	1140	1623	1237	1042	949	--	1	1652408	1663053	-	10646	protein_coding	--	--	--	--	--	--
gene:VIT_01s0011g01940	4641	3429	4953	3025	2762	2346	--	1	1665068	1669834	-	4767	protein_coding	--	--	--	ref|XP_010648612.1|	--	F6HFR8_VITVI,SubName: Full=Uncharacterized protein {ECO:0000313|EMBL:CCB50999.1};
gene:VIT_01s0011g01960	6132	4590	6236	5491	5147	4363	--	1	1683597	1691104	+	7508	protein_coding	--	--	--	--	--	--
gene:VIT_01s0011g01970	95	77	92	86	67	65	--	1	1692029	1696196	+	4168	protein_coding	--	--	--	--	--	--
gene:VIT_01s0011g01980	51	34	68	56	47	53	--	1	1696320	1697692	+	1373	protein_coding	--	--	--	ref|XP_010648571.1|	--	F6HFR6_VITVI,SubName: Full=Uncharacterized protein {ECO:0000313|EMBL:CCB50997.1};
gene:VIT_01s0011g01990	488	290	445	443	506	503	--	1	1705049	1708603	+	3555	protein_coding	--	--	--	--	--	--
gene:VIT_01s0011g02000	42	25	48	76	57	108	--	1	1710141	1715609	-	5469	protein_coding	--	--	--	--	--	--
gene:VIT_01s0011g02010	5	3	0	1	3	2	--	1	1716350	1722746	+	6397	protein_coding	--	--	--	--	--	--
gene:VIT_01s0011g02020	106	112	150	90	72	88	--	1	1723811	1725892	+	2082	protein_coding	--	--	--	--	--	--
gene:VIT_01s0011g02030	23	30	51	69	98	93	--	1	1727310	1732878	-	5569	protein_coding	--	--	--	--	--	--
gene:VIT_01s0011g02040	6313	4673	6829	5069	5157	4959	--	1	1743085	1745761	+	2677	protein_coding	GO:0071013,catalytic step 2 spliceosome; GO:0005686,U2 snRNP; GO:0071004,U2-type prespliceosome; GO:0005684,U2-type spliceosomal complex; GO:0003723,RNA binding; GO:0000389,mRNA 3'-splice site recognition; GO:0000398,mRNA splicing, via spliceosome; GO:0000381,regulation of alternative mRNA splicing, via spliceosome	--	At1g14650	ref|XP_010648522.1|	SF3A1_ARATH,RecName: Full=Probable splicing factor 3A subunit 1;	F6HFR3_VITVI,SubName: Full=Uncharacterized protein {ECO:0000313|EMBL:CCB50994.1};
gene:VIT_01s0011g02050	848	702	1038	790	768	694	--	1	1745762	1747709	+	1948	protein_coding	--	--	--	--	--	--
gene:VIT_01s0011g02060	289	178	419	221	233	189	--	1	1748090	1751431	+	3342	protein_coding	GO:0005783,endoplasmic reticulum; GO:0005789,endoplasmic reticulum membrane; GO:0016021,integral component of membrane; GO:0020037,heme binding; GO:0005506,iron ion binding; GO:0004497,monooxygenase activity; GO:0016705,oxidoreductase activity, acting on paired donors, with incorporation or reduction of molecular oxygen; GO:0071555,cell wall organization; GO:0010345,suberin biosynthetic process; …	--	At5g23190	ref|XP_002277006.1|	C86B1_ARATH,RecName: Full=Cytochrome P450 86B1; EC=1.14.-.-;	F6HF53_VITVI,SubName: Full=Uncharacterized protein {ECO:0000313|EMBL:CCB50993.1};
gene:VIT_01s0011g02070	205	152	222	185	186	148	--	1	1751432	1756010	-	4579	protein_coding	--	--	--	--	--	--
gene:VIT_01s0011g02080	663	441	786	540	559	511	--	1	1764011	1770308	+	6298	protein_coding	--	--	--	--	--	--
gene:VIT_01s0011g02090	1488	1160	1550	1367	1199	1394	--	1	1770545	1776092	+	5548	protein_coding	--	--	--	--	--	--
gene:VIT_01s0011g02100	972	741	954	776	706	676	--	1	1779062	1784511	+	5450	protein_coding	--	--	--	--	--	--
gene:VIT_01s0011g02110	114	69	104	66	72	41	--	1	1785401	1789461	-	4061	protein_coding	--	--	--	--	--	--
gene:VIT_01s0011g02120	2798	2077	3262	2056	1916	1730	--	1	1798112	1814868	+	16757	protein_coding	--	--	--	--	--	--
gene:VIT_01s0011g02130	987	753	986	724	695	526	--	1	1819882	1823470	-	3589	protein_coding	--	--	--	--	--	--
gene:VIT_01s0011g02150	748	611	938	767	769	634	--	1	1824623	1839433	+	14811	protein_coding	--	--	--	--	--	--
gene:VIT_01s0011g02160	2615	2022	3344	2157	1925	1807	--	1	1839802	1883645	-	43844	protein_coding	--	--	--	--	--	--
gene:VIT_01s0011g02170	30	14	19	5	2	5	--	1	1887669	1890871	+	3203	protein_coding	--	--	--	--	--	--
gene:VIT_01s0011g02180	5615	4339	6070	4133	4259	3876	--	1	1891405	1898938	-	7534	protein_coding	--	--	--	--	--	--
gene:VIT_01s0011g02190	702	612	831	661	644	485	--	1	1902381	1917782	-	15402	protein_coding	--	--	--	--	--	--
gene:VIT_01s0011g02200	6042	4770	7411	6501	6986	5900	--	1	1923726	1928025	+	4300	protein_coding	--	--	--	--	--	--
gene:VIT_01s0011g02210	15	15	20	18	18	13	--	1	1931545	1932533	+	989	protein_coding	--	--	--	--	--	--
gene:VIT_01s0011g02220	2211	1777	2657	1817	1686	1430	--	1	1932534	1958536	+	26003	protein_coding	--	--	--	--	--	--
gene:VIT_01s0011g02230	326	254	378	254	205	186	--	1	1959234	1964933	+	5700	protein_coding	--	--	--	--	--	--
gene:VIT_01s0011g02240	0	0	6	0	0	0	--	1	1967827	1970932	+	3106	protein_coding	GO:0016021,integral component of membrane; GO:0005886,plasma membrane; GO:0022857,transmembrane transporter activity	--	At1g65730	emb|CAN62811.1|	YSL7_ARATH,RecName: Full=Probable metal-nicotianamine transporter YSL7; AltName: Full=Protein YELLOW STRIPE LIKE 7; Short=AtYSL7;	A5ATR9_VITVI,SubName: Full=Uncharacterized protein {ECO:0000313|EMBL:CAN62811.1};
gene:VIT_01s0011g02250	4	4	0	0	0	0	--	1	1973859	1978367	+	4509	protein_coding	--	--	--	--	--	--
gene:VIT_01s0011g02260	50	42	76	14	36	10	--	1	1989810	1993774	+	3965	protein_coding	--	--	--	--	--	--
gene:VIT_01s0011g02270	1948	1371	2320	1788	1684	1478	--	1	2007069	2038881	-	31813	protein_coding	--	--	--	--	--	--
gene:VIT_01s0011g02280	4420	3368	5036	3757	3738	3258	--	1	2042107	2062423	-	20317	protein_coding	--	--	--	--	--	--
gene:VIT_01s0011g02290	2	4	4	4	0	2	--	1	2075903	2076512	+	610	protein_coding	GO:0009506,plasmodesma; GO:0003677,DNA binding; GO:0008270,zinc ion binding	--	At4g12040	ref|XP_010650293.1|	SAP7_ARATH,RecName: Full=Zinc finger A20 and AN1 domain-containing stress-associated protein 7; Short=AtSAP7;	F6HF37_VITVI,SubName: Full=Uncharacterized protein {ECO:0000313|EMBL:CCB50977.1};
gene:VIT_01s0011g02300	493	367	481	443	479	367	--	1	2080654	2083901	-	3248	protein_coding	--	--	--	--	--	--
gene:VIT_01s0011g02310	738	569	775	920	781	692	--	1	2088704	2090176	+	1473	protein_coding	--	--	At3g25590	ref|XP_010648309.1|	--	F6HF35_VITVI,SubName: Full=Uncharacterized protein {ECO:0000313|EMBL:CCB50975.1};
gene:VIT_01s0011g02320	1443	1187	1390	688	807	552	--	1	2095422	2096890	-	1469	protein_coding	--	--	At1g13530	ref|XP_003631233.1|	--	D7T9F2_VITVI,SubName: Full=Uncharacterized protein {ECO:0000313|EMBL:CBI27123.3};
gene:VIT_01s0011g02330	220	190	280	238	237	193	--	1	2096891	2101462	+	4572	protein_coding	--	--	--	--	--	--
gene:VIT_01s0011g02340	715	515	786	550	588	515	--	1	2104263	2125981	+	21719	protein_coding	--	--	--	--	--	--
gene:VIT_01s0011g02350	0	0	0	1	0	0	--	1	2131084	2131795	-	712	protein_coding	GO:0005737,cytoplasm; GO:0005634,nucleus; GO:0046872,metal ion binding; GO:0061630,ubiquitin protein ligase activity; GO:0004842,ubiquitin-protein transferase activity; GO:0009738,abscisic acid-activated signaling pathway; GO:0009789,positive regulation of abscisic acid-activated signaling pathway; GO:0043161,proteasome-mediated ubiquitin-dependent protein catabolic process; GO:0016567,protein ub…	--	At2g01150	ref|XP_010648283.1|	RHA2B_ARATH,RecName: Full=E3 ubiquitin-protein ligase RHA2B {ECO:0000305}; EC=2.3.2.27; AltName: Full=RING-H2 finger A2b {ECO:0000303|PubMed:9781696}; AltName: Full=RING-H2 zinc finger protein RHA2b {ECO:0000305}; AltName: Full=RING-type E3 ubiquitin transferase RHA2B {ECO:0000305};	D7T9E9_VITVI,SubName: Full=Uncharacterized protein {ECO:0000313|EMBL:CBI27120.3};
gene:VIT_01s0011g02360	2	4	8	6	6	8	--	1	2136955	2137455	-	501	protein_coding	GO:0005737,cytoplasm; GO:0005634,nucleus; GO:0046872,metal ion binding; GO:0061630,ubiquitin protein ligase activity; GO:0004842,ubiquitin-protein transferase activity; GO:0009738,abscisic acid-activated signaling pathway; GO:0009789,positive regulation of abscisic acid-activated signaling pathway; GO:0043161,proteasome-mediated ubiquitin-dependent protein catabolic process; GO:0016567,protein ub…	--	At3g61460	ref|XP_010648275.1|	RHA2B_ARATH,RecName: Full=E3 ubiquitin-protein ligase RHA2B {ECO:0000305}; EC=2.3.2.27; AltName: Full=RING-H2 finger A2b {ECO:0000303|PubMed:9781696}; AltName: Full=RING-H2 zinc finger protein RHA2b {ECO:0000305}; AltName: Full=RING-type E3 ubiquitin transferase RHA2B {ECO:0000305};	F6HF34_VITVI,SubName: Full=Uncharacterized protein {ECO:0000313|EMBL:CCB50974.1};
gene:VIT_01s0011g02380	0	0	1	4	2	0	--	1	2145560	2145874	-	315	protein_coding	GO:0016021,integral component of membrane; GO:0046872,metal ion binding; GO:0061630,ubiquitin protein ligase activity; GO:0009688,abscisic acid biosynthetic process; GO:0009687,abscisic acid metabolic process; GO:0043161,proteasome-mediated ubiquitin-dependent protein catabolic process; GO:0010200,response to chitin; GO:0009739,response to gibberellin; GO:0006970,response to osmotic stress; GO:00…	K16282: RHA2; E3 ubiquitin-protein ligase RHA2 [EC:2.3.2.27]	At2g04240	ref|XP_010648272.1|	XERIC_ARATH,RecName: Full=Probable E3 ubiquitin-protein ligase XERICO; EC=2.3.2.27; AltName: Full=RING-type E3 ubiquitin transferase XERICO;	D7T9E7_VITVI,SubName: Full=Uncharacterized protein {ECO:0000313|EMBL:CBI27118.3};
gene:VIT_01s0011g02390	0	5	0	1	19	2	--	1	2147401	2148062	-	662	protein_coding	GO:0005737,cytoplasm; GO:0005634,nucleus; GO:0046872,metal ion binding; GO:0061630,ubiquitin protein ligase activity; GO:0004842,ubiquitin-protein transferase activity; GO:0009738,abscisic acid-activated signaling pathway; GO:0009789,positive regulation of abscisic acid-activated signaling pathway; GO:0043161,proteasome-mediated ubiquitin-dependent protein catabolic process; GO:0016567,protein ub…	--	At2g01150	emb|CBI27117.3|	RHA2B_ARATH,RecName: Full=E3 ubiquitin-protein ligase RHA2B {ECO:0000305}; EC=2.3.2.27; AltName: Full=RING-H2 finger A2b {ECO:0000303|PubMed:9781696}; AltName: Full=RING-H2 zinc finger protein RHA2b {ECO:0000305}; AltName: Full=RING-type E3 ubiquitin transferase RHA2B {ECO:0000305};	D7T9E6_VITVI,SubName: Full=Uncharacterized protein {ECO:0000313|EMBL:CBI27117.3};
gene:VIT_01s0011g02420	10	0	7	2	8	6	--	1	2187275	2187979	-	705	protein_coding	--	--	--	ref|XP_010648258.2|	--	F6HF31_VITVI,SubName: Full=Uncharacterized protein {ECO:0000313|EMBL:CCB50971.1};
gene:VIT_01s0011g02430	812	704	1003	710	729	546	--	1	2197456	2202144	+	4689	protein_coding	--	--	--	--	--	--
gene:VIT_01s0011g02440	10	2	13	9	8	4	--	1	2202688	2234419	+	31732	protein_coding	--	--	--	--	--	--
gene:VIT_01s0011g02450	0	0	2	0	0	1	--	1	2235673	2237099	-	1427	protein_coding	--	--	--	--	--	--
gene:VIT_01s0011g02460	713	581	720	560	590	407	--	1	2242232	2247259	+	5028	protein_coding	--	--	--	--	--	--
gene:VIT_01s0011g02470	72	63	87	87	64	73	--	1	2251768	2252455	+	688	protein_coding	GO:0005509,calcium ion binding	--	At3g25600	ref|XP_003631231.1|	CML16_ARATH,RecName: Full=Probable calcium-binding protein CML16; AltName: Full=Calmodulin-like protein 16;	D7T9D9_VITVI,SubName: Full=Uncharacterized protein {ECO:0000313|EMBL:CBI27110.3};
gene:VIT_01s0011g02480	4009	3285	4478	3226	2846	2709	--	1	2253605	2261314	-	7710	protein_coding	--	--	--	--	--	--
gene:VIT_01s0011g02490	3023	2317	3423	3005	3026	2928	--	1	2273596	2280151	+	6556	protein_coding	GO:0009507,chloroplast; GO:0005886,plasma membrane; GO:0046872,metal ion binding; GO:0008251,tRNA-specific adenosine deaminase activity; GO:0002100,tRNA wobble adenosine to inosine editing	--	At1g68720_1	ref|XP_010648221.1|	TADA_ARATH,RecName: Full=tRNA(adenine(34)) deaminase, chloroplastic; Short=TADA; EC=3.5.4.33; AltName: Full=tRNA adenosine deaminase arginine; AltName: Full=tRNA arginine adenosine deaminase; Flags: Precursor;	F6HFR0_VITVI,SubName: Full=Uncharacterized protein {ECO:0000313|EMBL:CCB50968.1};
gene:VIT_01s0011g02500	0	2	1	1	4	0	--	1	2281193	2282179	+	987	protein_coding	--	--	--	--	--	--
gene:VIT_01s0011g02510	90	92	114	135	175	140	--	1	2282180	2285430	-	3251	protein_coding	--	--	--	--	--	--
gene:VIT_01s0011g02520	10	6	10	10	4	1	--	1	2286639	2292019	-	5381	protein_coding	--	--	--	--	--	--
gene:VIT_01s0011g02530	261	219	359	256	235	210	--	1	2301129	2308314	+	7186	protein_coding	--	--	--	--	--	--
gene:VIT_01s0011g02550	1	0	0	0	0	0	--	1	2326956	2327981	+	1026	protein_coding	--	--	--	ref|XP_002273198.1|	--	F6HUS4_VITVI,SubName: Full=Uncharacterized protein {ECO:0000313|EMBL:CCB58240.1};
gene:VIT_01s0011g02570	0	0	0	0	2	0	--	1	2344398	2344701	+	304	protein_coding	--	--	--	emb|CBI27100.3|	--	F6HFQ7_VITVI,SubName: Full=Uncharacterized protein {ECO:0000313|EMBL:CCB50965.1};
gene:VIT_01s0011g02600	0	0	6	2	6	2	--	1	2369639	2370258	+	620	protein_coding	--	--	--	emb|CBI27097.3|	--	D7T9C6_VITVI,SubName: Full=Uncharacterized protein {ECO:0000313|EMBL:CBI27097.3};
gene:VIT_01s0011g02630	0	1	0	0	0	0	--	1	2383571	2384411	+	841	protein_coding	--	--	--	--	--	--
gene:VIT_01s0011g02660	0	1	1	0	0	0	--	1	2395238	2400117	+	4880	protein_coding	--	--	--	--	--	--
gene:VIT_01s0011g02670	4	1	0	3	2	10	--	1	2402402	2404621	-	2220	protein_coding	--	--	--	--	--	--
gene:VIT_01s0011g02680	0	1	1	1	2	0	--	1	2408591	2409293	+	703	protein_coding	--	--	--	--	--	--
gene:VIT_01s0011g02710	216	104	264	18	66	16	--	1	2424497	2425150	-	654	protein_coding	--	--	--	--	--	--
gene:VIT_01s0011g02720	64	7	41	0	7	4	--	1	2427700	2428200	-	501	protein_coding	--	--	--	emb|CBI27089.3|	--	D7T9B8_VITVI,SubName: Full=Uncharacterized protein {ECO:0000313|EMBL:CBI27089.3};
gene:VIT_01s0011g02730	34	4	18	4	2	0	--	1	2429436	2433043	-	3608	protein_coding	--	--	--	--	--	--
gene:VIT_01s0011g02740	1300	971	1444	1365	1399	1244	--	1	2445526	2456145	-	10620	protein_coding	--	--	--	--	--	--
gene:VIT_01s0011g02750	10	12	12	7	6	5	--	1	2465244	2466159	+	916	protein_coding	GO:0005829,cytosol; GO:0035539,8-oxo-7,8-dihydrodeoxyguanosine triphosphate pyrophosphatase activity; GO:0008413,8-oxo-7,8-dihydroguanosine triphosphate pyrophosphatase activity; GO:0019177,dihydroneopterin triphosphate pyrophosphohydrolase activity; GO:0046872,metal ion binding; GO:0000210,NAD+ diphosphatase activity; GO:0006974,cellular response to DNA damage stimulus; GO:0006203,dGTP catabolic…	--	At1g68760	ref|XP_002278396.1|	NUDT1_ARATH,RecName: Full=Nudix hydrolase 1; Short=AtNUDT1; AltName: Full=7,8-dihydro-8-oxoguanine-triphosphatase; AltName: Full=8-oxo-dGTP diphosphatase; Short=8-oxo-dGTPase; EC=3.6.1.55; AltName: Full=Dihydroneopterin triphosphate diphosphatase; EC=3.6.1.67 {ECO:0000269|PubMed:15611104}; AltName: Full=Dihydroneopterin triphosphate pyrophosphohydrolase; Short=DHNTP pyrophosphohydrolase; AltName:…	D7T9B5_VITVI,SubName: Full=Uncharacterized protein {ECO:0000313|EMBL:CBI27086.3};
gene:VIT_01s0011g02760	270	186	246	170	136	133	--	1	2467165	2468517	+	1353	protein_coding	--	--	--	--	--	--
gene:VIT_01s0011g02770	804	646	803	582	504	391	--	1	2471085	2475356	+	4272	protein_coding	--	--	--	--	--	--
gene:VIT_01s0011g02780	7	7	5	2	4	3	--	1	2476578	2477385	+	808	protein_coding	GO:0032541,cortical endoplasmic reticulum; GO:0005737,cytoplasm; GO:0005783,endoplasmic reticulum; GO:0005789,endoplasmic reticulum membrane; GO:0016020,membrane; GO:0009658,chloroplast organization; GO:0010274,hydrotropism	--	At3g25640	ref|XP_003631229.1|	MIZ1_ARATH,RecName: Full=Protein MIZU-KUSSEI 1;	D7T9B3_VITVI,SubName: Full=Uncharacterized protein {ECO:0000313|EMBL:CBI27084.3};
gene:VIT_01s0011g02790	129	125	137	147	113	137	--	1	2481299	2481907	-	609	protein_coding	--	--	--	ref|XP_002314892.1|	--	F6HF28_VITVI,SubName: Full=Uncharacterized protein {ECO:0000313|EMBL:CCB50958.1};
gene:VIT_01s0011g02800	10	0	6	6	2	3	--	1	2489296	2491767	-	2472	protein_coding	GO:0009507,chloroplast; GO:0005886,plasma membrane; GO:0009610,response to symbiotic fungus; GO:0044403,symbiont process	--	At1g13230	ref|XP_002278514.3|	PII2_ARATH,RecName: Full=Piriformospora indica-insensitive protein 2; Flags: Precursor;	F6HF27_VITVI,SubName: Full=Uncharacterized protein {ECO:0000313|EMBL:CCB50957.1};
gene:VIT_01s0011g02810	3822	3032	4244	2716	2628	2271	--	1	2495082	2505332	-	10251	protein_coding	--	--	--	--	--	--
gene:VIT_01s0011g02820	5040	3850	5536	4089	4143	3458	--	1	2508191	2516979	+	8789	protein_coding	--	--	--	--	--	--
gene:VIT_01s0011g02830	19	4	12	4	16	6	--	1	2517659	2519101	-	1443	protein_coding	GO:0005634,nucleus; GO:0046872,metal ion binding; GO:0016491,oxidoreductase activity	--	At3g21360	ref|XP_002278552.1|	Y3136_ARATH,RecName: Full=Clavaminate synthase-like protein At3g21360; EC=1.-.-.-;	A5B729_VITVI,SubName: Full=Uncharacterized protein {ECO:0000313|EMBL:CAN78723.1};
gene:VIT_01s0011g02840	0	0	2	2	0	0	--	1	2525946	2527902	+	1957	protein_coding	--	--	--	--	--	--
gene:VIT_01s0011g02850	462	390	606	440	511	363	--	1	2528541	2534477	+	5937	protein_coding	--	--	--	--	--	--
gene:VIT_01s0011g02860	173	140	212	145	154	144	--	1	2536230	2541355	+	5126	protein_coding	--	--	--	--	--	--
gene:VIT_01s0011g02870	273	211	310	254	233	235	--	1	2542304	2545664	-	3361	protein_coding	--	--	--	--	--	--
gene:VIT_01s0011g02880	453	415	463	424	354	359	--	1	2546007	2547946	+	1940	protein_coding	GO:0016021,integral component of membrane; GO:0043231,intracellular membrane-bounded organelle; GO:0005886,plasma membrane; GO:0005774,vacuolar membrane; GO:0015171,amino acid transmembrane transporter activity	--	At1g17120	ref|XP_002278606.1|	CAAT8_ARATH,RecName: Full=Cationic amino acid transporter 8, vacuolar;	F6HF22_VITVI,SubName: Full=Uncharacterized protein {ECO:0000313|EMBL:CCB50952.1};
gene:VIT_01s0011g02890	51	55	68	71	29	39	--	1	2549534	2550146	-	613	protein_coding	--	--	At1g49000	ref|XP_003631228.1|	--	F6HF21_VITVI,SubName: Full=Uncharacterized protein {ECO:0000313|EMBL:CCB50951.1};
gene:VIT_01s0011g02900	110	86	96	94	58	30	--	1	2553217	2553958	+	742	protein_coding	--	--	--	ref|XP_010648002.1|	--	A5B735_VITVI,SubName: Full=Uncharacterized protein {ECO:0000313|EMBL:CAN78729.1};
gene:VIT_01s0011g02910	5691	4436	6075	5076	4553	4308	--	1	2555006	2563359	+	8354	protein_coding	--	--	--	--	--	--
gene:VIT_01s0011g02930	0	2	0	0	0	1	--	1	2597606	2599224	+	1619	protein_coding	GO:0016020,membrane; GO:0009505,plant-type cell wall; GO:0004190,aspartic-type endopeptidase activity; GO:0030163,protein catabolic process; GO:0006508,proteolysis; GO:0080167,response to karrikin	--	At3g25700	ref|XP_002278677.2|	APF2_ARATH,RecName: Full=Aspartyl protease family protein 2 {ECO:0000305}; EC=3.4.23.- {ECO:0000305}; Flags: Precursor;	F6HF17_VITVI,SubName: Full=Uncharacterized protein {ECO:0000313|EMBL:CCB50947.1};
gene:VIT_01s0011g02940	2	0	0	0	0	0	--	1	2606154	2608392	+	2239	protein_coding	--	--	--	--	--	--
gene:VIT_01s0011g02950	334	245	457	420	477	482	--	1	2618690	2632669	+	13980	protein_coding	--	--	--	--	--	--
gene:VIT_01s0011g02960	20	14	12	20	29	9	--	1	2632786	2636066	-	3281	protein_coding	--	--	--	--	--	--
gene:VIT_01s0011g02970	1091	772	1236	788	729	632	--	1	2651546	2665672	-	14127	protein_coding	--	--	--	--	--	--
gene:VIT_01s0011g02980	933	722	1061	628	680	565	--	1	2666162	2676144	-	9983	protein_coding	--	--	--	--	--	--
gene:VIT_01s0011g02990	766	620	916	781	748	658	--	1	2677653	2684941	+	7289	protein_coding	--	--	--	--	--	--
gene:VIT_01s0011g03000	13	10	22	30	38	31	--	1	2688188	2688578	+	391	protein_coding	--	--	--	ref|XP_010647948.1|	--	F6HF13_VITVI,SubName: Full=Uncharacterized protein {ECO:0000313|EMBL:CCB50943.1};
gene:VIT_01s0011g03010	1124	933	1331	1189	1166	1132	--	1	2692236	2698927	-	6692	protein_coding	--	--	--	--	--	--
gene:VIT_01s0011g03020	0	2	10	0	0	0	--	1	2699631	2703068	-	3438	protein_coding	--	--	At4g13420	ref|XP_010647935.1|	--	F6HF11_VITVI,RecName: Full=Potassium transporter {ECO:0000256|RuleBase:RU321113};
gene:VIT_01s0011g03050	6	14	8	2	4	4	--	1	2717642	2719224	-	1583	protein_coding	GO:0005794,Golgi apparatus; GO:0000139,Golgi membrane; GO:0016021,integral component of membrane; GO:0047262,polygalacturonate 4-alpha-galacturonosyltransferase activity; GO:0016757,transferase activity, transferring glycosyl groups; GO:0071555,cell wall organization; GO:0045489,pectin biosynthetic process; GO:0000271,polysaccharide biosynthetic process	--	At1g13250	ref|XP_002281658.1|	GATL3_ARATH,RecName: Full=Probable galacturonosyltransferase-like 3; EC=2.4.1.-;	F6HF08_VITVI,RecName: Full=Hexosyltransferase {ECO:0000256|RuleBase:RU362027}; EC=2.4.1.- {ECO:0000256|RuleBase:RU362027};
gene:VIT_01s0011g03060	318	262	403	287	302	258	--	1	2726727	2743646	+	16920	protein_coding	--	--	--	--	--	--
gene:VIT_01s0011g03070	54	30	35	43	58	56	--	1	2751566	2753036	+	1471	protein_coding	GO:0005634,nucleus; GO:0003677,DNA binding; GO:0003700,DNA-binding transcription factor activity; GO:0009873,ethylene-activated signaling pathway; GO:0048573,photoperiodism, flowering; GO:0006351,transcription, DNA-templated	--	At1g25560	ref|XP_002281709.2|	RAVL1_ARATH,RecName: Full=AP2/ERF and B3 domain-containing transcription repressor TEM1; AltName: Full=Protein TEMPRANILLO 1; AltName: Full=RAV1-like ethylene-responsive transcription factor TEM1;	F6HFQ2_VITVI,SubName: Full=Uncharacterized protein {ECO:0000313|EMBL:CCB50937.1};
gene:VIT_01s0011g03080	507	404	552	617	643	682	--	1	2754305	2765766	+	11462	protein_coding	--	--	--	--	--	--
gene:VIT_01s0011g03090	9	8	6	2	4	2	--	1	2766597	2767444	+	848	protein_coding	GO:0009507,chloroplast; GO:0046423,allene-oxide cyclase activity; GO:0009734,auxin-activated signaling pathway; GO:0007623,circadian rhythm; GO:0050832,defense response to fungus; GO:0080186,developmental vegetative growth; GO:0009908,flower development; GO:0009864,induced systemic resistance, jasmonic acid mediated signaling pathway; GO:0009695,jasmonic acid biosynthetic process; GO:0048573,phot…	--	At1g13280	ref|XP_002278768.1|	AOC_ORYSJ,RecName: Full=Allene oxide cyclase, chloroplastic {ECO:0000303|Ref.1, ECO:0000303|Ref.2}; Short=OsAOC {ECO:0000303|Ref.1}; EC=5.3.99.6 {ECO:0000269|PubMed:23347338}; AltName: Full=Protein COLEOPTILE PHOTOMORPHOGENESIS 2 {ECO:0000303|PubMed:23347338}; AltName: Full=Protein HEBIBA {ECO:0000303|PubMed:14605232}; Flags: Precursor;	D7T989_VITVI,SubName: Full=Uncharacterized protein {ECO:0000313|EMBL:CBI27060.3};
gene:VIT_01s0011g03100	2	0	0	0	0	0	--	1	2770673	2771827	-	1155	protein_coding	GO:0005634,nucleus; GO:0003700,DNA-binding transcription factor activity; GO:0046872,metal ion binding; GO:0003676,nucleic acid binding; GO:0010588,cotyledon vascular tissue pattern formation; GO:0010305,leaf vascular tissue pattern formation; GO:0010087,phloem or xylem histogenesis; GO:0048364,root development; GO:0048367,shoot system development; GO:0006351,transcription, DNA-templated	--	At1g13290	ref|XP_010647907.1|	ZWIP6_ARATH,RecName: Full=Zinc finger protein WIP6; AltName: Full=Protein DEFECTIVELY ORGANIZED TRIBUTARIES 5 {ECO:0000303|PubMed:18643975}; AltName: Full=WIP-domain protein 6 {ECO:0000303|PubMed:11782451}; Short=AtWIP6 {ECO:0000303|PubMed:11782451};	D7T988_VITVI,SubName: Full=Uncharacterized protein {ECO:0000313|EMBL:CBI27059.3};
gene:VIT_01s0011g03110	919	816	1294	757	663	587	--	1	2781518	2783517	+	2000	protein_coding	--	--	--	--	--	--
gene:VIT_01s0011g03120	386	346	411	412	278	269	--	1	2786238	2790806	-	4569	protein_coding	--	--	--	--	--	--
gene:VIT_01s0011g03130	1985	1518	1998	1781	1713	1491	--	1	2791893	2796533	-	4641	protein_coding	--	--	--	--	--	--
gene:VIT_01s0011g03140	239	140	246	221	226	202	--	1	2806814	2809091	+	2278	protein_coding	--	--	--	--	--	--
gene:VIT_01s0011g03160	1610	1241	2024	1602	1587	1549	--	1	2819342	2877060	+	57719	protein_coding	--	--	--	--	--	--
gene:VIT_01s0011g03170	453	331	518	470	470	385	--	1	2877767	2878493	-	727	protein_coding	--	--	--	--	--	--
gene:VIT_01s0011g03180	45	28	26	10	22	10	--	1	2879352	2882108	+	2757	protein_coding	--	--	--	--	--	--
gene:VIT_01s0011g03190	913	696	1104	1112	1070	1050	--	1	2886723	2897786	+	11064	protein_coding	--	--	--	--	--	--
gene:VIT_01s0011g03200	7621	5988	8124	6838	6296	5750	--	1	2898690	2906357	-	7668	protein_coding	--	--	--	--	--	--
gene:VIT_01s0011g03210	2	3	3	4	4	4	--	1	2924829	2926924	+	2096	protein_coding	GO:0005783,endoplasmic reticulum; GO:0004190,aspartic-type endopeptidase activity; GO:0070001,aspartic-type peptidase activity; GO:0003677,DNA binding; GO:0030163,protein catabolic process; GO:0009737,response to abscisic acid; GO:0009414,response to water deprivation; GO:0009627,systemic acquired resistance	--	At1g25510	ref|XP_002281973.1|	ASPG1_ARATH,RecName: Full=Protein ASPARTIC PROTEASE IN GUARD CELL 1; Short=AtASPG1; EC=3.4.23.-; Flags: Precursor;	F6HFP7_VITVI,SubName: Full=Uncharacterized protein {ECO:0000313|EMBL:CCB50932.1};
gene:VIT_01s0011g03220	334	298	408	290	264	227	--	1	2928959	2935184	-	6226	protein_coding	--	--	--	--	--	--
gene:VIT_01s0011g03270	0	0	1	0	0	0	--	1	2958052	2959131	+	1080	protein_coding	GO:0052689,carboxylic ester hydrolase activity; GO:0016787,hydrolase activity; GO:0009056,catabolic process	--	At1g68620	ref|XP_002278939.1|	CXE6_ARATH,RecName: Full=Probable carboxylesterase 6; AltName: Full=AtCXE6; EC=3.1.1.1;	F6HFP6_VITVI,SubName: Full=Uncharacterized protein {ECO:0000313|EMBL:CCB50931.1};
gene:VIT_01s0011g03280	2835	2186	3564	2921	2896	2727	--	1	2967860	2979364	-	11505	protein_coding	--	--	--	--	--	--
gene:VIT_01s0011g03290	2041	1519	2207	1863	1864	1495	--	1	2981226	2996541	-	15316	protein_coding	--	--	--	--	--	--
gene:VIT_01s0011g03300	2	5	1	3	2	2	--	1	3007049	3007411	+	363	protein_coding	GO:0009507,chloroplast; GO:0005840,ribosome; GO:0019843,rRNA binding; GO:0003735,structural constituent of ribosome; GO:0006412,translation	--	At1g68590	emb|CAN68341.1|	RRP3_SPIOL,RecName: Full=30S ribosomal protein 3, chloroplastic {ECO:0000303|PubMed:10874039}; AltName: Full=Chloroplastic small ribosomal subunit protein cS23 {ECO:0000303|PubMed:28007896}; AltName: Full=Plastid-specific 30S ribosomal protein 3; Short=PSRP-3; Flags: Precursor;	F6HFP3_VITVI,SubName: Full=Uncharacterized protein {ECO:0000313|EMBL:CCB50928.1};
gene:VIT_01s0011g03310	124	116	175	138	186	144	--	1	3008153	3011404	-	3252	protein_coding	--	--	--	--	--	--
gene:VIT_01s0011g03320	4	7	6	4	13	4	--	1	3011621	3013806	+	2186	protein_coding	--	--	--	--	--	J3LS31_ORYBR,SubName: Full=Uncharacterized protein {ECO:0000313|EnsemblPlants:OB03G38570.1};
gene:VIT_01s0011g03330	1293	1117	1584	554	503	493	--	1	3014379	3016292	-	1914	protein_coding	--	--	At1g13340	ref|XP_010647794.1|	--	F6HFP2_VITVI,SubName: Full=Uncharacterized protein {ECO:0000313|EMBL:CCB50927.1};
gene:VIT_01s0011g03340	98	92	151	64	73	60	--	1	3028681	3030154	-	1474	protein_coding	--	--	--	--	--	--
gene:VIT_01s0011g03350	2863	2055	3340	2495	2435	2217	--	1	3030155	3040612	-	10458	protein_coding	--	--	--	--	--	--
gene:VIT_01s0011g03360	17	5	16	15	10	9	--	1	3044557	3045849	-	1293	protein_coding	--	--	--	--	--	--
gene:VIT_01s0011g03370	1344	1018	1397	869	878	819	--	1	3046873	3051454	-	4582	protein_coding	--	--	--	--	--	--
gene:VIT_01s0011g03380	2265	1684	2365	1672	1735	1483	--	1	3061306	3065510	+	4205	protein_coding	--	--	--	--	--	--
gene:VIT_01s0011g03390	230	215	230	154	130	137	--	1	3065990	3068987	-	2998	protein_coding	--	--	--	--	--	--
gene:VIT_01s0011g03400	0	0	2	2	2	0	--	1	3076982	3080343	-	3362	protein_coding	--	--	--	--	--	--
gene:VIT_01s0011g03410	6071	4635	6724	5366	4879	4494	--	1	3084191	3092672	-	8482	protein_coding	--	--	--	--	--	--
gene:VIT_01s0011g03420	4277	3200	4398	3547	3203	3065	--	1	3100807	3101627	-	821	protein_coding	--	--	At1g13350	ref|XP_002282387.1|	--	A5C7N0_VITVI,SubName: Full=Uncharacterized protein {ECO:0000313|EMBL:CAN79760.1};
gene:VIT_01s0011g03430	234	127	223	88	103	58	--	1	3112762	3113407	-	646	protein_coding	--	--	--	ref|XP_003631223.1|	--	F6HEX4_VITVI,SubName: Full=Uncharacterized protein {ECO:0000313|EMBL:CCB50919.1};
gene:VIT_01s0011g03440	2208	1572	2187	1242	1386	1125	--	1	3117073	3117578	-	506	protein_coding	--	--	--	ref|XP_003631222.1|	--	A5C5Z1_VITVI,SubName: Full=Uncharacterized protein {ECO:0000313|EMBL:CAN70911.1};
gene:VIT_01s0011g03450	168	107	193	97	124	78	--	1	3127812	3132261	+	4450	protein_coding	GO:0048046,apoplast; GO:0005618,cell wall; GO:0009507,chloroplast; GO:0009505,plant-type cell wall; GO:0009506,plasmodesma; GO:0061634,alpha-D-xyloside xylohydrolase; GO:0046556,alpha-L-arabinofuranosidase activity; GO:0030246,carbohydrate binding; GO:0009044,xylan 1,4-beta-xylosidase activity; GO:0080176,xyloglucan 1,6-alpha-xylosidase activity; GO:0071555,cell wall organization; GO:0046686,resp…	--	At1g68560	ref|XP_002282429.1|	XYL1_ARATH,RecName: Full=Alpha-xylosidase 1; EC=3.2.1.177; Flags: Precursor;	F6HEX2_VITVI,SubName: Full=Uncharacterized protein {ECO:0000313|EMBL:CCB50917.1};
gene:VIT_01s0011g03460	99	45	77	48	60	84	--	1	3141923	3142868	+	946	protein_coding	--	--	--	emb|CBI27026.3|	--	D7T955_VITVI,SubName: Full=Uncharacterized protein {ECO:0000313|EMBL:CBI27026.3};
gene:VIT_01s0011g03470	282	183	297	255	233	264	--	1	3142869	3144296	+	1428	protein_coding	GO:0005634,nucleus; GO:0003677,DNA binding; GO:0003700,DNA-binding transcription factor activity; GO:0009873,ethylene-activated signaling pathway; GO:0006351,transcription, DNA-templated	--	At1g68550	ref|XP_010647696.1|	EF118_ARATH,RecName: Full=Ethylene-responsive transcription factor ERF118;	F6HEX1_VITVI,SubName: Full=Uncharacterized protein {ECO:0000313|EMBL:CCB50916.1};
gene:VIT_01s0011g03480	6	6	2	3	7	6	--	1	3147476	3149151	-	1676	protein_coding	--	--	--	--	--	--
gene:VIT_01s0011g03500	94	45	88	29	16	4	--	1	3175430	3178998	+	3569	protein_coding	--	--	--	--	--	--
gene:VIT_01s0011g03510	2342	1719	2619	2301	2202	1888	--	1	3180020	3185492	-	5473	protein_coding	--	--	--	--	--	--
gene:VIT_01s0011g03520	270	209	435	401	389	349	--	1	3190826	3192777	+	1952	protein_coding	GO:0016020,membrane; GO:0005634,nucleus; GO:0003700,DNA-binding transcription factor activity; GO:0008270,zinc ion binding; GO:0006355,regulation of transcription, DNA-templated	--	At1g25440	ref|XP_002282578.1|	COL16_ARATH,RecName: Full=Zinc finger protein CONSTANS-LIKE 16;	D7T949_VITVI,SubName: Full=Uncharacterized protein {ECO:0000313|EMBL:CBI27020.3};
gene:VIT_01s0011g03530	4	11	0	14	12	4	--	1	3204646	3205573	+	928	protein_coding	GO:0006355,regulation of transcription, DNA-templated	--	At3g02550	ref|XP_002282586.1|	LBD41_ARATH,RecName: Full=LOB domain-containing protein 41; AltName: Full=ASYMMETRIC LEAVES 2-like protein 38; Short=AS2-like protein 38;	D7T948_VITVI,SubName: Full=Uncharacterized protein {ECO:0000313|EMBL:CBI27019.3};
gene:VIT_01s0011g03540	183	88	199	75	55	34	--	1	3210273	3211389	-	1117	protein_coding	--	--	--	ref|XP_002282602.1|	--	F6HEW8_VITVI,SubName: Full=Uncharacterized protein {ECO:0000313|EMBL:CCB50913.1};
gene:VIT_01s0011g03550	13	4	4	16	4	2	--	1	3217781	3218222	-	442	protein_coding	GO:0005615,extracellular space; GO:0045168,cell-cell signaling involved in cell fate commitment; GO:0007275,multicellular organism development	--	--	emb|CAN79239.1|	CLE27_ARATH,RecName: Full=CLAVATA3/ESR (CLE)-related protein 27; Contains: RecName: Full=CLE27p; Flags: Precursor;	A5BRL0_VITVI,SubName: Full=Uncharacterized protein {ECO:0000313|EMBL:CAN79239.1};
gene:VIT_01s0011g03560	619	588	728	731	850	894	--	1	3223281	3227712	-	4432	protein_coding	--	--	--	--	--	--
gene:VIT_01s0011g03570	0	0	0	0	2	0	--	1	3232043	3232750	-	708	protein_coding	--	--	--	ref|XP_010647466.1|	--	F6HEW6_VITVI,SubName: Full=Uncharacterized protein {ECO:0000313|EMBL:CCB50911.1};
gene:VIT_01s0011g03580	1612	1213	1888	1376	1161	1054	--	1	3235418	3237772	-	2355	protein_coding	--	--	--	--	--	--
gene:VIT_01s0011g03590	558	498	777	793	892	873	--	1	3246882	3249663	-	2782	protein_coding	--	--	--	--	--	--
gene:VIT_01s0011g03600	2	0	0	0	0	0	--	1	3252820	3255824	+	3005	protein_coding	--	--	--	--	--	--
gene:VIT_01s0011g03610	846	573	973	692	548	499	--	1	3265564	3270042	-	4479	protein_coding	--	--	--	--	--	--
gene:VIT_01s0011g03620	917	569	984	712	669	582	--	1	3271099	3277964	-	6866	protein_coding	--	--	--	--	--	--
gene:VIT_01s0011g03630	165	140	190	142	120	144	--	1	3281798	3283951	+	2154	protein_coding	GO:0009507,chloroplast; GO:0004519,endonuclease activity; GO:0003723,RNA binding; GO:0008270,zinc ion binding; GO:1900865,chloroplast RNA modification; GO:0031425,chloroplast RNA processing; GO:0006397,mRNA processing	--	At1g13410	emb|CAN65480.1|	PPR21_ARATH,RecName: Full=Pentatricopeptide repeat-containing protein At1g08070, chloroplastic {ECO:0000305}; AltName: Full=Protein ORGANELLE TRANSCRIPT PROCESSING 82 {ECO:0000303|PubMed:19845878}; Flags: Precursor;	A5BCC4_VITVI,SubName: Full=Uncharacterized protein {ECO:0000313|EMBL:CAN65480.1};
gene:VIT_01s0011g03650	17	8	14	2	12	10	--	1	3318207	3319042	+	836	protein_coding	GO:0009507,chloroplast	--	At1g68450	emb|CAN73469.1|	VQ8_ARATH,RecName: Full=VQ motif-containing protein 8, chloroplastic {ECO:0000303|PubMed:22535423}; Short=AtVQ8 {ECO:0000303|PubMed:22535423}; Flags: Precursor;	F6HEW2_VITVI,SubName: Full=Uncharacterized protein {ECO:0000313|EMBL:CCB50907.1};
gene:VIT_01s0011g03660	2263	2214	2244	1739	1381	1016	--	1	3324907	3326077	-	1171	protein_coding	--	--	At1g25400	ref|XP_002283553.1|	--	F6HEW1_VITVI,SubName: Full=Uncharacterized protein {ECO:0000313|EMBL:CCB50906.1};
gene:VIT_01s0011g03670	21240	19673	23920	18132	15915	14204	--	1	3330023	3332236	+	2214	protein_coding	--	--	--	--	--	--
gene:VIT_01s0011g03680	1004	869	1461	1765	1862	1748	--	1	3332398	3333689	-	1292	protein_coding	--	--	--	--	--	--
gene:VIT_01s0011g03690	639	453	597	452	637	411	--	1	3338959	3340537	-	1579	protein_coding	--	--	--	--	--	--
gene:VIT_01s0011g03700	1589	1302	1832	1750	1745	1590	--	1	3341247	3358054	-	16808	protein_coding	--	--	--	--	--	--
gene:VIT_01s0011g03710	126	101	166	146	95	104	--	1	3358773	3365312	-	6540	protein_coding	--	--	--	--	--	--
gene:VIT_01s0011g03720	806	593	657	1213	612	607	--	1	3368571	3370248	-	1678	protein_coding	--	--	--	--	--	--
gene:VIT_01s0011g03730	191	188	228	299	218	175	--	1	3375041	3376409	+	1369	protein_coding	GO:0005634,nucleus; GO:0003700,DNA-binding transcription factor activity; GO:0000981,DNA-binding transcription factor activity, RNA polymerase II-specific; GO:0043565,sequence-specific DNA binding; GO:0001135,RNA polymerase II transcription regulator recruiting activity; GO:0044212,transcription regulatory region DNA binding; GO:0030154,cell differentiation; GO:0016036,cellular response to phosph…	--	At1g68320	ref|XP_002279433.1|	MYB62_ARATH,RecName: Full=Transcription factor MYB62 {ECO:0000303|PubMed:9839469}; AltName: Full=Myb-related protein 62 {ECO:0000303|PubMed:9839469}; Short=AtMYB62 {ECO:0000303|PubMed:9839469};	F6HFN5_VITVI,SubName: Full=Uncharacterized protein {ECO:0000313|EMBL:CCB50901.1};
gene:VIT_01s0011g03740	2186	2079	2431	1481	1301	1027	--	1	3380001	3395799	-	15799	protein_coding	--	--	--	--	--	--
gene:VIT_01s0011g03760	214	134	214	166	162	116	--	1	3407195	3408686	-	1492	protein_coding	--	--	At1g25370_2	ref|XP_002279484.2|	--	F6HFN3_VITVI,SubName: Full=Uncharacterized protein {ECO:0000313|EMBL:CCB50899.1};
gene:VIT_01s0011g03780	10	14	14	6	9	10	--	1	3422552	3423445	-	894	protein_coding	GO:0005634,nucleus; GO:0003700,DNA-binding transcription factor activity; GO:0046872,metal ion binding; GO:0043565,sequence-specific DNA binding; GO:0044212,transcription regulatory region DNA binding; GO:0009736,cytokinin-activated signaling pathway; GO:0009740,gibberellic acid mediated signaling pathway; GO:0019760,glucosinolate metabolic process; GO:0007275,multicellular organism development; …	--	At1g68360	ref|XP_002283623.2|	GIS3_ARATH,RecName: Full=Zinc finger protein GIS3 {ECO:0000305}; AltName: Full=Protein GLABROUS INFLORESCENCE STEMS 3 {ECO:0000303|PubMed:25640859};	A5BMV3_VITVI,SubName: Full=Uncharacterized protein {ECO:0000313|EMBL:CAN72502.1};
gene:VIT_01s0011g03790	3775	3075	4361	3347	3070	2782	--	1	3429615	3441498	-	11884	protein_coding	--	--	--	--	--	--
gene:VIT_01s0011g03800	20	24	51	40	38	35	--	1	3444539	3445456	-	918	protein_coding	--	--	--	ref|XP_002279518.4|	--	F6HFN0_VITVI,SubName: Full=Uncharacterized protein {ECO:0000313|EMBL:CCB50896.1};
gene:VIT_01s0011g03810	60	65	116	66	60	58	--	1	3449471	3450112	-	642	protein_coding	--	--	--	emb|CBI26994.3|	--	F6HFM9_VITVI,SubName: Full=Uncharacterized protein {ECO:0000313|EMBL:CCB50895.1};
gene:VIT_01s0011g03820	1530	1165	1831	1293	1232	927	--	1	3451026	3473536	-	22511	protein_coding	--	--	--	--	--	--
gene:VIT_01s0011g03830	462	335	583	496	527	427	--	1	3485792	3513009	+	27218	protein_coding	--	--	--	--	--	--
gene:VIT_01s0011g03840	4	5	2	0	0	0	--	1	3514066	3515031	+	966	protein_coding	--	--	At5g11730	ref|XP_002279551.2|	--	D7T919_VITVI,SubName: Full=Uncharacterized protein {ECO:0000313|EMBL:CBI26990.3};
gene:VIT_01s0011g03850	209	116	139	81	54	16	--	1	3519426	3521876	+	2451	protein_coding	--	--	--	--	--	--
gene:VIT_01s0011g03860	15	2	9	0	11	11	--	1	3522828	3525603	-	2776	protein_coding	GO:0016021,integral component of membrane; GO:0005886,plasma membrane; GO:0005524,ATP binding; GO:0004674,protein serine/threonine kinase activity	--	At1g68400	ref|XP_002279580.1|	Y1680_ARATH,RecName: Full=Probable leucine-rich repeat receptor-like protein kinase At1g68400; EC=2.7.11.1; Flags: Precursor;	F6HFM6_VITVI,SubName: Full=Uncharacterized protein {ECO:0000313|EMBL:CCB50892.1};
gene:VIT_01s0011g03890	12	22	23	2	12	8	--	1	3548907	3552245	-	3339	protein_coding	GO:0016021,integral component of membrane; GO:0005524,ATP binding; GO:0004674,protein serine/threonine kinase activity	--	At5g38280	ref|XP_019074476.1|	Y5392_ARATH,RecName: Full=Probable receptor-like protein kinase At5g39020; EC=2.7.11.-; Flags: Precursor;	D7T913_VITVI,SubName: Full=Uncharacterized protein {ECO:0000313|EMBL:CBI26984.3};
gene:VIT_01s0011g03910	1004	885	1072	471	542	377	--	1	3565143	3568984	-	3842	protein_coding	--	--	--	--	--	--
gene:VIT_01s0011g03920	1061	797	1090	765	748	555	--	1	3578131	3585426	+	7296	protein_coding	--	--	--	--	--	--
gene:VIT_01s0011g03930	19	0	4	4	9	9	--	1	3586860	3587731	-	872	protein_coding	--	--	At1g68430	ref|XP_002283764.1|	--	A5C0P2_VITVI,SubName: Full=Uncharacterized protein {ECO:0000313|EMBL:CAN81684.1};
gene:VIT_01s0011g03940	1	3	7	0	1	1	--	1	3588383	3588621	-	239	protein_coding	--	--	--	gb|KCW48182.1|	--	F6HFM3_VITVI,SubName: Full=Uncharacterized protein {ECO:0000313|EMBL:CCB50889.1};
gene:VIT_01s0011g03950	0	0	0	0	0	2	--	1	3595451	3600142	-	4692	protein_coding	--	--	--	--	--	--
gene:VIT_01s0011g03960	3	2	0	0	2	1	--	1	3606617	3609494	-	2878	protein_coding	GO:0016021,integral component of membrane; GO:0005886,plasma membrane; GO:0005524,ATP binding; GO:0030247,polysaccharide binding; GO:0004674,protein serine/threonine kinase activity; GO:0007166,cell surface receptor signaling pathway	--	At1g25390	emb|CBI26981.3|	LRL11_ARATH,RecName: Full=LEAF RUST 10 DISEASE-RESISTANCE LOCUS RECEPTOR-LIKE PROTEIN KINASE-like 1.1 {ECO:0000303|PubMed:12805585}; EC=2.7.11.1; AltName: Full=Probable receptor-like serine/threonine-protein kinase LRK10L-1.1 {ECO:0000305}; Flags: Precursor;	A5BT40_VITVI,SubName: Full=Uncharacterized protein {ECO:0000313|EMBL:CAN65965.1};
gene:VIT_01s0011g03980	103	109	119	69	69	60	--	1	3628643	3638222	-	9580	protein_coding	--	--	--	--	--	--
gene:VIT_01s0011g04000	2167	1739	2578	1738	1735	1387	--	1	3658729	3665460	+	6732	protein_coding	--	--	--	--	--	--
gene:VIT_01s0011g04010	0	0	4	4	9	10	--	1	3668907	3670738	-	1832	protein_coding	GO:0016787,hydrolase activity; GO:0016740,transferase activity; GO:0006541,glutamine metabolic process; GO:2000032,regulation of secondary shoot formation	--	At5g38200	ref|XP_002279823.1|	GT121_ARATH,RecName: Full=Putative glutamine amidotransferase GAT1_2.1 {ECO:0000305}; EC=2.4.2.- {ECO:0000305}; AltName: Full=Class I glutamine amidotransferase {ECO:0000303|PubMed:22885937}; AltName: Full=GAT1_2 domain-containing protein 1 {ECO:0000305};	D7T907_VITVI,SubName: Full=Uncharacterized protein {ECO:0000313|EMBL:CBI26978.3};
gene:VIT_01s0011g04020	420	341	504	375	431	364	--	1	3675540	3676887	+	1348	protein_coding	--	--	At1g68220	ref|XP_002282799.1|	--	A5BKM2_VITVI,SubName: Full=Uncharacterized protein {ECO:0000313|EMBL:CAN76984.1};
gene:VIT_01s0011g04040	75	58	96	34	57	41	--	1	3697404	3698213	+	810	protein_coding	--	--	--	--	--	--
gene:VIT_01s0011g04050	572	478	604	527	571	606	--	1	3698303	3708992	-	10690	protein_coding	--	--	--	--	--	--
gene:VIT_01s0011g04060	8	6	4	4	4	2	--	1	3716220	3718893	+	2674	protein_coding	GO:0009507,chloroplast; GO:0009570,chloroplast stroma; GO:0016021,integral component of membrane; GO:0009505,plant-type cell wall; GO:0005886,plasma membrane; GO:0090406,pollen tube; GO:0005524,ATP binding; GO:0016301,kinase activity; GO:0004674,protein serine/threonine kinase activity; GO:0046777,protein autophosphorylation; GO:0010070,zygote asymmetric cell division; GO:0010069,zygote asymmetri…	--	At2g01210	ref|XP_002282768.1|	ZAR1_ARATH,RecName: Full=Receptor protein kinase-like protein ZAR1 {ECO:0000303|PubMed:27014878}; EC=2.7.11.1 {ECO:0000305}; AltName: Full=Protein ZYGOTIC ARREST 1 {ECO:0000303|PubMed:27014878}; Flags: Precursor;	D7T903_VITVI,SubName: Full=Uncharacterized protein {ECO:0000313|EMBL:CBI26974.3};
gene:VIT_01s0011g04080	4	0	3	2	1	2	--	1	3727811	3730410	+	2600	protein_coding	--	--	--	--	--	--
gene:VIT_01s0011g04090	821	648	840	563	498	393	--	1	3730676	3737909	-	7234	protein_coding	--	--	--	--	--	--
gene:VIT_01s0011g04100	0	0	2	2	1	0	--	1	3738911	3739153	+	243	protein_coding	--	--	--	--	--	F6HEV3_VITVI,SubName: Full=Uncharacterized protein {ECO:0000313|EMBL:CCB50879.1};
gene:VIT_01s0011g04110	1	1	8	4	4	4	--	1	3739975	3740166	+	192	protein_coding	GO:0016021,integral component of membrane; GO:0005743,mitochondrial inner membrane; GO:0070469,respiratory chain; GO:0008137,NADH dehydrogenase (ubiquinone) activity; GO:0042773,ATP synthesis coupled electron transport	--	AtMi024	gb|PLY71277.1|	NU2M_OENBE,RecName: Full=NADH-ubiquinone oxidoreductase chain 2; EC=1.6.5.3; AltName: Full=NADH dehydrogenase subunit 2;	F6HEV2_VITVI,SubName: Full=Uncharacterized protein {ECO:0000313|EMBL:CCB50878.1};
gene:VIT_01s0011g04120	228	192	194	135	142	134	--	1	3741193	3741978	-	786	protein_coding	--	--	At1g15060	ref|XP_010664583.1|	--	F6HEV1_VITVI,SubName: Full=Uncharacterized protein {ECO:0000313|EMBL:CCB50877.1};
gene:VIT_01s0011g04130	1305	1074	1502	1051	1042	969	--	1	3742396	3754339	+	11944	protein_coding	--	--	--	--	--	--
gene:VIT_01s0011g04140	28672	22139	35627	30300	30237	27756	--	1	3757170	3759841	-	2672	protein_coding	--	--	At3g18230	ref|XP_002283405.1|	--	F6HEU9_VITVI,SubName: Full=Uncharacterized protein {ECO:0000313|EMBL:CCB50875.1};
gene:VIT_01s0011g04160	1128	1006	1536	1306	1242	1067	--	1	3776554	3783411	+	6858	protein_coding	--	--	--	--	--	--
gene:VIT_01s0011g04170	1013	835	1229	1005	1121	888	--	1	3786769	3797377	+	10609	protein_coding	--	--	--	--	--	--
gene:VIT_01s0011g04180	557	405	652	391	423	322	--	1	3798733	3803625	+	4893	protein_coding	--	--	--	--	--	--
gene:VIT_01s0011g04190	19	19	61	57	50	68	--	1	3805625	3806288	+	664	protein_coding	--	--	--	ref|XP_018842760.1|	--	F6HEU6_VITVI,SubName: Full=Uncharacterized protein {ECO:0000313|EMBL:CCB50872.1};
gene:VIT_01s0011g04200	105	73	155	112	122	104	--	1	3826036	3828965	+	2930	protein_coding	--	--	--	--	--	--
gene:VIT_01s0011g04210	14910	13423	16440	11242	10217	8242	--	1	3829462	3833552	+	4091	protein_coding	--	--	--	--	--	--
gene:VIT_01s0011g04220	9	7	17	4	3	0	--	1	3833982	3836659	-	2678	protein_coding	--	--	--	ref|XP_010663550.1|	--	--
gene:VIT_01s0011g04230	1122	855	1165	1013	870	909	--	1	3838320	3845208	+	6889	protein_coding	--	--	--	--	--	--
gene:VIT_01s0011g04240	635	485	830	687	620	554	--	1	3849170	3854088	+	4919	protein_coding	--	--	--	--	--	--
gene:VIT_01s0011g04250	248	237	395	372	362	283	--	1	3854482	3857576	+	3095	protein_coding	--	--	--	--	--	--
gene:VIT_01s0011g04260	76	34	68	71	48	34	--	1	3858749	3862275	+	3527	protein_coding	--	--	--	--	--	--
gene:VIT_01s0011g04270	18	12	21	12	18	20	--	1	3874215	3876221	-	2007	protein_coding	GO:0016021,integral component of membrane; GO:0005886,plasma membrane; GO:0005524,ATP binding; GO:0004674,protein serine/threonine kinase activity	--	At1g66980_2	ref|XP_019074607.1|	LRK10_WHEAT,RecName: Full=Rust resistance kinase Lr10 {ECO:0000312|EMBL:AAC49629.1}; EC=2.7.11.1; AltName: Full=Probable receptor-like serine/threonine-protein kinase LRK10; Flags: Precursor;	V4UH08_9ROSI,SubName: Full=Uncharacterized protein {ECO:0000313|EMBL:ESR61586.1};
gene:VIT_01s0011g04290	109	75	106	119	94	122	--	1	3887271	3888440	-	1170	protein_coding	GO:0016021,integral component of membrane; GO:0005886,plasma membrane; GO:0005524,ATP binding; GO:0004674,protein serine/threonine kinase activity	--	At5g38280	ref|XP_019078542.1|	LRK10_WHEAT,RecName: Full=Rust resistance kinase Lr10 {ECO:0000312|EMBL:AAC49629.1}; EC=2.7.11.1; AltName: Full=Probable receptor-like serine/threonine-protein kinase LRK10; Flags: Precursor;	F6HEU2_VITVI,SubName: Full=Uncharacterized protein {ECO:0000313|EMBL:CCB50868.1};
gene:VIT_01s0011g04300	25	8	27	35	29	18	--	1	3888441	3889047	-	607	protein_coding	--	--	--	--	--	--
gene:VIT_01s0011g04310	1896	1533	2076	1785	1849	1660	--	1	3891284	3895375	-	4092	protein_coding	--	--	--	--	--	--
gene:VIT_01s0011g04320	849	692	810	500	492	384	--	1	3898617	3907471	-	8855	protein_coding	--	--	--	--	--	--
gene:VIT_01s0011g04330	193	143	216	183	151	129	--	1	3907515	3908119	-	605	protein_coding	--	--	--	emb|CBI26952.3|	--	D7T8Y1_VITVI,SubName: Full=Uncharacterized protein {ECO:0000313|EMBL:CBI26952.3};
gene:VIT_01s0011g04340	172	142	243	209	221	196	--	1	3909169	3915670	-	6502	protein_coding	--	--	--	--	--	--
gene:VIT_01s0011g04350	17112	13097	19281	17040	18073	17005	--	1	3939348	3943921	+	4574	protein_coding	--	--	--	--	--	--
gene:VIT_01s0011g04360	1444	1111	1676	1298	1190	1030	--	1	3945280	3976686	+	31407	protein_coding	--	--	--	--	--	--
gene:VIT_01s0011g04370	6530	4633	6561	5144	4200	3701	--	1	3981902	3993537	+	11636	protein_coding	--	--	--	--	--	--
gene:VIT_01s0011g04380	94	61	76	54	31	42	--	1	3994677	3996429	-	1753	protein_coding	GO:0009507,chloroplast; GO:0016790,thiolester hydrolase activity; GO:0006633,fatty acid biosynthetic process	--	At1g08510	ref|XP_002280147.1|	FATB_GOSHI,RecName: Full=Palmitoyl-acyl carrier protein thioesterase, chloroplastic; EC=3.1.2.-; AltName: Full=16:0-acyl-carrier protein thioesterase; Short=16:0-ACP thioesterase; AltName: Full=Acyl-[acyl-carrier-protein] hydrolase; AltName: Full=PATE; Flags: Precursor;	F6HFL5_VITVI,RecName: Full=Acyl-[acyl-carrier-protein] hydrolase {ECO:0000256|RuleBase:RU363096}; EC=3.1.2.- {ECO:0000256|RuleBase:RU363096};
gene:VIT_01s0011g04390	189	175	265	211	183	182	--	1	3999496	4002209	-	2714	protein_coding	GO:0043231,intracellular membrane-bounded organelle; GO:0005739,mitochondrion; GO:0004519,endonuclease activity; GO:0003723,RNA binding; GO:0009451,RNA modification	--	At1g22960	emb|CBI26947.3|	PPR56_ARATH,RecName: Full=Pentatricopeptide repeat-containing protein At1g22960, mitochondrial; Flags: Precursor;	F6HFL4_VITVI,SubName: Full=Uncharacterized protein {ECO:0000313|EMBL:CCB50863.1};
gene:VIT_01s0011g04400	170	140	149	125	78	56	--	1	4004109	4010867	-	6759	protein_coding	--	--	--	--	--	--
gene:VIT_01s0011g04410	2060	1601	2385	2183	2167	1961	--	1	4011142	4016181	+	5040	protein_coding	--	--	--	--	--	--
gene:VIT_01s0011g04420	1201	829	1123	1034	962	878	--	1	4016428	4021157	-	4730	protein_coding	--	--	--	--	--	--
gene:VIT_01s0011g04430	0	0	2	1	2	0	--	1	4021808	4024516	-	2709	protein_coding	--	--	--	--	--	--
gene:VIT_01s0011g04450	270	187	278	303	427	314	--	1	4031809	4035631	-	3823	protein_coding	--	--	--	--	--	--
gene:VIT_01s0011g04460	2	0	0	0	2	2	--	1	4036924	4039540	+	2617	protein_coding	GO:0016021,integral component of membrane; GO:0005774,vacuolar membrane; GO:0015297,antiporter activity; GO:0015238,drug transmembrane transporter activity; GO:0006855,drug transmembrane transport; GO:0009624,response to nematode	--	At5g52450	emb|CBI26940.3|	DTX16_ARATH,RecName: Full=Protein DETOXIFICATION 16 {ECO:0000303|PubMed:11739388}; Short=AtDTX16 {ECO:0000303|PubMed:11739388}; AltName: Full=Multidrug and toxic compound extrusion protein 16 {ECO:0000305}; Short=MATE protein 16 {ECO:0000305};	D7T8W9_VITVI,RecName: Full=Protein DETOXIFICATION {ECO:0000256|RuleBase:RU004914}; AltName: Full=Multidrug and toxic compound extrusion protein {ECO:0000256|RuleBase:RU004914};
gene:VIT_01s0011g04480	75	41	99	74	89	66	--	1	4064622	4072785	-	8164	protein_coding	--	--	--	--	--	--
gene:VIT_01s0011g04490	7727	5827	8371	7156	6856	6421	--	1	4078727	4083680	+	4954	protein_coding	--	--	--	--	--	--
gene:VIT_01s0011g04500	784	641	826	645	652	567	--	1	4084692	4090543	+	5852	protein_coding	--	--	--	--	--	--
gene:VIT_01s0011g04510	1338	904	1518	913	903	860	--	1	4091419	4094089	-	2671	protein_coding	--	--	--	--	--	--
gene:VIT_01s0011g04520	7028	5195	7811	4817	4988	3923	--	1	4095447	4103149	+	7703	protein_coding	--	--	--	--	--	--
gene:VIT_01s0011g04530	882	587	902	660	584	534	--	1	4104756	4112718	-	7963	protein_coding	--	--	--	--	--	--
gene:VIT_01s0011g04540	0	1	2	0	0	2	--	1	4113895	4115778	+	1884	protein_coding	GO:0005576,extracellular region; GO:0016298,lipase activity; GO:0016042,lipid catabolic process	--	At1g71120	ref|XP_002284004.1|	GLIP6_ARATH,RecName: Full=GDSL esterase/lipase 6; EC=3.1.1.-; AltName: Full=Extracellular lipase 6; Flags: Precursor;	D7T8W2_VITVI,SubName: Full=Uncharacterized protein {ECO:0000313|EMBL:CBI26933.3};
gene:VIT_01s0011g04550	377	273	440	984	734	1113	--	1	4117191	4117958	+	768	protein_coding	--	--	At3g03280	ref|XP_002284010.1|	--	F6HFK5_VITVI,SubName: Full=Uncharacterized protein {ECO:0000313|EMBL:CCB50854.1};
gene:VIT_01s0011g04560	265	175	289	203	254	206	--	1	4119193	4124629	+	5437	protein_coding	--	--	--	--	--	--
gene:VIT_01s0011g04570	58	36	51	21	31	24	--	1	4125487	4125839	+	353	protein_coding	--	--	--	--	--	F6HFK3_VITVI,SubName: Full=Uncharacterized protein {ECO:0000313|EMBL:CCB50852.1};
gene:VIT_01s0011g04590	141	128	98	90	84	48	--	1	4133090	4137298	+	4209	protein_coding	--	--	--	--	--	--
gene:VIT_01s0011g04600	1136	900	1257	923	957	874	--	1	4138553	4147525	-	8973	protein_coding	--	--	--	--	--	--
gene:VIT_01s0011g04610	1013	966	1414	1221	1113	894	--	1	4150408	4154700	+	4293	protein_coding	--	--	--	--	--	--
gene:VIT_01s0011g04620	2991	2510	3784	2948	3002	2264	--	1	4156422	4161365	-	4944	protein_coding	--	--	--	--	--	--
gene:VIT_01s0011g04630	1604	1404	1715	1743	1496	1483	--	1	4169977	4171316	-	1340	protein_coding	GO:0005737,cytoplasm; GO:0004751,ribose-5-phosphate isomerase activity; GO:0008219,cell death; GO:0009052,pentose-phosphate shunt, non-oxidative branch; GO:0010228,vegetative to reproductive phase transition of meristem	--	At2g01290	ref|XP_002284079.1|	RPI2_ARATH,RecName: Full=Probable ribose-5-phosphate isomerase 2; EC=5.3.1.6; AltName: Full=Phosphoriboisomerase 2;	F6HFJ9_VITVI,SubName: Full=Uncharacterized protein {ECO:0000313|EMBL:CCB50848.1};
gene:VIT_01s0011g04640	1865	1547	2089	1710	1623	1449	--	1	4174779	4176173	-	1395	protein_coding	GO:0005789,endoplasmic reticulum membrane; GO:0016021,integral component of membrane; GO:0010329,auxin efflux transmembrane transporter activity; GO:0010252,auxin homeostasis; GO:0009734,auxin-activated signaling pathway; GO:0010311,lateral root formation; GO:0040009,regulation of growth rate; GO:0009733,response to auxin	--	At1g71090	ref|XP_002280374.1|	PILS2_ARATH,RecName: Full=Protein PIN-LIKES 2 {ECO:0000303|PubMed:22504182}; AltName: Full=Auxin efflux carrier-like protein 2 {ECO:0000303|PubMed:22504182};	F6HFJ8_VITVI,SubName: Full=Uncharacterized protein {ECO:0000313|EMBL:CCB50847.1};
gene:VIT_01s0011g04650	970	718	1056	567	393	371	--	1	4191249	4191757	-	509	protein_coding	--	--	At2g01300	ref|XP_002284089.1|	--	F6HFJ7_VITVI,SubName: Full=Uncharacterized protein {ECO:0000313|EMBL:CCB50846.1};
gene:VIT_01s0011g04660	40	42	58	20	19	14	--	1	4193615	4194296	-	682	protein_coding	--	--	At2g01300	ref|XP_010659238.2|	--	F6HFJ6_VITVI,SubName: Full=Uncharacterized protein {ECO:0000313|EMBL:CCB50845.1};
gene:VIT_01s0011g04670	2136	1601	2462	1705	1771	1448	--	1	4195141	4204508	-	9368	protein_coding	--	--	--	--	--	--
gene:VIT_01s0011g04680	1422	1274	1582	679	766	432	--	1	4209007	4214755	+	5749	protein_coding	--	--	--	--	--	--
gene:VIT_01s0011g04690	292	231	310	256	291	242	--	1	4216052	4217878	+	1827	protein_coding	GO:0043231,intracellular membrane-bounded organelle; GO:0005739,mitochondrion; GO:0004519,endonuclease activity; GO:0003723,RNA binding; GO:0009451,RNA modification	--	At1g71060	ref|XP_002280443.1|	PP112_ARATH,RecName: Full=Pentatricopeptide repeat-containing protein At1g71060, mitochondrial; Flags: Precursor;	F6HFJ5_VITVI,SubName: Full=Uncharacterized protein {ECO:0000313|EMBL:CCB50844.1};
gene:VIT_01s0011g04700	61	65	37	36	15	42	--	1	4233165	4235088	+	1924	protein_coding	--	--	--	--	--	--
gene:VIT_01s0011g04720	307	215	377	578	719	531	--	1	4261224	4265108	+	3885	protein_coding	GO:0005783,endoplasmic reticulum; GO:0005789,endoplasmic reticulum membrane; GO:0005507,copper ion binding; GO:0016682,oxidoreductase activity, acting on diphenols and related substances as donors, oxygen as acceptor; GO:0016722,oxidoreductase activity, oxidizing metal ions; GO:0016036,cellular response to phosphate starvation; GO:0010073,meristem maintenance; GO:0080167,response to karrikin	--	At1g23010	emb|CBI26921.3|	LPR1_ARATH,RecName: Full=Multicopper oxidase LPR1; EC=1.-.-.-; AltName: Full=Protein LOW PHOSPHATE ROOT 1; Flags: Precursor;	A5AYW5_VITVI,SubName: Full=Uncharacterized protein {ECO:0000313|EMBL:CAN78466.1};
gene:VIT_01s0011g04730	10	11	16	12	23	7	--	1	4265497	4273850	+	8354	protein_coding	--	--	--	--	--	--
gene:VIT_01s0011g04740	38	33	41	62	70	50	--	1	4273851	4277562	+	3712	protein_coding	GO:0005783,endoplasmic reticulum; GO:0005789,endoplasmic reticulum membrane; GO:0005507,copper ion binding; GO:0016682,oxidoreductase activity, acting on diphenols and related substances as donors, oxygen as acceptor; GO:0016722,oxidoreductase activity, oxidizing metal ions; GO:0016036,cellular response to phosphate starvation; GO:0010073,meristem maintenance; GO:0080167,response to karrikin	--	At1g23010	ref|XP_002284144.1|	LPR1_ARATH,RecName: Full=Multicopper oxidase LPR1; EC=1.-.-.-; AltName: Full=Protein LOW PHOSPHATE ROOT 1; Flags: Precursor;	D7T8U8_VITVI,SubName: Full=Uncharacterized protein {ECO:0000313|EMBL:CBI26919.3};
gene:VIT_01s0011g04750	5	7	7	11	11	11	--	1	4278409	4287349	+	8941	protein_coding	--	--	--	--	--	--
gene:VIT_01s0011g04760	2260	1696	3010	2832	2886	2353	--	1	4330010	4331639	+	1630	protein_coding	--	--	--	--	--	--
gene:VIT_01s0011g04770	144	64	135	112	92	68	--	1	4353649	4357853	+	4205	protein_coding	--	--	--	--	--	--
gene:VIT_01s0011g04780	75	64	31	16	72	6	--	1	4359698	4363065	+	3368	protein_coding	--	--	--	--	--	--
gene:VIT_01s0011g04790	2462	1871	2824	1723	1736	1293	--	1	4368527	4384328	-	15802	protein_coding	--	--	--	--	--	--
gene:VIT_01s0011g04800	1280	1037	1449	1530	1565	1467	--	1	4389436	4398061	-	8626	protein_coding	--	--	--	--	--	--
gene:VIT_01s0011g04810	1564	1424	1626	1457	1387	1175	--	1	4423801	4425284	-	1484	protein_coding	--	--	At2g01410	ref|XP_002284260.1|	--	F6HFI7_VITVI,SubName: Full=Uncharacterized protein {ECO:0000313|EMBL:CCB50836.1};
gene:VIT_01s0011g04820	290	260	346	180	235	159	--	1	4436645	4438196	+	1552	protein_coding	--	--	--	--	--	--
gene:VIT_01s0011g04830	8072	6681	8672	7130	6728	5778	--	1	4440844	4441587	+	744	protein_coding	--	--	--	ref|XP_003631207.1|	--	A5B8N9_VITVI,SubName: Full=Uncharacterized protein {ECO:0000313|EMBL:CAN80912.1};
gene:VIT_01s0011g04840	185	162	249	209	193	148	--	1	4445123	4446039	+	917	protein_coding	--	--	--	--	--	--
gene:VIT_01s0011g04850	633	530	788	722	752	700	--	1	4447439	4454333	-	6895	protein_coding	--	--	--	--	--	--
gene:VIT_01s0011g04860	2732	2374	3278	1972	1674	1319	--	1	4474942	4478329	-	3388	protein_coding	GO:0009986,cell surface; GO:0005783,endoplasmic reticulum; GO:0016021,integral component of membrane; GO:0016328,lateral plasma membrane; GO:0005886,plasma membrane; GO:0012506,vesicle membrane; GO:0010329,auxin efflux transmembrane transporter activity; GO:0010315,auxin efflux; GO:0010252,auxin homeostasis; GO:0009926,auxin polar transport; GO:0009734,auxin-activated signaling pathway; GO:000963…	--	At1g70940	ref|XP_002284302.1|	PIN3_ARATH,RecName: Full=Auxin efflux carrier component 3 {ECO:0000303|PubMed:11845211}; Short=AtPIN3 {ECO:0000303|PubMed:11845211};	F6HFI3_VITVI,RecName: Full=Auxin efflux carrier component {ECO:0000256|RuleBase:RU362108};
gene:VIT_01s0011g04870	327	316	440	227	205	221	--	1	4488183	4491364	-	3182	protein_coding	--	--	--	--	--	--
gene:VIT_01s0011g04880	1022	721	1075	847	856	702	--	1	4493851	4541306	-	47456	protein_coding	--	--	--	--	--	--
gene:VIT_01s0011g04890	499	353	513	657	574	635	--	1	4546746	4556031	+	9286	protein_coding	--	--	--	--	--	--
gene:VIT_01s0011g04900	50	49	60	42	39	50	--	1	4557702	4559021	+	1320	protein_coding	GO:0005576,extracellular region; GO:0005773,vacuole; GO:0004185,serine-type carboxypeptidase activity; GO:0051603,proteolysis involved in cellular protein catabolic process	K09645: CPVL; vitellogenic carboxypeptidase-like protein [EC:3.4.16.-]	At1g15000	ref|XP_002280671.1|	SCP50_ARATH,RecName: Full=Serine carboxypeptidase-like 50; EC=3.4.16.-; Flags: Precursor;	F6HFI1_VITVI,RecName: Full=Carboxypeptidase {ECO:0000256|RuleBase:RU361156}; EC=3.4.16.- {ECO:0000256|RuleBase:RU361156};
gene:VIT_01s0011g04910	87	86	125	108	86	81	--	1	4559022	4562444	+	3423	protein_coding	GO:0005576,extracellular region; GO:0005773,vacuole; GO:0004185,serine-type carboxypeptidase activity; GO:0051603,proteolysis involved in cellular protein catabolic process	--	At1g15000	ref|XP_002284364.1|	SCP50_ARATH,RecName: Full=Serine carboxypeptidase-like 50; EC=3.4.16.-; Flags: Precursor;	F6HFI0_VITVI,RecName: Full=Carboxypeptidase {ECO:0000256|RuleBase:RU361156}; EC=3.4.16.- {ECO:0000256|RuleBase:RU361156};
gene:VIT_01s0011g04920	1166	905	1238	825	751	814	--	1	4565523	4574755	-	9233	protein_coding	--	--	--	--	--	--
gene:VIT_01s0011g04940	140	95	147	145	132	100	--	1	4583248	4584933	-	1686	protein_coding	--	--	--	emb|CBI26901.3|	--	D7T8T0_VITVI,SubName: Full=Uncharacterized protein {ECO:0000313|EMBL:CBI26901.3};
gene:VIT_01s0011g04950	3251	2754	3605	2925	2637	2351	--	1	4586072	4591040	-	4969	protein_coding	--	--	--	--	--	--
gene:VIT_01s0011g04960	1742	1298	2077	1099	1125	836	--	1	4612464	4635836	+	23373	protein_coding	--	--	--	--	--	--
gene:VIT_01s0011g04970	1700	1269	1768	1356	1274	1075	--	1	4638320	4649233	-	10914	protein_coding	--	--	--	--	--	--
gene:VIT_01s0011g04980	0	0	2	0	0	0	--	1	4650639	4654696	-	4058	protein_coding	--	--	--	--	--	--
gene:VIT_01s0011g04990	48	36	37	31	25	30	--	1	4661938	4662999	+	1062	protein_coding	GO:0005759,mitochondrial matrix; GO:0005739,mitochondrion; GO:0005524,ATP binding; GO:0051087,chaperone binding; GO:0005507,copper ion binding; GO:0051082,unfolded protein binding; GO:0051085,chaperone cofactor-dependent protein refolding; GO:0009408,response to heat; GO:0006986,response to unfolded protein	--	At1g23100	ref|XP_002284449.1|	CH10_ARATH,RecName: Full=10 kDa chaperonin, mitochondrial; AltName: Full=Chaperonin 10; Short=CPN10; AltName: Full=Protein groES; Flags: Precursor;	A5BL10_VITVI,SubName: Full=Uncharacterized protein {ECO:0000313|EMBL:CAN77010.1};
gene:VIT_01s0011g05000	1054	935	1099	683	616	520	--	1	4666001	4672731	+	6731	protein_coding	--	--	--	--	--	--
gene:VIT_01s0011g05010	1018	775	1212	1115	1009	889	--	1	4673770	4683615	+	9846	protein_coding	--	--	--	--	--	--
gene:VIT_01s0011g05020	8	3	7	4	5	10	--	1	4685930	4687592	-	1663	protein_coding	GO:0005829,cytosol; GO:0005634,nucleus; GO:0003677,DNA binding; GO:0003700,DNA-binding transcription factor activity; GO:0099402,plant organ development; GO:0006351,transcription, DNA-templated	--	At3g18010	ref|XP_002280774.2|	WOX1_ARATH,RecName: Full=WUSCHEL-related homeobox 1; AltName: Full=PFS2-like protein;	F6HFH5_VITVI,SubName: Full=Uncharacterized protein {ECO:0000313|EMBL:CCB50824.1};
gene:VIT_01s0011g05030	333	265	389	257	237	233	--	1	4689747	4694401	-	4655	protein_coding	--	--	--	--	--	--
gene:VIT_01s0011g05040	40	16	39	18	27	47	--	1	4708370	4710202	-	1833	protein_coding	GO:0043231,intracellular membrane-bounded organelle; GO:0005739,mitochondrion; GO:0004519,endonuclease activity; GO:0003723,RNA binding; GO:0008270,zinc ion binding; GO:0009451,RNA modification	--	At2g01510	ref|XP_002280792.1|	PP140_ARATH,RecName: Full=Pentatricopeptide repeat-containing protein At2g01510, mitochondrial; Flags: Precursor;	D7T8S0_VITVI,SubName: Full=Uncharacterized protein {ECO:0000313|EMBL:CBI26891.3};
gene:VIT_01s0011g05050	977	765	1072	1188	1241	1047	--	1	4717257	4721815	+	4559	protein_coding	--	--	--	--	--	--
gene:VIT_01s0011g05060	33	17	29	19	30	29	--	1	4722643	4723428	+	786	protein_coding	GO:0006952,defense response; GO:0009607,response to biotic stimulus	--	At1g70850	ref|XP_002280830.1|	MLP34_ARATH,RecName: Full=MLP-like protein 34;	D7T8R8_VITVI,SubName: Full=Uncharacterized protein {ECO:0000313|EMBL:CBI26889.3};
gene:VIT_01s0011g05100	0	2	0	0	2	0	--	1	4742652	4743585	+	934	protein_coding	--	--	--	emb|CBI26887.3|	--	D7T8R6_VITVI,SubName: Full=Uncharacterized protein {ECO:0000313|EMBL:CBI26887.3};
gene:VIT_01s0011g05110	19785	17116	25079	23486	24840	21353	--	1	4747830	4748946	+	1117	protein_coding	--	--	--	--	--	--
gene:VIT_01s0011g05120	0	0	1	0	0	0	--	1	4757221	4758358	+	1138	protein_coding	--	--	--	--	--	--
gene:VIT_01s0011g05140	1230	933	1451	1367	1417	1117	--	1	4774514	4775637	+	1124	protein_coding	--	--	--	--	--	--
gene:VIT_01s0011g05150	2258	1216	1582	1512	741	651	--	1	4790444	4792233	+	1790	protein_coding	--	--	--	--	--	--
gene:VIT_01s0011g05170	8	5	25	22	73	33	--	1	4810479	4819002	+	8524	protein_coding	--	--	--	--	--	--
gene:VIT_01s0011g05180	76	103	125	41	57	34	--	1	4819645	4821386	+	1742	protein_coding	--	--	--	--	--	--
gene:VIT_01s0011g05190	8	6	14	13	31	14	--	1	4828442	4841849	+	13408	protein_coding	--	--	--	--	--	--
gene:VIT_01s0011g05200	0	2	0	1	0	0	--	1	4845051	4848344	-	3294	protein_coding	--	--	--	--	--	--
gene:VIT_01s0011g05230	1586	1297	1882	1700	1967	1531	--	1	4866811	4868166	-	1356	protein_coding	--	--	--	--	--	--
gene:VIT_01s0011g05240	1329	1182	1280	703	692	510	--	1	4878809	4879096	+	288	protein_coding	--	--	--	ref|XP_017183502.1|	--	F6HFG5_VITVI,SubName: Full=Uncharacterized protein {ECO:0000313|EMBL:CCB50814.1};
gene:VIT_01s0011g05250	3910	3549	3604	2082	1875	1304	--	1	4879097	4879979	+	883	protein_coding	--	--	--	--	--	--
gene:VIT_01s0011g05260	564	501	592	390	371	267	--	1	4895037	4897415	-	2379	protein_coding	--	--	--	--	--	--
gene:VIT_01s0011g05270	353	256	419	416	305	296	--	1	4904272	4911502	-	7231	protein_coding	--	--	--	--	--	--
gene:VIT_01s0011g05280	4365	3292	5170	3658	3678	3260	--	1	4912305	4918776	+	6472	protein_coding	--	--	--	--	--	--
gene:VIT_01s0011g05290	35	20	47	43	41	57	--	1	4919070	4920160	-	1091	protein_coding	GO:0009535,chloroplast thylakoid membrane; GO:0016021,integral component of membrane; GO:0010598,NAD(P)H dehydrogenase complex (plastoquinone); GO:0042651,thylakoid membrane; GO:0016655,oxidoreductase activity, acting on NAD(P)H, quinone or similar compound as acceptor; GO:0048038,quinone binding; GO:0010258,NADH dehydrogenase complex (plastoquinone) assembly; GO:0009773,photosynthetic electron t…	--	At1g70760	ref|XP_002284666.1|	NDHL_ARATH,RecName: Full=NAD(P)H-quinone oxidoreductase subunit L, chloroplastic; EC=1.6.5.- {ECO:0000305}; AltName: Full=NAD(P)H dehydrogenase subunit L {ECO:0000303|PubMed:21785130}; Short=NDH subunit L {ECO:0000305}; Short=NDH-L {ECO:0000305}; AltName: Full=NADH-plastoquinone oxidoreductase subunit L {ECO:0000305}; AltName: Full=Protein CHLORORESPIRATORY REDUCTION 23 {ECO:0000303|PubMed:183881…	D7T8Q0_VITVI,SubName: Full=Uncharacterized protein {ECO:0000313|EMBL:CBI26871.3};
gene:VIT_01s0011g05300	1519	1241	1878	1417	1540	1355	--	1	4920398	4927966	+	7569	protein_coding	--	--	--	--	--	--
gene:VIT_01s0011g05310	10	20	23	27	41	53	--	1	4928289	4929522	+	1234	protein_coding	--	--	--	--	--	--
gene:VIT_01s0011g05330	6722	5233	7201	5355	5138	4452	--	1	4934385	4948993	+	14609	protein_coding	--	--	--	--	--	--
gene:VIT_01s0011g05340	1683	1233	1799	1271	1241	1074	--	1	4954112	4958324	+	4213	protein_coding	--	--	--	ref|XP_010654341.1|	--	F6HFF8_VITVI,SubName: Full=Uncharacterized protein {ECO:0000313|EMBL:CCB50807.1};
gene:VIT_01s0011g05350	912	737	963	793	702	572	--	1	4966092	4973880	+	7789	protein_coding	--	--	--	--	--	--
gene:VIT_01s0011g05360	951	628	960	842	778	610	--	1	4981818	4982861	+	1044	protein_coding	--	--	--	--	--	--
gene:VIT_01s0011g05370	13610	10516	14784	10660	10376	9174	--	1	4989645	5011743	+	22099	protein_coding	--	--	--	--	--	--
gene:VIT_01s0011g05380	13	7	10	13	8	5	--	1	5015889	5018170	-	2282	protein_coding	GO:0005618,cell wall; GO:0005576,extracellular region; GO:0045330,aspartyl esterase activity; GO:0004857,enzyme inhibitor activity; GO:0030599,pectinesterase activity; GO:0042545,cell wall modification; GO:0045490,pectin catabolic process	--	At2g45220	ref|XP_010654104.1|	PME2_CITSI,RecName: Full=Pectinesterase 2; Short=PE 2; EC=3.1.1.11; AltName: Full=Pectin methylesterase; Flags: Precursor;	F6HFF6_VITVI,RecName: Full=Pectinesterase {ECO:0000256|RuleBase:RU000589}; EC=3.1.1.11 {ECO:0000256|RuleBase:RU000589};
gene:VIT_01s0011g05390	4	8	4	0	0	2	--	1	5025547	5026437	-	891	protein_coding	GO:0048046,apoplast; GO:0004857,enzyme inhibitor activity; GO:0046910,pectinesterase inhibitor activity; GO:0071669,plant-type cell wall organization or biogenesis	--	At1g14890	ref|XP_019074972.1|	PMI11_ARATH,RecName: Full=Pectinesterase inhibitor 11 {ECO:0000305}; AltName: Full=Pectin methylesterase inhibitor 11 {ECO:0000303|PubMed:28082716}; Short=AtPMEI11 {ECO:0000303|PubMed:28082716}; Flags: Precursor;	F6HFF5_VITVI,SubName: Full=Uncharacterized protein {ECO:0000313|EMBL:CCB50804.1};
gene:VIT_01s0011g05400	983	816	1072	919	837	767	--	1	5030553	5057042	+	26490	protein_coding	--	--	--	--	--	--
gene:VIT_01s0011g05410	18	14	31	13	17	18	--	1	5061297	5062098	-	802	protein_coding	GO:0004857,enzyme inhibitor activity	--	At1g14890	ref|XP_002284784.1|	21KD_DAUCA,RecName: Full=21 kDa protein; AltName: Full=1.2 protein; Flags: Precursor;	A5BDK7_VITVI,SubName: Full=Uncharacterized protein {ECO:0000313|EMBL:CAN63370.1};
gene:VIT_01s0011g05420	9	3	9	14	12	4	--	1	5078507	5087724	+	9218	protein_coding	--	--	--	--	--	--
gene:VIT_01s0011g05430	0	0	0	0	1	0	--	1	5088214	5089186	+	973	protein_coding	GO:0016021,integral component of membrane	--	At1g14870	ref|XP_002281061.2|	CNR10_MAIZE,RecName: Full=Cell number regulator 10; AltName: Full=ZmCNR10;	F6HFF2_VITVI,SubName: Full=Uncharacterized protein {ECO:0000313|EMBL:CCB50801.1};
gene:VIT_01s0011g05440	8	9	8	2	6	1	--	1	5089187	5104138	+	14952	protein_coding	--	--	--	--	--	--
gene:VIT_01s0011g05470	275	208	391	269	300	298	--	1	5123104	5124396	+	1293	protein_coding	--	--	--	--	--	--
gene:VIT_01s0011g05480	18	7	8	12	20	10	--	1	5131536	5135169	+	3634	protein_coding	--	--	--	--	--	--
gene:VIT_01s0011g05490	379	328	441	422	383	358	--	1	5136641	5138751	+	2111	protein_coding	--	--	--	--	--	F6HFE9_VITVI,SubName: Full=Uncharacterized protein {ECO:0000313|EMBL:CCB50798.1};
gene:VIT_01s0011g05500	790	599	800	581	590	540	--	1	5138977	5143959	-	4983	protein_coding	--	--	--	--	--	--
gene:VIT_01s0011g05520	249	231	345	279	276	275	--	1	5190596	5194269	+	3674	protein_coding	--	--	--	--	--	--
gene:VIT_01s0011g05540	1364	961	1597	1385	1370	1386	--	1	5202715	5272930	+	70216	protein_coding	--	--	--	--	--	--
gene:VIT_01s0011g05560	7510	5520	8096	5397	5259	4475	--	1	5284036	5288161	-	4126	protein_coding	--	--	--	--	--	--
gene:VIT_01s0011g05570	1234	1079	1403	847	797	673	--	1	5295130	5301060	-	5931	protein_coding	--	--	--	--	--	--
gene:VIT_01s0011g05580	160	141	204	189	191	180	--	1	5301668	5310063	-	8396	protein_coding	--	--	--	--	--	--
gene:VIT_01s0011g05590	4085	3357	4416	3325	3247	2619	--	1	5314068	5314694	-	627	protein_coding	--	--	At5g17190	ref|XP_002284875.1|	--	D7T8M4_VITVI,SubName: Full=Uncharacterized protein {ECO:0000313|EMBL:CBI26845.3};
gene:VIT_01s0011g05600	88	68	90	92	55	48	--	1	5320670	5323289	-	2620	protein_coding	--	--	--	--	--	--
gene:VIT_01s0011g05610	546	445	555	398	276	230	--	1	5326458	5334245	-	7788	protein_coding	--	--	--	--	--	--
gene:VIT_01s0011g05620	5	7	4	9	7	10	--	1	5334246	5345032	-	10787	protein_coding	--	--	--	--	--	--
gene:VIT_01s0011g05630	1944	1598	1936	1540	1673	1458	--	1	5345033	5350061	-	5029	protein_coding	--	--	--	--	--	--
gene:VIT_01s0011g05650	1724	1363	1915	1871	1681	1440	--	1	5367518	5369117	+	1600	protein_coding	GO:0046872,metal ion binding; GO:0016491,oxidoreductase activity	--	At2g30840	ref|XP_002284896.1|	ACCH3_ARATH,RecName: Full=1-aminocyclopropane-1-carboxylate oxidase homolog 3;	F6HFE2_VITVI,SubName: Full=Uncharacterized protein {ECO:0000313|EMBL:CCB50791.1};
gene:VIT_01s0011g05660	124	88	157	123	101	78	--	1	5369499	5372982	-	3484	protein_coding	--	--	--	--	--	--
gene:VIT_01s0011g05670	254	171	258	154	162	87	--	1	5374485	5375879	-	1395	protein_coding	--	--	--	--	--	--
gene:VIT_01s0011g05680	358	239	317	228	285	231	--	1	5389796	5390268	+	473	protein_coding	--	--	At1g67920	ref|XP_019075067.1|	--	F6HFE0_VITVI,SubName: Full=Uncharacterized protein {ECO:0000313|EMBL:CCB50789.1};
gene:VIT_01s0011g05690	283	236	380	386	376	395	--	1	5390876	5401628	-	10753	protein_coding	--	--	--	--	--	--
gene:VIT_01s0011g05700	2285	1694	2449	2106	2015	1706	--	1	5403262	5412342	+	9081	protein_coding	--	--	--	--	--	--
gene:VIT_01s0011g05710	3268	2697	3941	2377	2425	1924	--	1	5414360	5433966	-	19607	protein_coding	--	--	--	--	--	--
gene:VIT_01s0011g05720	10	12	14	6	6	8	--	1	5434034	5434186	-	153	protein_coding	--	--	--	emb|CBI26834.3|	--	D7T8L3_VITVI,SubName: Full=Uncharacterized protein {ECO:0000313|EMBL:CBI26834.3};
gene:VIT_01s0011g05730	2268	1674	2461	2140	2069	1714	--	1	5436989	5476178	-	39190	protein_coding	--	--	--	--	--	--
gene:VIT_01s0011g05740	126	102	141	74	99	95	--	1	5477593	5482796	+	5204	protein_coding	--	--	--	--	--	--
gene:VIT_01s0011g05750	683	498	823	655	632	537	--	1	5486266	5486660	-	395	protein_coding	GO:0016021,integral component of membrane; GO:0046872,metal ion binding; GO:0061630,ubiquitin protein ligase activity; GO:0009793,embryo development ending in seed dormancy; GO:0043161,proteasome-mediated ubiquitin-dependent protein catabolic process	--	At1g68070	emb|CBI26830.3|	RIE1_ARATH,RecName: Full=E3 ubiquitin protein ligase RIE1; EC=2.3.2.27; AltName: Full=Protein RING-FINGER FOR EMBRYOGENESIS 1; AltName: Full=RING-type E3 ubiquitin transferase RIE1 {ECO:0000305};	F6HFD5_VITVI,SubName: Full=Uncharacterized protein {ECO:0000313|EMBL:CCB50784.1};
gene:VIT_01s0011g05760	3634	2727	4117	3298	3194	2766	--	1	5487172	5493034	-	5863	protein_coding	--	--	--	--	--	--
gene:VIT_01s0011g05780	67	37	49	36	41	45	--	1	5548157	5552540	-	4384	protein_coding	--	--	--	--	--	--
gene:VIT_01s0011g05790	1929	1648	2149	1225	1179	1024	--	1	5559978	5567199	+	7222	protein_coding	--	--	--	--	--	--
gene:VIT_01s0011g05800	7	1	3	3	0	4	--	1	5571749	5580136	+	8388	protein_coding	--	--	--	--	--	--
gene:VIT_01s0011g05810	3535	2460	3830	2928	2835	2435	--	1	5581325	5585343	-	4019	protein_coding	GO:0005737,cytoplasm; GO:0005634,nucleus; GO:0009881,photoreceptor activity; GO:0007623,circadian rhythm; GO:0009908,flower development; GO:0009911,positive regulation of flower development; GO:0016567,protein ubiquitination; GO:0018298,protein-chromophore linkage; GO:0010468,regulation of gene expression; GO:0006355,regulation of transcription, DNA-templated; GO:0009637,response to blue light	--	At1g68050	ref|XP_010651450.1|	ADO3_ARATH,RecName: Full=Adagio protein 3; AltName: Full=F-box only protein 2a; Short=FBX2a; AltName: Full=Flavin-binding kelch repeat F-box protein 1;	F6HFD3_VITVI,SubName: Full=Uncharacterized protein {ECO:0000313|EMBL:CCB50782.1};
gene:VIT_01s0011g05830	2405	1855	2513	1865	1848	1528	--	1	5599545	5605879	+	6335	protein_coding	--	--	--	--	--	--
gene:VIT_01s0011g05840	356	232	347	268	246	227	--	1	5607096	5608582	+	1487	protein_coding	--	--	--	--	--	--
gene:VIT_01s0011g05850	149	158	221	215	250	242	--	1	5609439	5614892	+	5454	protein_coding	--	--	--	--	--	--
gene:VIT_01s0011g05860	939	749	1031	756	923	664	--	1	5615784	5621077	+	5294	protein_coding	--	--	--	--	--	--
gene:VIT_01s0011g05870	110	56	81	21	33	10	--	1	5627438	5633470	+	6033	protein_coding	GO:0003723,RNA binding; GO:0003968,RNA-directed 5'-3' RNA polymerase activity; GO:0006952,defense response; GO:0060148,positive regulation of posttranscriptional gene silencing; GO:0030422,production of siRNA involved in RNA interference; GO:0009751,response to salicylic acid; GO:0009615,response to virus; GO:0010025,wax biosynthetic process	--	At1g14790	ref|XP_002281315.1|	RDR1_ARATH,RecName: Full=RNA-dependent RNA polymerase 1; Short=AtRDRP1; EC=2.7.7.48; AltName: Full=RNA-directed RNA polymerase 1;	F6HFC8_VITVI,RecName: Full=RNA-dependent RNA polymerase {ECO:0000256|RuleBase:RU363098}; EC=2.7.7.48 {ECO:0000256|RuleBase:RU363098};
gene:VIT_01s0011g05880	4623	3384	5058	3091	3300	3036	--	1	5650864	5659335	+	8472	protein_coding	--	--	--	--	--	--
gene:VIT_01s0011g05890	28	18	32	26	23	37	--	1	5660726	5662444	-	1719	protein_coding	GO:0046872,metal ion binding; GO:0008168,methyltransferase activity	--	At1g68040	ref|XP_002281366.1|	MT810_ARATH,RecName: Full=Probable S-adenosylmethionine-dependent methyltransferase At5g38100; EC=2.1.1.-;	D7T8J8_VITVI,SubName: Full=Uncharacterized protein {ECO:0000313|EMBL:CBI26819.3};
gene:VIT_01s0011g05900	9	0	3	7	6	7	--	1	5664046	5665866	-	1821	protein_coding	GO:0046872,metal ion binding; GO:0008168,methyltransferase activity	--	At1g68040	ref|XP_002281378.1|	MT810_ARATH,RecName: Full=Probable S-adenosylmethionine-dependent methyltransferase At5g38100; EC=2.1.1.-;	F6HFC6_VITVI,SubName: Full=Uncharacterized protein {ECO:0000313|EMBL:CCB50775.1};
gene:VIT_01s0011g05910	2	2	1	2	1	0	--	1	5673027	5681127	-	8101	protein_coding	--	--	--	--	--	--
gene:VIT_01s0011g05920	14	16	8	24	30	11	--	1	5681591	5683503	-	1913	protein_coding	GO:0046872,metal ion binding; GO:0008168,methyltransferase activity	--	At3g44840	ref|XP_002281406.1|	MT810_ARATH,RecName: Full=Probable S-adenosylmethionine-dependent methyltransferase At5g38100; EC=2.1.1.-;	D7T8J5_VITVI,SubName: Full=Uncharacterized protein {ECO:0000313|EMBL:CBI26816.3};
gene:VIT_01s0011g05930	125	118	221	175	224	160	--	1	5687009	5688875	+	1867	protein_coding	GO:0046872,metal ion binding; GO:0008168,methyltransferase activity	--	At1g68040	ref|XP_002284898.1|	MT810_ARATH,RecName: Full=Probable S-adenosylmethionine-dependent methyltransferase At5g38100; EC=2.1.1.-;	F6HFC5_VITVI,SubName: Full=Uncharacterized protein {ECO:0000313|EMBL:CCB50774.1};
gene:VIT_01s0011g05950	1094	788	1063	753	613	588	--	1	5701247	5706175	-	4929	protein_coding	--	--	--	--	--	--
gene:VIT_01s0011g05960	2089	1529	2699	2096	1995	1568	--	1	5722927	5726500	-	3574	protein_coding	GO:0005737,cytoplasm; GO:0003825,alpha,alpha-trehalose-phosphate synthase (UDP-forming) activity; GO:0004805,trehalose-phosphatase activity; GO:0005992,trehalose biosynthetic process; GO:0070413,trehalose metabolism in response to stress	--	At1g68020	ref|XP_010650494.1|	TPS6_ARATH,RecName: Full=Alpha,alpha-trehalose-phosphate synthase [UDP-forming] 6; EC=2.4.1.15; AltName: Full=Trehalose-6-phosphate synthase 6; Short=AtTPS6;	A5AY88_VITVI,SubName: Full=Uncharacterized protein {ECO:0000313|EMBL:CAN76185.1};
gene:VIT_01s0011g05970	1086	814	1298	853	825	749	--	1	5753796	5757279	+	3484	protein_coding	--	--	--	ref|XP_010650396.1|	--	F6HFC3_VITVI,SubName: Full=Uncharacterized protein {ECO:0000313|EMBL:CCB50772.1};
gene:VIT_01s0011g05980	182	118	238	108	107	100	--	1	5757280	5757845	+	566	protein_coding	--	--	--	--	--	--
gene:VIT_01s0011g06000	464	315	513	331	305	237	--	1	5758864	5761288	-	2425	protein_coding	--	--	--	--	--	--
gene:VIT_01s0011g06010	2	0	0	0	2	2	--	1	5765341	5767653	-	2313	protein_coding	--	--	--	--	--	--
gene:VIT_01s0011g06020	1375	1026	1374	1203	1179	1140	--	1	5781929	5784954	-	3026	protein_coding	--	--	--	--	--	--
gene:VIT_01s0011g06030	2155	1703	2581	2278	2243	1934	--	1	5786224	5797572	-	11349	protein_coding	--	--	--	--	--	--
gene:VIT_01s0011g06050	324	238	327	236	281	207	--	1	5816722	5821599	-	4878	protein_coding	--	--	--	--	--	--
gene:VIT_01s0011g06060	114	119	141	76	86	56	--	1	5829346	5832049	-	2704	protein_coding	--	--	--	--	--	--
gene:VIT_01s0011g06070	1609	1262	1698	1275	1194	1005	--	1	5836259	5846195	-	9937	protein_coding	--	--	--	--	--	--
gene:VIT_01s0011g06080	356	334	453	257	223	159	--	1	5847884	5850416	-	2533	protein_coding	GO:0016021,integral component of membrane; GO:0005886,plasma membrane; GO:0005524,ATP binding; GO:0005516,calmodulin binding; GO:0030246,carbohydrate binding; GO:0004674,protein serine/threonine kinase activity; GO:0006468,protein phosphorylation; GO:0048544,recognition of pollen	--	At1g34300	ref|XP_002281523.1|	Y1343_ARATH,RecName: Full=G-type lectin S-receptor-like serine/threonine-protein kinase At1g34300; EC=2.7.11.1; Flags: Precursor;	F6HFB8_VITVI,SubName: Full=Uncharacterized protein {ECO:0000313|EMBL:CCB50767.1};
gene:VIT_01s0011g06090	2717	2181	3416	2334	2175	1907	--	1	5854983	5869942	-	14960	protein_coding	--	--	--	--	--	--
gene:VIT_01s0011g06120	892	708	1026	776	707	655	--	1	5900404	5917506	-	17103	protein_coding	--	--	--	--	--	--
gene:VIT_01s0011g06130	4741	3660	5100	4284	4092	3634	--	1	5922309	5931383	+	9075	protein_coding	--	--	--	--	--	--
gene:VIT_01s0011g06140	357	142	168	197	138	151	--	1	5940567	5942189	-	1623	protein_coding	GO:0004842,ubiquitin-protein transferase activity; GO:0010200,response to chitin	--	At5g37490	ref|XP_003631249.1|	PUB21_ARATH,RecName: Full=U-box domain-containing protein 21; EC=2.3.2.27; AltName: Full=Plant U-box protein 21; AltName: Full=RING-type E3 ubiquitin transferase PUB21 {ECO:0000305};	F6HFB5_VITVI,RecName: Full=RING-type E3 ubiquitin transferase {ECO:0000256|SAAS:SAAS00702733}; EC=2.3.2.27 {ECO:0000256|SAAS:SAAS00702733};
gene:VIT_01s0011g06150	1834	1326	1913	1793	1504	1401	--	1	5948445	5953082	-	4638	protein_coding	GO:0005576,extracellular region; GO:0016021,integral component of membrane; GO:0005886,plasma membrane; GO:0005524,ATP binding; GO:0004675,transmembrane receptor protein serine/threonine kinase activity; GO:0007165,signal transduction	--	At1g66150	ref|XP_002281552.2|	TMK1_ARATH,RecName: Full=Receptor protein kinase TMK1 {ECO:0000303|PubMed:1332795}; EC=2.7.11.1 {ECO:0000269|PubMed:1332795}; AltName: Full=BARK1-like kinase 1 {ECO:0000303|PubMed:23921992}; AltName: Full=Transmembrane kinase 1 {ECO:0000303|PubMed:1332795}; Flags: Precursor;	F6HFB4_VITVI,SubName: Full=Uncharacterized protein {ECO:0000313|EMBL:CCB50763.1};
gene:VIT_01s0011g06180	0	2	0	0	2	0	--	1	5978358	5978839	-	482	protein_coding	GO:0005576,extracellular region	--	At4g30380	emb|CBI26795.3|	EGC_CITJA,RecName: Full=EG45-like domain containing protein; AltName: Full=Blight-associated protein p12; AltName: Full=Plant natriuretic peptide; Short=PNP; Flags: Precursor;	F6HFB3_VITVI,SubName: Full=Uncharacterized protein {ECO:0000313|EMBL:CCB50762.1};
gene:VIT_01s0011g06190	1187	1006	1294	1444	1293	1158	--	1	5989626	5998738	-	9113	protein_coding	--	--	--	--	--	--
gene:VIT_01s0011g06200	24	13	18	36	30	22	--	1	6006165	6010160	+	3996	protein_coding	--	--	--	--	--	--
gene:VIT_01s0011g06210	2647	2162	2925	1914	1702	1452	--	1	6017196	6023895	+	6700	protein_coding	--	--	--	--	--	--
gene:VIT_01s0011g06220	0	0	0	2	0	0	--	1	6024539	6025551	-	1013	protein_coding	--	--	--	emb|CBI26790.3|	--	D7T8G9_VITVI,SubName: Full=Uncharacterized protein {ECO:0000313|EMBL:CBI26790.3};
gene:VIT_01s0011g06240	6	0	2	0	0	0	--	1	6034327	6035646	-	1320	protein_coding	--	--	--	--	--	--
gene:VIT_01s0011g06250	9363	7073	10686	8202	8379	7646	--	1	6043632	6047154	+	3523	protein_coding	--	--	--	--	--	--
gene:VIT_01s0011g06260	2470	2032	2923	2270	2378	2001	--	1	6048767	6061421	-	12655	protein_coding	--	--	--	--	--	--
gene:VIT_01s0011g06270	2529	1920	2831	1816	1911	1706	--	1	6068466	6076289	+	7824	protein_coding	--	--	--	--	--	--
gene:VIT_01s0011g06280	311	275	404	356	320	255	--	1	6076561	6083461	+	6901	protein_coding	--	--	--	--	--	--
gene:VIT_01s0011g06290	2773	2300	2474	1798	1405	1180	--	1	6083462	6086050	-	2589	protein_coding	--	--	--	--	--	--
gene:VIT_01s0011g06300	2101	1598	2101	1790	1678	1335	--	1	6088453	6096357	-	7905	protein_coding	--	--	--	--	--	--
gene:VIT_01s0011g06310	0	2	0	0	0	0	--	1	6108006	6110562	+	2557	protein_coding	GO:0034595,phosphatidylinositol phosphate 5-phosphatase activity; GO:0034485,phosphatidylinositol-3,4,5-trisphosphate 5-phosphatase activity; GO:0004439,phosphatidylinositol-4,5-bisphosphate 5-phosphatase activity; GO:0071472,cellular response to salt stress; GO:0046856,phosphatidylinositol dephosphorylation; GO:2000369,regulation of clathrin-dependent endocytosis; GO:2000377,regulation of reacti…	--	At2g01900	ref|XP_019075221.1|	IP5P9_ARATH,RecName: Full=Type IV inositol polyphosphate 5-phosphatase 9 {ECO:0000303|PubMed:23658066}; Short=At5PTase9 {ECO:0000303|PubMed:23658066}; EC=3.1.3.36 {ECO:0000269|PubMed:23658066}; EC=3.1.3.86 {ECO:0000269|PubMed:23658066};	D7T8G0_VITVI,SubName: Full=Uncharacterized protein {ECO:0000313|EMBL:CBI26781.3};
gene:VIT_01s0011g06320	28	10	17	23	20	14	--	1	6115017	6121849	+	6833	protein_coding	--	--	--	--	--	--
gene:VIT_01s0011g06330	298	268	459	345	393	323	--	1	6130318	6135868	+	5551	protein_coding	--	--	--	--	--	--
gene:VIT_01s0011g06340	1822	1502	2040	1738	1666	1283	--	1	6138234	6155996	+	17763	protein_coding	--	--	--	--	--	--
gene:VIT_01s0011g06360	0	2	4	4	4	12	--	1	6166890	6167547	-	658	protein_coding	GO:0005634,nucleus; GO:0003677,DNA binding; GO:0003700,DNA-binding transcription factor activity; GO:0046872,metal ion binding; GO:0042803,protein homodimerization activity; GO:0045893,positive regulation of transcription, DNA-templated; GO:0009414,response to water deprivation; GO:0006351,transcription, DNA-templated	--	At1g69600	ref|XP_002281698.1|	ZHD11_ARATH,RecName: Full=Zinc-finger homeodomain protein 11; Short=AtZHD11; AltName: Full=Transcription factor HB29; Short=AtHB-29; AltName: Full=Zinc finger homeodomain transcription factor 1;	F6HFA5_VITVI,SubName: Full=Uncharacterized protein {ECO:0000313|EMBL:CCB50754.1};
gene:VIT_01s0011g06370	2	8	6	3	4	8	--	1	6168519	6169676	+	1158	protein_coding	GO:0005905,clathrin-coated pit; GO:0030136,clathrin-coated vesicle; GO:0005794,Golgi apparatus; GO:0005545,1-phosphatidylinositol binding; GO:0030276,clathrin binding; GO:0048268,clathrin coat assembly; GO:0006897,endocytosis	--	At1g25240	ref|XP_002281710.1|	CAP13_ARATH,RecName: Full=Putative clathrin assembly protein At1g25240;	D7T8F4_VITVI,SubName: Full=Uncharacterized protein {ECO:0000313|EMBL:CBI26775.3};
gene:VIT_01s0011g06380	1080	746	1198	993	1051	878	--	1	6173133	6175591	-	2459	protein_coding	GO:0005634,nucleus; GO:0003677,DNA binding; GO:0043565,sequence-specific DNA binding; GO:0050793,regulation of developmental process; GO:0006355,regulation of transcription, DNA-templated; GO:0009723,response to ethylene; GO:0006351,transcription, DNA-templated	--	At2g01930	ref|XP_019076461.1|	BPC1_ARATH,RecName: Full=Protein BASIC PENTACYSTEINE1; Short=AtBPC1;	F6HFA4_VITVI,SubName: Full=Uncharacterized protein {ECO:0000313|EMBL:CCB50753.1};
gene:VIT_01s0011g06400	279	175	310	213	190	185	--	1	6214722	6217246	+	2525	protein_coding	--	--	--	ref|XP_002285189.1|	--	A5ADE6_VITVI,SubName: Full=Uncharacterized protein {ECO:0000313|EMBL:CAN60092.1};
gene:VIT_01s0011g06410	0	6	2	0	0	6	--	1	6227185	6230660	-	3476	protein_coding	GO:0016021,integral component of membrane; GO:0005886,plasma membrane; GO:0005524,ATP binding; GO:0004675,transmembrane receptor protein serine/threonine kinase activity; GO:0009734,auxin-activated signaling pathway; GO:0009742,brassinosteroid mediated signaling pathway; GO:0010305,leaf vascular tissue pattern formation; GO:0010233,phloem transport; GO:0010051,xylem and phloem pattern formation	K13415: BRI1; protein brassinosteroid insensitive 1 [EC:2.7.10.1 2.7.11.1]	At2g01950	ref|XP_002281730.1|	BRL2_ARATH,RecName: Full=Serine/threonine-protein kinase BRI1-like 2; EC=2.7.11.1; AltName: Full=BRASSINOSTEROID INSENSITIVE 1-like protein 2; AltName: Full=Protein VASCULAR HIGHWAY 1; Flags: Precursor;	F6HFA2_VITVI,SubName: Full=Uncharacterized protein {ECO:0000313|EMBL:CCB50751.1};
gene:VIT_01s0011g06450	144	66	193	84	125	53	--	1	6261956	6263898	-	1943	protein_coding	GO:0005829,cytosol; GO:0016491,oxidoreductase activity	--	At1g59960	ref|XP_002285211.1|	COR2_PAPSO,RecName: Full=Non-functional NADPH-dependent codeinone reductase 2; EC=1.1.1.-;	F6HF99_VITVI,SubName: Full=Uncharacterized protein {ECO:0000313|EMBL:CCB50748.1};
gene:VIT_01s0011g06460	8061	6807	7834	6073	4782	4516	--	1	6263899	6272514	-	8616	protein_coding	--	--	--	--	--	--
gene:VIT_01s0011g06470	8	6	8	5	3	8	--	1	6274421	6278504	-	4084	protein_coding	--	--	--	--	--	--
gene:VIT_01s0011g06490	9	2	7	9	2	10	--	1	6286218	6287151	-	934	protein_coding	GO:0005829,cytosol; GO:0016491,oxidoreductase activity	--	At1g59960	ref|XP_019079101.1|	COR2_PAPSO,RecName: Full=Non-functional NADPH-dependent codeinone reductase 2; EC=1.1.1.-;	F6HF95_VITVI,SubName: Full=Uncharacterized protein {ECO:0000313|EMBL:CCB50744.1};
gene:VIT_01s0011g06500	15	10	11	10	2	3	--	1	6289229	6290810	+	1582	protein_coding	GO:0102098,D-galacturonate reductase activity; GO:0019853,L-ascorbic acid biosynthetic process	--	At1g59960	emb|CBI26765.3|	GALUR_FRAAN,RecName: Full=D-galacturonate reductase; Short=FaGalUR; EC=1.1.1.365; AltName: Full=Aldo-keto reductase 2;	D7T8E4_VITVI,SubName: Full=Uncharacterized protein {ECO:0000313|EMBL:CBI26765.3};
gene:VIT_01s0011g06540	10407	8054	11234	8400	8217	6969	--	1	6319521	6325315	+	5795	protein_coding	--	--	--	--	--	--
gene:VIT_01s0011g06550	499	325	695	504	574	447	--	1	6328691	6391634	+	62944	protein_coding	--	--	--	--	--	--
gene:VIT_01s0011g06560	171	135	271	224	308	236	--	1	6391950	6397614	-	5665	protein_coding	--	--	--	--	--	--
gene:VIT_01s0011g06570	1	0	2	2	0	0	--	1	6411341	6412579	+	1239	protein_coding	--	--	--	ref|XP_002281810.1|	--	D7T8D8_VITVI,SubName: Full=Uncharacterized protein {ECO:0000313|EMBL:CBI26759.3};
gene:VIT_01s0011g06580	4	0	16	15	23	18	--	1	6416983	6418659	-	1677	protein_coding	--	--	--	--	--	--
gene:VIT_01s0011g06590	0	0	0	1	0	0	--	1	6421050	6421687	-	638	protein_coding	--	--	At2g37870	emb|CAN60832.1|	--	A5B1E5_VITVI,SubName: Full=Uncharacterized protein {ECO:0000313|EMBL:CAN60832.1};
gene:VIT_01s0011g06600	106	150	134	24	124	16	--	1	6433473	6435948	-	2476	protein_coding	--	--	--	--	--	--
gene:VIT_01s0011g06610	4	4	4	2	6	2	--	1	6440772	6443147	-	2376	protein_coding	GO:0005829,cytosol; GO:0005634,nucleus; GO:0005516,calmodulin binding; GO:0004351,glutamate decarboxylase activity; GO:0030170,pyridoxal phosphate binding; GO:0006536,glutamate metabolic process	--	At2g02010	ref|XP_002285268.1|	DCE4_ARATH,RecName: Full=Glutamate decarboxylase 4; Short=GAD 4; EC=4.1.1.15;	F6HF89_VITVI,RecName: Full=Glutamate decarboxylase {ECO:0000256|RuleBase:RU361171}; EC=4.1.1.15 {ECO:0000256|RuleBase:RU361171};
gene:VIT_01s0011g06620	6811	5402	7506	6295	5422	4790	--	1	6449560	6457403	+	7844	protein_coding	--	--	--	--	--	--
gene:VIT_01s0011g06630	4703	3421	5141	3877	3743	3669	--	1	6459163	6466636	+	7474	protein_coding	--	--	--	--	--	--
gene:VIT_01s0011g06640	25	4	22	24	15	10	--	1	6467603	6468781	-	1179	protein_coding	GO:0005576,extracellular region	--	At5g06920	ref|XP_010654007.1|	FLA21_ARATH,RecName: Full=Fasciclin-like arabinogalactan protein 21; Flags: Precursor;	D7T8D1_VITVI,SubName: Full=Uncharacterized protein {ECO:0000313|EMBL:CBI26752.3};
gene:VIT_01s0011g06650	4	0	0	0	2	0	--	1	6469513	6470724	-	1212	protein_coding	--	--	--	ref|XP_010653435.1|	--	D7T8D0_VITVI,SubName: Full=Uncharacterized protein {ECO:0000313|EMBL:CBI26751.3};
gene:VIT_01s0137g00010	1773	1369	1897	1657	1588	1474	--	1	6571837	6572244	+	408	protein_coding	GO:0005758,mitochondrial intermembrane space; GO:0031966,mitochondrial membrane; GO:0005747,mitochondrial respiratory chain complex I; GO:0005739,mitochondrion; GO:0045271,respiratory chain complex I; GO:0008137,NADH dehydrogenase (ubiquinone) activity; GO:0009853,photorespiration	--	At2g02050	ref|XP_002285291.1|	NDUB7_ARATH,RecName: Full=NADH dehydrogenase [ubiquinone] 1 beta subcomplex subunit 7;	A5BAM7_VITVI,SubName: Full=Uncharacterized protein {ECO:0000313|EMBL:CAN63291.1};
gene:VIT_01s0137g00020	140	87	136	149	108	97	--	1	6572596	6583439	+	10844	protein_coding	--	--	--	--	--	--
gene:VIT_01s0137g00030	18	10	11	10	13	15	--	1	6584591	6585700	+	1110	protein_coding	GO:0016491,oxidoreductase activity	--	At3g42960	emb|CAN63288.1|	ATA1_ARATH,RecName: Full=Short-chain dehydrogenase reductase ATA1 {ECO:0000305}; EC=1.1.1.-; AltName: Full=Protein TAPETUM 1 {ECO:0000303|PubMed:9351239}; Short=ATA1 {ECO:0000303|PubMed:9351239}; AltName: Full=Tasselseed-2 homolog ATA1 {ECO:0000305};	F6GVL2_VITVI,SubName: Full=Uncharacterized protein {ECO:0000313|EMBL:CCB44031.1};
gene:VIT_01s0137g00040	1	2	7	2	7	4	--	1	6586105	6588152	+	2048	protein_coding	--	--	--	--	--	--
gene:VIT_01s0137g00050	11	8	11	3	5	8	--	1	6602502	6605922	+	3421	protein_coding	--	--	--	--	--	--
gene:VIT_01s0137g00060	821	753	965	764	814	661	--	1	6611877	6618370	-	6494	protein_coding	--	--	--	--	--	--
gene:VIT_01s0137g00070	97	31	67	44	36	30	--	1	6622467	6624298	+	1832	protein_coding	GO:0005783,endoplasmic reticulum; GO:0005789,endoplasmic reticulum membrane; GO:0016021,integral component of membrane; GO:0016020,membrane; GO:0102339,3-oxo-arachidoyl-CoA reductase activity; GO:0102340,3-oxo-behenoyl-CoA reductase activity; GO:0102342,3-oxo-cerotoyl-CoA reductase activity; GO:0102341,3-oxo-lignoceroyl-CoA reductase activity; GO:0018454,acetoacetyl-CoA reductase activity; GO:004…	--	--	ref|XP_002281940.2|	KCR1_ARATH,RecName: Full=Very-long-chain 3-oxoacyl-CoA reductase 1; EC=1.1.1.330; AltName: Full=Beta-ketoacyl reductase 1; Short=AtKCR1; AltName: Full=Protein GLOSSY 8; Short=gl8At;	D7SMG6_VITVI,SubName: Full=Uncharacterized protein {ECO:0000313|EMBL:CBI16845.3};
gene:VIT_01s0137g00080	3	1	1	6	2	0	--	1	6625026	6628344	-	3319	protein_coding	--	--	--	--	--	--
gene:VIT_01s0137g00180	1966	1647	2477	2086	2080	1801	--	1	6670826	6674440	+	3615	protein_coding	--	--	--	--	--	--
gene:VIT_01s0137g00190	344	297	373	260	245	241	--	1	6678843	6686807	+	7965	protein_coding	--	--	--	--	--	--
gene:VIT_01s0137g00200	2	0	7	0	2	0	--	1	6688133	6689013	-	881	protein_coding	--	--	At1g24480	ref|XP_002282020.1|	--	F6GVK0_VITVI,SubName: Full=Uncharacterized protein {ECO:0000313|EMBL:CCB44019.1};
gene:VIT_01s0137g00210	38	19	49	69	108	117	--	1	6690813	6691602	-	790	protein_coding	GO:0009535,chloroplast thylakoid membrane; GO:0016021,integral component of membrane; GO:0009523,photosystem II; GO:0030145,manganese ion binding; GO:0015979,photosynthesis	--	At1g67740	ref|XP_002285325.1|	PSBY_SPIOL,RecName: Full=Photosystem II core complex proteins psbY, chloroplastic; AltName: Full=L-arginine-metabolizing enzyme; Short=L-AME; Contains: RecName: Full=Photosystem II protein psbY-1, chloroplastic; AltName: Full=psbY-A1; Contains: RecName: Full=Photosystem II protein psbY-2, chloroplastic; AltName: Full=psbY-A2; Flags: Precursor;	F6GVJ9_VITVI,SubName: Full=Uncharacterized protein {ECO:0000313|EMBL:CCB44018.1};
gene:VIT_01s0137g00220	1343	1066	1507	1441	1320	1272	--	1	6701748	6712864	+	11117	protein_coding	--	--	--	--	--	--
gene:VIT_01s0137g00230	7243	5423	8299	7493	6982	6215	--	1	6727713	6732292	+	4580	protein_coding	--	--	--	--	--	--
gene:VIT_01s0137g00240	2	0	8	3	6	14	--	1	6744527	6746460	+	1934	protein_coding	GO:0046872,metal ion binding; GO:0030570,pectate lyase activity; GO:0045490,pectin catabolic process	--	At1g67750	ref|XP_002285340.1|	PLY5_ARATH,RecName: Full=Probable pectate lyase 5; EC=4.2.2.2; Flags: Precursor;	D7SMF7_VITVI,RecName: Full=Pectate lyase {ECO:0000256|RuleBase:RU361123}; EC=4.2.2.2 {ECO:0000256|RuleBase:RU361123};
gene:VIT_01s0137g00250	1479	1210	1812	1609	1688	1557	--	1	6749168	6767317	-	18150	protein_coding	--	--	--	--	--	--
gene:VIT_01s0137g00260	146	127	164	98	104	47	--	1	6772544	6777539	-	4996	protein_coding	--	--	--	--	--	--
gene:VIT_01s0137g00270	4612	3729	5103	4087	3759	3575	--	1	6777642	6781014	-	3373	protein_coding	--	--	--	ref|XP_002282072.3|	--	F6GVJ6_VITVI,SubName: Full=Uncharacterized protein {ECO:0000313|EMBL:CCB44015.1};
gene:VIT_01s0137g00280	2283	1831	2559	1760	1764	1467	--	1	6782654	6810401	-	27748	protein_coding	--	--	--	--	--	--
gene:VIT_01s0137g00290	539	433	878	848	953	854	--	1	6820133	6830322	+	10190	protein_coding	--	--	--	--	--	--
gene:VIT_01s0137g00300	1276	1073	1392	1015	1045	854	--	1	6831386	6842569	-	11184	protein_coding	--	--	--	--	--	--
gene:VIT_01s0137g00310	257	167	268	218	221	203	--	1	6843366	6852105	+	8740	protein_coding	--	--	--	--	--	--
gene:VIT_01s0137g00330	15	12	19	14	9	12	--	1	6869579	6871253	-	1675	protein_coding	GO:0005788,endoplasmic reticulum lumen; GO:0008234,cysteine-type peptidase activity	--	At5g50260	ref|XP_015894499.1|	CYSEP_PHAVU,RecName: Full=Vignain; EC=3.4.22.-; AltName: Full=Bean endopeptidase; AltName: Full=Cysteine proteinase EP-C1; Flags: Precursor;	M5WB04_PRUPE,SubName: Full=Uncharacterized protein {ECO:0000313|EMBL:EMJ10476.1};
gene:VIT_01s0137g00340	1170	923	1154	1131	987	1028	--	1	6875258	6876156	-	899	protein_coding	--	--	--	--	--	--
gene:VIT_01s0137g00360	72	30	46	6	29	4	--	1	6886601	6888081	+	1481	protein_coding	GO:0005737,cytoplasm; GO:0005634,nucleus; GO:0009846,pollen germination	--	At1g24530	ref|XP_002282147.2|	JGB_ARATH,RecName: Full=Protein JINGUBANG {ECO:0000303|PubMed:27468890};	F6GVP5_VITVI,SubName: Full=Uncharacterized protein {ECO:0000313|EMBL:CCB44008.1};
gene:VIT_01s0137g00370	347	280	379	313	295	280	--	1	6899970	6902715	-	2746	protein_coding	--	--	--	--	--	--
gene:VIT_01s0137g00380	28	21	32	31	30	18	--	1	6907693	6911280	-	3588	protein_coding	GO:0042803,protein homodimerization activity; GO:0043621,protein self-association; GO:0010088,phloem development	--	At3g01670	ref|XP_002282165.1|	SEOA_ARATH,RecName: Full=Protein SIEVE ELEMENT OCCLUSION A {ECO:0000303|PubMed:20932300}; Short=AtSEOa {ECO:0000303|PubMed:20932300}; AltName: Full=Protein SIEVE ELEMENT OCCLUSION-RELATED 2 {ECO:0000303|PubMed:22470058}; Short=AtSEOR2 {ECO:0000303|PubMed:22470058};	F6GVP3_VITVI,SubName: Full=Uncharacterized protein {ECO:0000313|EMBL:CCB44006.1};
gene:VIT_01s0137g00390	0	0	0	0	2	0	--	1	6911852	6915614	-	3763	protein_coding	--	--	--	--	--	--
gene:VIT_01s0137g00400	0	0	2	0	0	0	--	1	6925542	6929045	-	3504	protein_coding	--	--	--	--	--	--
gene:VIT_01s0137g00420	4450	3522	4841	4007	4282	3662	--	1	6948102	6954755	+	6654	protein_coding	--	--	--	--	--	--
gene:VIT_01s0137g00430	8697	6621	7235	5892	4821	3460	--	1	6955265	6957995	-	2731	protein_coding	--	--	--	--	--	--
gene:VIT_01s0137g00440	408	304	465	373	361	343	--	1	6964073	6969688	+	5616	protein_coding	--	--	--	--	--	--
gene:VIT_01s0137g00450	241	189	264	212	225	223	--	1	6973838	6976864	+	3027	protein_coding	--	--	--	--	--	--
gene:VIT_01s0137g00460	448	336	474	178	218	102	--	1	6977522	6983072	-	5551	protein_coding	--	--	--	--	--	--
gene:VIT_01s0137g00490	10	3	0	4	3	4	--	1	6988614	6988973	+	360	protein_coding	--	--	--	emb|CBI16814.3|	--	F6GVN5_VITVI,SubName: Full=Uncharacterized protein {ECO:0000313|EMBL:CCB43998.1};
gene:VIT_01s0137g00500	2970	2183	3129	2563	2467	2115	--	1	6988974	6993514	+	4541	protein_coding	--	--	At1g24560	ref|XP_019075428.1|	--	F6GVN4_VITVI,SubName: Full=Uncharacterized protein {ECO:0000313|EMBL:CCB43997.1};
gene:VIT_01s0137g00510	9	4	7	3	20	4	--	1	6998059	7007581	-	9523	protein_coding	--	--	--	--	--	--
gene:VIT_01s0137g00530	0	0	0	0	3	3	--	1	7026428	7026715	+	288	protein_coding	--	--	At5g63100	ref|XP_002278083.1|	--	F6GSI4_VITVI,SubName: Full=Uncharacterized protein {ECO:0000313|EMBL:CCB42949.1};
gene:VIT_01s0137g00540	1367	1051	1439	1434	1328	1353	--	1	7026716	7030205	-	3490	protein_coding	--	--	--	--	--	--
gene:VIT_01s0137g00550	1324	1064	1449	1546	1613	1396	--	1	7040703	7042753	-	2051	protein_coding	GO:0016021,integral component of membrane; GO:0016020,membrane; GO:0020037,heme binding; GO:0005506,iron ion binding; GO:0016709,oxidoreductase activity, acting on paired donors, with incorporation or reduction of molecular oxygen, NAD(P)H as one donor, and incorporation of one atom of oxygen; GO:0044550,secondary metabolite biosynthetic process	--	At3g26300	ref|XP_002285457.1|	C71BV_ARATH,RecName: Full=Cytochrome P450 71B34; EC=1.14.-.-;	F6GVN0_VITVI,SubName: Full=Uncharacterized protein {ECO:0000313|EMBL:CCB43992.1};
gene:VIT_01s0137g00560	316	232	321	351	368	346	--	1	7047847	7050240	-	2394	protein_coding	GO:0016021,integral component of membrane; GO:0016020,membrane; GO:0020037,heme binding; GO:0005506,iron ion binding; GO:0016709,oxidoreductase activity, acting on paired donors, with incorporation or reduction of molecular oxygen, NAD(P)H as one donor, and incorporation of one atom of oxygen; GO:0044550,secondary metabolite biosynthetic process	--	At3g26300	ref|XP_002285472.2|	C71BV_ARATH,RecName: Full=Cytochrome P450 71B34; EC=1.14.-.-;	F6GVM9_VITVI,SubName: Full=Uncharacterized protein {ECO:0000313|EMBL:CCB43991.1};
gene:VIT_01s0137g00580	1435	1188	1637	1312	1335	1066	--	1	7066115	7070213	+	4099	protein_coding	--	--	--	--	--	--
gene:VIT_01s0137g00590	74	42	80	78	63	46	--	1	7079708	7086909	-	7202	protein_coding	--	--	--	--	--	--
gene:VIT_01s0137g00600	1648	1340	2185	1633	1486	1287	--	1	7094755	7100327	+	5573	protein_coding	--	--	--	ref|XP_019075475.1|	--	F6GVM8_VITVI,SubName: Full=Uncharacterized protein {ECO:0000313|EMBL:CCB43990.1};
gene:VIT_01s0137g00610	977	826	1282	1078	1100	1015	--	1	7102394	7113624	-	11231	protein_coding	--	--	--	--	--	--
gene:VIT_01s0137g00620	2456	1822	2928	2403	2442	1987	--	1	7121853	7137773	+	15921	protein_coding	--	--	--	--	--	--
gene:VIT_01s0137g00630	844	521	772	714	748	579	--	1	7142093	7146848	+	4756	protein_coding	--	--	--	--	--	--
gene:VIT_01s0137g00640	673	505	767	656	672	633	--	1	7153788	7167857	+	14070	protein_coding	--	--	--	--	--	--
gene:VIT_01s0137g00650	244	235	335	449	437	426	--	1	7171473	7178513	+	7041	protein_coding	--	--	--	--	--	--
gene:VIT_01s0137g00660	302	251	395	373	361	277	--	1	7179461	7187695	-	8235	protein_coding	--	--	--	--	--	--
gene:VIT_01s0137g00670	182	140	201	98	71	63	--	1	7199625	7200344	+	720	protein_coding	GO:0009507,chloroplast; GO:0008047,enzyme activator activity; GO:0016226,iron-sulfur cluster assembly; GO:0051176,positive regulation of sulfur metabolic process	--	At1g67810	ref|XP_002282353.2|	SUFE2_ARATH,RecName: Full=SufE-like protein 2, chloroplastic; AltName: Full=Protein SULFUR E 2;	F6GVM4_VITVI,SubName: Full=Uncharacterized protein {ECO:0000313|EMBL:CCB43986.1};
gene:VIT_01s0137g00680	27	29	40	19	17	7	--	1	7200345	7203120	+	2776	protein_coding	--	--	--	--	--	--
gene:VIT_01s0137g00690	3452	2702	3727	2548	2385	2168	--	1	7216903	7229905	+	13003	protein_coding	--	--	--	--	--	--
gene:VIT_01s0137g00700	29	24	32	31	26	12	--	1	7230367	7232691	+	2325	protein_coding	--	--	--	--	--	--
gene:VIT_01s0137g00710	10	10	8	16	10	12	--	1	7234024	7236188	+	2165	protein_coding	GO:0005576,extracellular region; GO:0016298,lipase activity; GO:0016042,lipid catabolic process	--	At3g26430	ref|XP_019075527.1|	GDL53_ARATH,RecName: Full=GDSL esterase/lipase At3g26430; EC=3.1.1.-; AltName: Full=Extracellular lipase At3g26430; Flags: Precursor;	D7SMB8_VITVI,SubName: Full=Uncharacterized protein {ECO:0000313|EMBL:CBI16797.3};
gene:VIT_01s0137g00730	26	17	36	31	18	17	--	1	7240959	7245528	+	4570	protein_coding	--	--	--	--	--	--
gene:VIT_01s0137g00740	145	102	249	156	166	148	--	1	7246123	7247193	-	1071	protein_coding	--	--	At4g12690	ref|XP_002282388.2|	--	F6GVM1_VITVI,SubName: Full=Uncharacterized protein {ECO:0000313|EMBL:CCB43983.1};
gene:VIT_01s0137g00750	0	0	0	0	1	0	--	1	7249292	7253673	-	4382	protein_coding	--	--	--	--	--	--
gene:VIT_01s0137g00760	934	663	1131	915	868	770	--	1	7257835	7266765	+	8931	protein_coding	--	--	--	--	--	--
gene:VIT_01s0137g00770	512	367	605	383	352	247	--	1	7268312	7277441	+	9130	protein_coding	--	--	--	--	--	--
gene:VIT_01s0137g00780	64	64	91	74	70	54	--	1	7278734	7280232	+	1499	protein_coding	--	--	--	ref|XP_010650490.1|	--	A5C5W4_VITVI,SubName: Full=Uncharacterized protein {ECO:0000313|EMBL:CAN81864.1};
gene:VIT_01s0137g00790	359	138	466	120	309	60	--	1	7280482	7281045	-	564	protein_coding	--	--	--	emb|CAN81863.1|	--	F6GVL7_VITVI,SubName: Full=Uncharacterized protein {ECO:0000313|EMBL:CCB43979.1};
gene:VIT_01s0137g00810	1956	1519	2116	1459	1280	1294	--	1	7290569	7296479	-	5911	protein_coding	--	--	--	--	--	--
gene:VIT_01s0137g00820	4	5	12	8	4	8	--	1	7324477	7327341	+	2865	protein_coding	GO:0016567,protein ubiquitination	--	At1g67900	ref|XP_010650462.1|	Y1790_ARATH,RecName: Full=BTB/POZ domain-containing protein At1g67900;	F6GVL5_VITVI,SubName: Full=Uncharacterized protein {ECO:0000313|EMBL:CCB43977.1};
gene:VIT_01s0127g00010	133	95	131	117	127	137	--	1	7333368	7336128	-	2761	protein_coding	--	--	--	--	--	--
gene:VIT_01s0127g00050	8	4	2	6	6	4	--	1	7385836	7387210	+	1375	protein_coding	--	--	--	ref|XP_002266261.1|	--	D7TDL3_VITVI,SubName: Full=Uncharacterized protein {ECO:0000313|EMBL:CBI28586.3};
gene:VIT_01s0127g00060	13864	10904	16358	12495	12073	10339	--	1	7390065	7409537	-	19473	protein_coding	--	--	--	--	--	--
gene:VIT_01s0127g00070	2202	1805	3119	2030	2675	1546	--	1	7422778	7426109	+	3332	protein_coding	GO:0016021,integral component of membrane; GO:0009705,plant-type vacuole membrane; GO:0005886,plasma membrane; GO:0015112,nitrate transmembrane transporter activity; GO:0071249,cellular response to nitrate; GO:0042128,nitrate assimilation; GO:0015706,nitrate transport	--	At1g12940	ref|XP_002266184.1|	NRT25_ARATH,RecName: Full=High affinity nitrate transporter 2.5; Short=AtNRT2:5;	F6HHT1_VITVI,SubName: Full=Uncharacterized protein {ECO:0000313|EMBL:CCB51808.1};
gene:VIT_01s0127g00110	2	0	5	5	5	5	--	1	7439946	7440811	-	866	protein_coding	--	--	--	--	--	--
gene:VIT_01s0127g00130	93	86	184	106	101	92	--	1	7469642	7474277	+	4636	protein_coding	--	--	--	--	--	--
gene:VIT_01s0127g00140	28	26	28	17	19	19	--	1	7490194	7493341	+	3148	protein_coding	--	--	--	--	--	--
gene:VIT_01s0127g00150	97	70	103	118	129	127	--	1	7494053	7502229	-	8177	protein_coding	--	--	--	--	--	--
gene:VIT_01s0127g00160	276	237	360	197	167	155	--	1	7509481	7512735	+	3255	protein_coding	--	--	--	--	--	--
gene:VIT_01s0127g00170	0	1	0	1	0	0	--	1	7513050	7513380	-	331	protein_coding	GO:0009507,chloroplast; GO:0052624,2-phytyl-1,4-naphthoquinone methyltransferase activity; GO:0042372,phylloquinone biosynthetic process	--	--	emb|CBI28575.3|	MENG_ARATH,RecName: Full=2-phytyl-1,4-beta-naphthoquinone methyltransferase, chloroplastic {ECO:0000255|HAMAP-Rule:MF_03192}; EC=2.1.1.329 {ECO:0000255|HAMAP-Rule:MF_03192}; AltName: Full=Demethylphylloquinone methyltransferase {ECO:0000255|HAMAP-Rule:MF_03192}; AltName: Full=Menaquinone biosynthesis methyltransferase ubiE-like protein {ECO:0000255|HAMAP-Rule:MF_03192}; Flags: Precursor;	D7TDK2_VITVI,SubName: Full=Uncharacterized protein {ECO:0000313|EMBL:CBI28575.3};
gene:VIT_01s0127g00180	1	2	3	6	0	2	--	1	7520998	7523291	-	2294	protein_coding	--	--	--	--	--	--
gene:VIT_01s0127g00200	0	0	1	0	0	0	--	1	7543359	7545963	-	2605	protein_coding	--	--	--	--	--	--
gene:VIT_01s0127g00210	2	4	14	0	4	1	--	1	7552407	7562349	-	9943	protein_coding	--	--	--	--	--	--
gene:VIT_01s0127g00220	130	136	151	110	131	97	--	1	7573102	7577491	-	4390	protein_coding	--	--	--	--	--	--
gene:VIT_01s0127g00230	760	613	861	749	848	698	--	1	7582484	7588962	-	6479	protein_coding	--	--	--	--	--	--
gene:VIT_01s0127g00240	50	47	45	32	35	16	--	1	7600725	7602722	+	1998	protein_coding	--	--	--	ref|XP_019072551.1|	--	F6HHS5_VITVI,SubName: Full=Uncharacterized protein {ECO:0000313|EMBL:CCB51802.1};
gene:VIT_01s0127g00250	20	7	6	16	14	0	--	1	7624341	7625604	-	1264	protein_coding	GO:0005829,cytosol; GO:0005634,nucleus; GO:0043161,proteasome-mediated ubiquitin-dependent protein catabolic process	--	At1g23390	emb|CAN70447.1|	FBK9_ARATH,RecName: Full=F-box/kelch-repeat protein At1g23390;	F6HHS4_VITVI,SubName: Full=Uncharacterized protein {ECO:0000313|EMBL:CCB51801.1};
gene:VIT_01s0127g00260	14357	10115	17258	10672	10282	7974	--	1	7629520	7635442	-	5923	protein_coding	--	--	--	--	--	--
gene:VIT_01s0127g00270	2446	1960	2660	2347	2301	2057	--	1	7651102	7654824	+	3723	protein_coding	--	--	--	--	--	--
gene:VIT_01s0127g00290	904	787	983	888	832	687	--	1	7656799	7665503	-	8705	protein_coding	--	--	--	--	--	--
gene:VIT_01s0127g00300	13	19	21	27	22	16	--	1	7666013	7675813	-	9801	protein_coding	--	--	--	--	--	--
gene:VIT_01s0127g00310	264	190	291	242	207	194	--	1	7676013	7686473	-	10461	protein_coding	--	--	--	--	--	--
gene:VIT_01s0127g00320	4	4	6	6	3	4	--	1	7688128	7688497	-	370	protein_coding	--	--	--	emb|CAN82651.1|	--	F6HHW1_VITVI,SubName: Full=Uncharacterized protein {ECO:0000313|EMBL:CCB51798.1};
gene:VIT_01s0127g00350	2415	2032	2596	2136	2101	2054	--	1	7699225	7701523	-	2299	protein_coding	--	--	--	--	--	--
gene:VIT_01s0127g00360	686	497	677	545	530	333	--	1	7708078	7712870	+	4793	protein_coding	--	--	--	--	--	--
gene:VIT_01s0127g00370	801	724	872	584	606	466	--	1	7713396	7718358	-	4963	protein_coding	--	--	--	--	--	--
gene:VIT_01s0127g00380	1951	1469	2241	2235	2339	2035	--	1	7718755	7722642	+	3888	protein_coding	--	--	--	--	--	--
gene:VIT_01s0127g00390	69	54	153	67	93	144	--	1	7724620	7730388	+	5769	protein_coding	GO:0009507,chloroplast; GO:0005739,mitochondrion; GO:0004519,endonuclease activity; GO:0003723,RNA binding; GO:0080156,mitochondrial mRNA modification	--	At1g23450	ref|XP_019075677.1|	PP121_ARATH,RecName: Full=Pentatricopeptide repeat-containing protein At1g74600, chloroplastic; Flags: Precursor;	F6HHV9_VITVI,SubName: Full=Uncharacterized protein {ECO:0000313|EMBL:CCB51796.1};
gene:VIT_01s0127g00410	1698	1381	1964	1600	1653	1457	--	1	7746395	7751709	+	5315	protein_coding	--	--	--	--	--	--
gene:VIT_01s0127g00420	161	136	220	148	206	163	--	1	7756597	7759711	+	3115	protein_coding	--	--	--	--	--	--
gene:VIT_01s0127g00430	2093	1571	2533	2092	1919	1821	--	1	7763505	7789707	+	26203	protein_coding	--	--	--	--	--	--
gene:VIT_01s0127g00440	16577	13133	17957	14930	14607	13914	--	1	7790752	7798899	+	8148	protein_coding	--	--	--	--	--	--
gene:VIT_01s0127g00450	13215	10645	13706	12110	11142	10412	--	1	7814084	7815289	+	1206	protein_coding	--	--	--	--	--	--
gene:VIT_01s0127g00460	6145	4942	6344	5599	5293	4811	--	1	7821709	7823555	+	1847	protein_coding	--	--	--	--	--	--
gene:VIT_01s0127g00470	769	763	750	1336	787	791	--	1	7835573	7837529	+	1957	protein_coding	GO:0005737,cytoplasm; GO:0047216,inositol 3-alpha-galactosyltransferase activity; GO:0046872,metal ion binding; GO:0052576,carbohydrate storage; GO:0070417,cellular response to cold; GO:0006012,galactose metabolic process; GO:0010325,raffinose family oligosaccharide biosynthetic process	--	At1g60470	ref|XP_002265947.1|	GOLS1_AJURE,RecName: Full=Galactinol synthase 1; Short=ArGolS1; Short=GolS-1; EC=2.4.1.123;	F6HHV4_VITVI,RecName: Full=Hexosyltransferase {ECO:0000256|RuleBase:RU362027}; EC=2.4.1.- {ECO:0000256|RuleBase:RU362027};
gene:VIT_01s0127g00480	119	81	120	101	92	72	--	1	7839046	7854134	-	15089	protein_coding	--	--	--	--	--	--
gene:VIT_01s0127g00490	1462	1174	1708	1397	1367	1153	--	1	7860920	7871103	+	10184	protein_coding	--	--	--	--	--	--
gene:VIT_01s0127g00500	1549	1196	1681	1135	1142	1015	--	1	7871303	7876012	-	4710	protein_coding	--	--	--	--	--	--
gene:VIT_01s0127g00520	1677	1191	1620	977	887	663	--	1	7893914	7896340	-	2427	protein_coding	GO:0005829,cytosol; GO:0047134,protein-disulfide reductase activity; GO:0004791,thioredoxin-disulfide reductase activity; GO:0045454,cell redox homeostasis; GO:0009860,pollen tube growth; GO:0010183,pollen tube guidance; GO:0080092,regulation of pollen tube growth; GO:0046686,response to cadmium ion	--	At1g60420	ref|XP_010651408.1|	NRX1_ARATH,RecName: Full=Probable nucleoredoxin 1; Short=AtNrx1; EC=1.8.1.8;	F6HHV2_VITVI,SubName: Full=Uncharacterized protein {ECO:0000313|EMBL:CCB51789.1};
gene:VIT_01s0127g00530	10	3	19	1	0	7	--	1	7904820	7907575	-	2756	protein_coding	--	--	--	--	--	--
gene:VIT_01s0127g00540	186	74	205	82	102	82	--	1	7926174	7927275	-	1102	protein_coding	GO:0005829,cytosol; GO:0047134,protein-disulfide reductase activity; GO:0004791,thioredoxin-disulfide reductase activity; GO:0045454,cell redox homeostasis; GO:0009860,pollen tube growth; GO:0010183,pollen tube guidance; GO:0080092,regulation of pollen tube growth; GO:0046686,response to cadmium ion	--	At1g60420	emb|CAN77321.1|	NRX1_ARATH,RecName: Full=Probable nucleoredoxin 1; Short=AtNrx1; EC=1.8.1.8;	A5BVL7_VITVI,SubName: Full=Uncharacterized protein {ECO:0000313|EMBL:CAN77321.1};
gene:VIT_01s0127g00550	0	1	0	0	0	0	--	1	7928117	7929398	-	1282	protein_coding	--	--	--	--	--	--
gene:VIT_01s0127g00560	620	201	824	221	320	323	--	1	7930491	7932900	-	2410	protein_coding	GO:0005829,cytosol; GO:0047134,protein-disulfide reductase activity; GO:0004791,thioredoxin-disulfide reductase activity; GO:0045454,cell redox homeostasis; GO:0009860,pollen tube growth; GO:0010183,pollen tube guidance; GO:0080092,regulation of pollen tube growth; GO:0046686,response to cadmium ion	--	At1g60420	ref|XP_010651402.1|	NRX1_ARATH,RecName: Full=Probable nucleoredoxin 1; Short=AtNrx1; EC=1.8.1.8;	F6HHU9_VITVI,SubName: Full=Uncharacterized protein {ECO:0000313|EMBL:CCB51786.1};
gene:VIT_01s0127g00570	55	59	47	53	52	33	--	1	7939985	7941785	+	1801	protein_coding	--	--	--	--	--	--
gene:VIT_01s0127g00580	51	59	90	53	60	49	--	1	7942103	7942980	+	878	protein_coding	--	--	--	ref|XP_019075744.1|	--	--
gene:VIT_01s0127g00590	595	478	514	328	228	204	--	1	7943139	7945596	-	2458	protein_coding	--	--	--	--	--	--
gene:VIT_01s0127g00600	697	403	730	219	247	104	--	1	7950090	7959014	-	8925	protein_coding	--	--	--	--	--	--
gene:VIT_01s0127g00610	6	2	6	0	2	2	--	1	7959385	7960384	-	1000	protein_coding	GO:0005615,extracellular space; GO:0042973,glucan endo-1,3-beta-D-glucosidase activity; GO:0005975,carbohydrate metabolic process; GO:0006952,defense response	K19893: GN5_6; glucan endo-1,3-beta-glucosidase 5/6 [EC:3.2.1.39]	At2g05790	ref|XP_003631271.2|	E13B_MAIZE,RecName: Full=Glucan endo-1,3-beta-glucosidase, acidic isoform; EC=3.2.1.39; AltName: Full=(1->3)-beta-glucan endohydrolase; Short=(1->3)-beta-glucanase; AltName: Full=Beta-1,3-endoglucanase; Flags: Precursor;	A5BKQ6_VITVI,SubName: Full=Uncharacterized protein {ECO:0000313|EMBL:CAN59926.1}; Flags: Fragment;
gene:VIT_01s0127g00620	1	3	2	0	0	0	--	1	7963567	7968686	+	5120	protein_coding	--	--	--	--	--	--
gene:VIT_01s0127g00640	0	0	2	2	0	4	--	1	7987554	7987940	+	387	protein_coding	GO:0005634,nucleus; GO:0003677,DNA binding; GO:0003700,DNA-binding transcription factor activity; GO:0046983,protein dimerization activity; GO:0006355,regulation of transcription, DNA-templated; GO:0006351,transcription, DNA-templated	--	At1g10610	emb|CBI28532.3|	BH090_ARATH,RecName: Full=Transcription factor bHLH90; AltName: Full=Basic helix-loop-helix protein 90; Short=AtbHLH90; Short=bHLH 90; AltName: Full=Transcription factor EN 50; AltName: Full=bHLH transcription factor bHLH090;	D7TDF9_VITVI,SubName: Full=Uncharacterized protein {ECO:0000313|EMBL:CBI28532.3};
gene:VIT_01s0127g00650	8	12	27	18	20	9	--	1	7989001	7990113	+	1113	protein_coding	--	--	--	--	--	--
gene:VIT_01s0127g00660	354	262	395	307	211	223	--	1	7999869	8001227	-	1359	protein_coding	GO:0043231,intracellular membrane-bounded organelle; GO:0005739,mitochondrion; GO:0004519,endonuclease activity; GO:0003723,RNA binding; GO:0009451,RNA modification	K08851: TP53RK, PRPK, BUD32; TP53 regulating kinase and related kinases [EC:2.7.11.1]	At5g61370	ref|XP_010651364.1|	PP439_ARATH,RecName: Full=Pentatricopeptide repeat-containing protein At5g61370, mitochondrial; Flags: Precursor;	D7TDF7_VITVI,SubName: Full=Uncharacterized protein {ECO:0000313|EMBL:CBI28530.3};
gene:VIT_01s0127g00670	11	11	12	10	14	7	--	1	8004150	8007827	-	3678	protein_coding	--	--	--	--	--	--
gene:VIT_01s0127g00680	8688	6485	9078	5497	4981	4324	--	1	8010306	8012678	+	2373	protein_coding	--	--	--	--	--	--
gene:VIT_01s0127g00690	2	0	0	0	0	0	--	1	8016688	8021125	-	4438	protein_coding	--	--	--	--	--	--
gene:VIT_01s0127g00700	170	95	104	41	69	68	--	1	8036754	8037995	+	1242	protein_coding	--	--	At1g70420	ref|XP_003631260.1|	--	F6HHU1_VITVI,SubName: Full=Uncharacterized protein {ECO:0000313|EMBL:CCB51778.1};
gene:VIT_01s0127g00710	190	183	207	174	177	128	--	1	8038449	8047011	-	8563	protein_coding	--	--	--	--	--	--
gene:VIT_01s0127g00720	1202	836	1266	1015	1015	806	--	1	8064491	8071298	+	6808	protein_coding	--	--	--	--	--	--
gene:VIT_01s0127g00740	76	100	81	95	104	100	--	1	8083898	8085993	-	2096	protein_coding	--	--	--	--	--	--
gene:VIT_01s0127g00810	1214	871	1401	1295	1197	1113	--	1	8176553	8182556	-	6004	protein_coding	--	--	--	--	--	--
gene:VIT_01s0127g00840	1644	1357	1983	1760	1793	1562	--	1	8196543	8201993	+	5451	protein_coding	--	--	--	--	--	--
gene:VIT_01s0127g00850	1	2	2	4	4	5	--	1	8209588	8211616	+	2029	protein_coding	GO:0048046,apoplast; GO:0005618,cell wall	--	At1g70370	ref|XP_002266815.1|	PGL3_ARATH,RecName: Full=Polygalacturonase 1 beta-like protein 3 {ECO:0000303|PubMed:26106400}; Short=AtPGL3 {ECO:0000303|PubMed:26106400}; AltName: Full=Aromatic-rich glycoprotein JP650; AltName: Full=PG1beta-like protein 3 {ECO:0000303|PubMed:26106400}; AltName: Full=Polygalacturonase 2 {ECO:0000303|PubMed:19639386}; AltName: Full=Probable polygalacturonase non-catalytic subunit JP650; Flags: P…	F6HHT8_VITVI,SubName: Full=Uncharacterized protein {ECO:0000313|EMBL:CCB51775.1};
gene:VIT_01s0127g00870	41	32	39	55	58	39	--	1	8251573	8253756	+	2184	protein_coding	GO:0048046,apoplast; GO:0005618,cell wall	--	At1g23760	ref|XP_002266341.1|	PGL1_ARATH,RecName: Full=Polygalacturonase 1 beta-like protein 1 {ECO:0000303|PubMed:26106400}; Short=AtPGL1 {ECO:0000303|PubMed:26106400}; AltName: Full=Aromatic-rich glycoprotein JP630; AltName: Full=PG1beta-like protein 1 {ECO:0000303|PubMed:26106400}; AltName: Full=Polygalacturonase 3 {ECO:0000303|PubMed:19639386}; AltName: Full=Probable polygalacturonase non-catalytic subunit JP630; Flags: P…	F6HHT6_VITVI,SubName: Full=Uncharacterized protein {ECO:0000313|EMBL:CCB51773.1};
gene:VIT_01s0127g00890	8	4	3	10	4	2	--	1	8296347	8297264	+	918	protein_coding	GO:0016021,integral component of membrane; GO:0005886,plasma membrane; GO:0005524,ATP binding; GO:0004672,protein kinase activity; GO:0004674,protein serine/threonine kinase activity; GO:0004675,transmembrane receptor protein serine/threonine kinase activity; GO:0007166,cell surface receptor signaling pathway; GO:0046777,protein autophosphorylation; GO:0009620,response to fungus; GO:0009611,respo…	--	At1g55200	ref|XP_019075827.1|	PERK1_ARATH,RecName: Full=Proline-rich receptor-like protein kinase PERK1; EC=2.7.11.1; AltName: Full=Proline-rich extensin-like receptor kinase 1; Short=AtPERK1;	F6HHT5_VITVI,SubName: Full=Uncharacterized protein {ECO:0000313|EMBL:CCB51772.1};
gene:VIT_01s0127g00900	139	125	155	75	48	26	--	1	8304090	8304305	-	216	protein_coding	--	--	--	emb|CBI28509.3|	--	D7TDD6_VITVI,SubName: Full=Uncharacterized protein {ECO:0000313|EMBL:CBI28509.3};
gene:VIT_01s0127g00910	545	420	479	302	267	270	--	1	8307055	8312598	-	5544	protein_coding	--	--	--	--	--	--
gene:VIT_01s0127g00920	184	175	226	179	144	162	--	1	8325835	8332389	+	6555	protein_coding	--	--	--	--	--	--
gene:VIT_01s0026g00010	0	2	0	0	0	0	--	1	8527687	8528181	+	495	protein_coding	--	--	--	ref|XP_010653456.2|	--	F6HPP4_VITVI,SubName: Full=Uncharacterized protein {ECO:0000313|EMBL:CCB56672.1};
gene:VIT_01s0026g00030	5	2	10	7	15	11	--	1	8666036	8668413	+	2378	protein_coding	--	--	At1g23790	ref|XP_002264073.1|	--	F6HPP3_VITVI,SubName: Full=Uncharacterized protein {ECO:0000313|EMBL:CCB56671.1};
gene:VIT_01s0026g00040	2245	1666	2230	1652	1675	1332	--	1	8670265	8675104	+	4840	protein_coding	--	--	At1g10580	ref|XP_002262666.1|	--	F6HPP2_VITVI,SubName: Full=Uncharacterized protein {ECO:0000313|EMBL:CCB56670.1};
gene:VIT_01s0026g00050	281	219	298	255	292	259	--	1	8677853	8680727	+	2875	protein_coding	--	--	--	--	--	--
gene:VIT_01s0026g00060	1	1	2	6	8	2	--	1	8694682	8695590	-	909	protein_coding	--	--	--	--	--	--
gene:VIT_01s0026g00070	13	15	21	8	14	18	--	1	8695768	8697185	-	1418	protein_coding	--	--	--	--	--	--
gene:VIT_01s0026g00080	20	6	13	11	9	16	--	1	8704047	8710576	+	6530	protein_coding	--	--	--	--	--	--
gene:VIT_01s0026g00090	144	119	207	124	139	111	--	1	8711856	8728580	-	16725	protein_coding	--	--	--	--	--	--
gene:VIT_01s0026g00100	22	17	35	10	22	17	--	1	8738934	8750115	-	11182	protein_coding	--	--	--	--	--	--
gene:VIT_01s0026g00130	152	89	134	93	109	76	--	1	8758615	8766007	-	7393	protein_coding	--	--	At2g16000	emb|CAN75466.1|	--	A5AYC4_VITVI,SubName: Full=Uncharacterized protein {ECO:0000313|EMBL:CAN80566.1};
gene:VIT_01s0026g00140	5752	4246	6555	4440	4655	4208	--	1	8775805	8787090	+	11286	protein_coding	--	--	--	--	--	--
gene:VIT_01s0026g00150	292	254	388	250	278	254	--	1	8787896	8805414	-	17519	protein_coding	--	--	--	--	--	--
gene:VIT_01s0026g00160	35	23	35	19	25	5	--	1	8806372	8807196	-	825	protein_coding	--	--	--	--	--	--
gene:VIT_01s0026g00170	2227	1784	2617	1829	2024	1671	--	1	8807197	8810288	-	3092	protein_coding	--	--	--	--	--	--
gene:VIT_01s0026g00180	4	11	6	0	3	0	--	1	8821976	8823836	+	1861	protein_coding	--	--	--	ref|XP_010653355.1|	--	D7TNR4_VITVI,SubName: Full=Uncharacterized protein {ECO:0000313|EMBL:CBI32137.3};
gene:VIT_01s0026g00190	885	721	1150	1120	1095	954	--	1	8823958	8826187	-	2230	protein_coding	GO:0005737,cytoplasm; GO:0005634,nucleus; GO:0004842,ubiquitin-protein transferase activity; GO:0010029,regulation of seed germination	--	At1g60190	ref|XP_002264637.2|	PUB19_ARATH,RecName: Full=U-box domain-containing protein 19; EC=2.3.2.27; AltName: Full=Plant U-box protein 19; AltName: Full=RING-type E3 ubiquitin transferase PUB19 {ECO:0000305};	D7TNR3_VITVI,RecName: Full=RING-type E3 ubiquitin transferase {ECO:0000256|SAAS:SAAS00702733}; EC=2.3.2.27 {ECO:0000256|SAAS:SAAS00702733};
gene:VIT_01s0026g00200	110	105	168	158	139	201	--	1	8845184	8847028	+	1845	protein_coding	--	--	--	--	--	--
gene:VIT_01s0026g00210	2	7	8	4	6	6	--	1	8847240	8851544	-	4305	protein_coding	--	--	--	--	--	--
gene:VIT_01s0026g00220	25213	20021	28801	23790	21969	16901	--	1	8860707	8865414	-	4708	protein_coding	--	--	--	--	--	--
gene:VIT_01s0026g00230	6418	5126	7106	5658	5397	4415	--	1	8867552	8876761	-	9210	protein_coding	--	--	--	--	--	--
gene:VIT_01s0026g00240	3291	2393	3583	2582	2508	2094	--	1	8886915	8891532	+	4618	protein_coding	--	--	--	--	--	--
gene:VIT_01s0026g00250	2373	1953	2601	2060	1971	1677	--	1	8907448	8916688	-	9241	protein_coding	--	--	--	--	--	--
gene:VIT_01s0026g00260	903	707	1189	1034	1284	1015	--	1	8922597	8933521	+	10925	protein_coding	--	--	--	--	--	--
gene:VIT_01s0026g00270	3385	2530	4277	2951	2702	2231	--	1	8939976	8950205	+	10230	protein_coding	--	--	--	--	--	--
gene:VIT_01s0026g00280	6560	4997	7657	4303	3973	3207	--	1	8955778	8962214	+	6437	protein_coding	GO:0005737,cytoplasm; GO:0016791,phosphatase activity; GO:0016757,transferase activity, transferring glycosyl groups; GO:0005992,trehalose biosynthetic process; GO:0070413,trehalose metabolism in response to stress	--	At1g60140	ref|XP_019075941.1|	TPS10_ARATH,RecName: Full=Probable alpha,alpha-trehalose-phosphate synthase [UDP-forming] 10; EC=2.4.1.15; AltName: Full=Trehalose-6-phosphate synthase 10; Short=AtTPS10;	F6HPM7_VITVI,SubName: Full=Uncharacterized protein {ECO:0000313|EMBL:CCB56655.1};
gene:VIT_01s0026g00290	478	309	593	593	622	631	--	1	8972483	8973247	-	765	protein_coding	--	--	--	--	--	--
gene:VIT_01s0026g00300	37	35	34	57	44	32	--	1	8988327	8989738	+	1412	protein_coding	GO:0016021,integral component of membrane; GO:0046872,metal ion binding; GO:0061630,ubiquitin protein ligase activity; GO:0043161,proteasome-mediated ubiquitin-dependent protein catabolic process	--	At5g40250	ref|XP_002265075.3|	ATL46_ARATH,RecName: Full=RING-H2 finger protein ATL46; EC=2.3.2.27 {ECO:0000305}; AltName: Full=RING-type E3 ubiquitin transferase ATL46 {ECO:0000305};	F6HPM6_VITVI,SubName: Full=Uncharacterized protein {ECO:0000313|EMBL:CCB56654.1};
gene:VIT_01s0026g00310	4853	3630	5690	4073	3940	3486	--	1	8992848	9017917	-	25070	protein_coding	--	--	--	--	--	--
gene:VIT_01s0026g00320	3844	3220	4552	3741	3623	2958	--	1	9031047	9034077	+	3031	protein_coding	--	--	--	--	--	--
gene:VIT_01s0026g00330	11	0	6	5	14	10	--	1	9035165	9038912	-	3748	protein_coding	--	--	--	--	--	--
gene:VIT_01s0026g00340	1592	1329	1913	1617	1615	1375	--	1	9040563	9082759	+	42197	protein_coding	--	--	--	--	--	--
gene:VIT_01s0026g00350	0	0	0	0	2	0	--	1	9083836	9085806	-	1971	protein_coding	--	--	--	ref|XP_002265760.1|	--	F6HPM4_VITVI,SubName: Full=Uncharacterized protein {ECO:0000313|EMBL:CCB56652.1};
gene:VIT_01s0026g00360	14	16	21	9	20	22	--	1	9117703	9120234	+	2532	protein_coding	--	--	--	--	--	--
gene:VIT_01s0026g00400	0	1	0	0	0	0	--	1	9164538	9164912	+	375	protein_coding	--	--	At3g48050	ref|XP_010663203.1|	--	F6HPM1_VITVI,SubName: Full=Uncharacterized protein {ECO:0000313|EMBL:CCB56649.1};
gene:VIT_01s0026g00410	4	6	5	2	0	1	--	1	9164913	9165668	+	756	protein_coding	--	--	At3g48050	ref|XP_010663203.1|	--	F6GSU6_VITVI,SubName: Full=Uncharacterized protein {ECO:0000313|EMBL:CCB43003.1};
gene:VIT_01s0026g00430	1	1	3	6	2	4	--	1	9183269	9183661	+	393	protein_coding	--	--	--	--	--	--
gene:VIT_01s0026g00450	0	1	0	0	0	0	--	1	9187385	9187869	-	485	protein_coding	GO:0016021,integral component of membrane; GO:0046872,metal ion binding; GO:0016491,oxidoreductase activity; GO:0006665,sphingolipid metabolic process	--	At2g46210	ref|XP_002279227.1|	SLD1_HELAN,RecName: Full=Delta(8)-fatty-acid desaturase; EC=1.14.19.29 {ECO:0000269|PubMed:11171153, ECO:0000269|PubMed:12203571, ECO:0000269|PubMed:20575587}; AltName: Full=Delta(8)-sphingolipid desaturase; AltName: Full=Sphingolipid 8-(E/Z)-desaturase;	F6I678_VITVI,SubName: Full=Delta8-sphingolipid desaturase 1 {ECO:0000313|EMBL:ANN11742.1};
gene:VIT_01s0026g00500	19	18	18	33	35	21	--	1	9257453	9258655	+	1203	protein_coding	GO:0016021,integral component of membrane; GO:0005886,plasma membrane; GO:0022857,transmembrane transporter activity	--	--	ref|XP_002266639.2|	WTR40_ARATH,RecName: Full=WAT1-related protein At5g40210;	F6HPL3_VITVI,RecName: Full=WAT1-related protein {ECO:0000256|RuleBase:RU363077};
gene:VIT_01s0026g00520	18	23	32	39	38	44	--	1	9284609	9285768	+	1160	protein_coding	--	--	--	ref|XP_021293016.1|	--	F6HPL2_VITVI,RecName: Full=WAT1-related protein {ECO:0000256|RuleBase:RU363077};
gene:VIT_01s0026g00540	403	266	451	444	480	402	--	1	9302410	9307019	+	4610	protein_coding	--	--	--	--	--	--
gene:VIT_01s0026g00550	8	8	14	2	25	13	--	1	9310500	9313022	+	2523	protein_coding	--	--	--	--	--	--
gene:VIT_01s0026g00570	0	2	2	7	2	0	--	1	9337095	9338301	-	1207	protein_coding	--	--	--	--	--	--
gene:VIT_01s0026g00580	5	3	2	2	2	1	--	1	9342575	9344861	+	2287	protein_coding	GO:0005886,plasma membrane; GO:0005524,ATP binding; GO:0004675,transmembrane receptor protein serine/threonine kinase activity; GO:0007166,cell surface receptor signaling pathway; GO:0006952,defense response; GO:0006468,protein phosphorylation	--	At1g24030	ref|XP_002266222.1|	PBL28_ARATH,RecName: Full=Probable serine/threonine-protein kinase PBL28 {ECO:0000305}; EC=2.7.11.1 {ECO:0000305}; AltName: Full=PBS1-like protein 28 {ECO:0000303|PubMed:20413097};	D7TNN0_VITVI,SubName: Full=Uncharacterized protein {ECO:0000313|EMBL:CBI32103.3};
gene:VIT_01s0026g00590	127	117	165	129	143	101	--	1	9345791	9354264	-	8474	protein_coding	--	--	--	--	--	--
gene:VIT_01s0026g00600	66	54	102	101	88	95	--	1	9369279	9369698	+	420	protein_coding	--	--	--	ref|XP_010653154.1|	--	F6HPK9_VITVI,SubName: Full=Uncharacterized protein {ECO:0000313|EMBL:CCB56637.1};
gene:VIT_01s0026g00610	361	247	382	334	329	337	--	1	9372165	9379714	+	7550	protein_coding	--	--	--	--	--	--
gene:VIT_01s0026g00620	3	0	3	0	0	0	--	1	9381769	9382568	+	800	protein_coding	--	--	--	--	--	--
gene:VIT_01s0026g00630	2	0	2	0	0	0	--	1	9395429	9397056	+	1628	protein_coding	GO:0005829,cytosol; GO:0043231,intracellular membrane-bounded organelle; GO:0052641,benzoic acid glucosyltransferase activity; GO:0090704,nicotinate-O-glucosyltransferase activity; GO:0080043,quercetin 3-O-glucosyltransferase activity; GO:0080044,quercetin 7-O-glucosyltransferase activity; GO:0052639,salicylic acid glucosyltransferase (ester-forming) activity; GO:0052640,salicylic acid glucosyltr…	--	At2g43820	ref|XP_002267665.2|	U74F2_ARATH,RecName: Full=UDP-glycosyltransferase 74F2; EC=2.4.1.-; AltName: Full=AtSGT1; AltName: Full=Salicylic acid glucosyltransferase 1;	A0A1S3TEP1_VIGRR,RecName: Full=Glycosyltransferase {ECO:0000256|RuleBase:RU362057}; EC=2.4.1.- {ECO:0000256|RuleBase:RU362057};
gene:VIT_01s0026g00640	224	201	250	209	281	181	--	1	9410198	9423702	-	13505	protein_coding	--	--	--	--	--	--
gene:VIT_01s0026g00650	271	215	278	197	206	219	--	1	9424059	9437682	+	13624	protein_coding	--	--	--	--	--	--
gene:VIT_01s0026g00670	44	30	36	64	63	70	--	1	9449801	9452837	+	3037	protein_coding	--	--	--	--	--	--
gene:VIT_01s0026g00680	347	271	367	326	283	277	--	1	9453710	9456005	-	2296	protein_coding	--	--	--	--	--	--
gene:VIT_01s0026g00690	248	201	311	292	271	199	--	1	9458022	9476054	-	18033	protein_coding	--	--	--	--	--	--
gene:VIT_01s0026g00700	313	255	381	396	420	334	--	1	9477563	9494585	-	17023	protein_coding	--	--	--	--	--	--
gene:VIT_01s0026g00710	23	6	20	14	14	2	--	1	9503470	9506741	+	3272	protein_coding	--	--	--	--	--	--
gene:VIT_01s0026g00720	6	3	5	2	7	6	--	1	9510816	9518104	+	7289	protein_coding	--	--	--	--	--	--
gene:VIT_01s0026g00730	101	66	118	84	140	114	--	1	9518105	9519491	-	1387	protein_coding	--	--	--	--	--	--
gene:VIT_01s0026g00740	6950	5683	6450	3962	3775	2699	--	1	9525636	9530188	-	4553	protein_coding	--	--	--	--	--	--
gene:VIT_01s0026g00750	1828	1358	1939	1639	1715	1441	--	1	9543019	9555896	-	12878	protein_coding	--	--	--	--	--	--
gene:VIT_01s0026g00760	69	42	88	70	34	32	--	1	9565434	9567515	+	2082	protein_coding	--	--	--	--	--	--
gene:VIT_01s0026g00770	334	222	406	276	263	210	--	1	9571698	9585375	+	13678	protein_coding	--	--	--	--	--	--
gene:VIT_01s0026g00800	2268	1708	2922	1848	1935	1499	--	1	9592766	9637290	+	44525	protein_coding	--	--	--	--	--	--
gene:VIT_01s0026g00810	139	155	126	113	78	62	--	1	9655841	9657741	+	1901	protein_coding	GO:0005794,Golgi apparatus; GO:0000139,Golgi membrane; GO:0016021,integral component of membrane; GO:0016413,O-acetyltransferase activity; GO:0010411,xyloglucan metabolic process	--	At1g70230	ref|XP_002266929.1|	TBL27_ARATH,RecName: Full=Protein ALTERED XYLOGLUCAN 4; AltName: Full=Protein trichome birefringence-like 27;	F6HPK1_VITVI,SubName: Full=Uncharacterized protein {ECO:0000313|EMBL:CCB56629.1};
gene:VIT_01s0026g00820	3742	2979	3984	3804	3754	3039	--	1	9674651	9688273	-	13623	protein_coding	--	--	--	--	--	--
gene:VIT_01s0026g00840	1567	1255	1874	1193	1066	960	--	1	9697764	9711600	-	13837	protein_coding	--	--	--	--	--	--
gene:VIT_01s0026g00850	1705	1261	1536	691	801	508	--	1	9724613	9725478	-	866	protein_coding	GO:0005634,nucleus; GO:0003700,DNA-binding transcription factor activity; GO:0046872,metal ion binding; GO:0043565,sequence-specific DNA binding; GO:0044212,transcription regulatory region DNA binding; GO:0009736,cytokinin-activated signaling pathway; GO:0009740,gibberellic acid mediated signaling pathway; GO:0019760,glucosinolate metabolic process; GO:0007275,multicellular organism development; …	--	At1g68360	ref|XP_003631292.2|	GIS3_ARATH,RecName: Full=Zinc finger protein GIS3 {ECO:0000305}; AltName: Full=Protein GLABROUS INFLORESCENCE STEMS 3 {ECO:0000303|PubMed:25640859};	D7TNK9_VITVI,SubName: Full=Uncharacterized protein {ECO:0000313|EMBL:CBI32082.3};
gene:VIT_01s0026g00860	216	174	244	274	282	242	--	1	9730809	9735175	-	4367	protein_coding	--	--	--	--	--	--
gene:VIT_01s0026g00880	11	4	6	11	5	13	--	1	9773170	9774555	-	1386	protein_coding	GO:0005737,cytoplasm; GO:0005634,nucleus; GO:0009846,pollen germination	--	At1g24130	ref|XP_003631291.1|	JGB_ARATH,RecName: Full=Protein JINGUBANG {ECO:0000303|PubMed:27468890};	F6HPJ7_VITVI,SubName: Full=Uncharacterized protein {ECO:0000313|EMBL:CCB56625.1};
gene:VIT_01s0026g00900	584	508	729	893	758	775	--	1	9784843	9786152	-	1310	protein_coding	GO:0031225,anchored component of membrane; GO:0031012,extracellular matrix; GO:0005886,plasma membrane; GO:0004222,metalloendopeptidase activity; GO:0008270,zinc ion binding; GO:0080186,developmental vegetative growth; GO:0007275,multicellular organism development; GO:1900056,negative regulation of leaf senescence; GO:2000028,regulation of photoperiodism, flowering; GO:0046686,response to cadmium…	--	At1g70170	ref|XP_002267298.2|	2MMP_ARATH,RecName: Full=Metalloendoproteinase 2-MMP {ECO:0000303|PubMed:10574937}; Short=At2-MMP {ECO:0000303|PubMed:10574937}; EC=3.4.24.- {ECO:0000305}; Flags: Precursor;	F6HPJ5_VITVI,SubName: Full=Uncharacterized protein {ECO:0000313|EMBL:CCB56623.1};
gene:VIT_01s0026g00910	274	177	296	310	251	218	--	1	9804365	9804769	+	405	protein_coding	--	--	At3g48180	ref|XP_003631290.1|	--	F6HPJ4_VITVI,SubName: Full=Uncharacterized protein {ECO:0000313|EMBL:CCB56622.1};
gene:VIT_01s0026g00920	6573	4890	7509	7252	6881	6745	--	1	9806476	9818400	-	11925	protein_coding	--	--	--	--	--	--
gene:VIT_01s0026g00930	434	270	442	365	365	314	--	1	9833659	9866962	-	33304	protein_coding	--	--	--	--	--	--
gene:VIT_01s0026g00940	1480	1018	1384	1398	1156	1195	--	1	9872312	9873544	+	1233	protein_coding	--	--	--	gb|KDO82645.1|	--	A0A067GVC7_CITSI,SubName: Full=Uncharacterized protein {ECO:0000313|EMBL:KDO82645.1};
gene:VIT_01s0026g00950	12	8	5	17	7	14	--	1	9877899	9880443	+	2545	protein_coding	GO:0005911,cell-cell junction; GO:0016021,integral component of membrane; GO:0005886,plasma membrane; GO:0003779,actin binding; GO:0051015,actin filament binding; GO:0005522,profilin binding; GO:0045010,actin nucleation; GO:0009932,cell tip growth	--	At1g70140	ref|XP_019076119.1|	FH8_ARATH,RecName: Full=Formin-like protein 8; Short=AtFH8; Short=AtFORMIN-1; Flags: Precursor;	F6HPJ3_VITVI,RecName: Full=Formin-like protein {ECO:0000256|RuleBase:RU361260};
gene:VIT_01s0026g00960	403	327	585	656	625	606	--	1	9882716	9887808	-	5093	protein_coding	--	--	--	--	--	--
gene:VIT_01s0026g00970	2	2	4	1	2	2	--	1	9901187	9901854	+	668	protein_coding	GO:0048046,apoplast; GO:0005618,cell wall; GO:0030145,manganese ion binding; GO:0045735,nutrient reservoir activity	--	At1g10460	emb|CBI32073.3|	GL31_ORYSJ,RecName: Full=Germin-like protein 3-1; Flags: Precursor;	D7TNK0_VITVI,SubName: Full=Uncharacterized protein {ECO:0000313|EMBL:CBI32073.3};
gene:VIT_01s0026g00980	424	262	382	394	283	391	--	1	9902458	9904513	-	2056	protein_coding	GO:0005794,Golgi apparatus; GO:0000139,Golgi membrane; GO:0016021,integral component of membrane; GO:0047262,polygalacturonate 4-alpha-galacturonosyltransferase activity; GO:0016757,transferase activity, transferring glycosyl groups; GO:0071555,cell wall organization; GO:0045489,pectin biosynthetic process; GO:0000271,polysaccharide biosynthetic process	--	At1g70090	ref|XP_002271160.1|	GATL9_ARATH,RecName: Full=Probable galacturonosyltransferase-like 9; EC=2.4.1.-; AltName: Full=Like glycosyl transferase 8;	F6HPJ2_VITVI,RecName: Full=Hexosyltransferase {ECO:0000256|RuleBase:RU362027}; EC=2.4.1.- {ECO:0000256|RuleBase:RU362027};
gene:VIT_01s0026g00990	3687	2928	4097	3185	3054	2468	--	1	9913381	9925151	-	11771	protein_coding	--	--	--	--	--	--
gene:VIT_01s0026g01000	839	570	960	734	690	538	--	1	9933156	9946326	+	13171	protein_coding	--	--	--	--	--	--
gene:VIT_01s0026g01010	7681	5346	8782	5448	5255	4793	--	1	9947501	9962409	-	14909	protein_coding	--	--	--	--	--	--
gene:VIT_01s0026g01020	4189	3347	4791	4331	4152	3268	--	1	9978896	9983384	+	4489	protein_coding	--	--	--	--	--	--
gene:VIT_01s0026g01030	735	618	905	1003	844	1083	--	1	9994638	9997055	+	2418	protein_coding	GO:0016021,integral component of membrane; GO:0016757,transferase activity, transferring glycosyl groups	--	At1g27200	ref|XP_002271877.2|	Y232_RICCO,RecName: Full=Glycosyltransferase family 92 protein RCOM_0530710; EC=2.4.1.- {ECO:0000305};	F6HPI8_VITVI,SubName: Full=Uncharacterized protein {ECO:0000313|EMBL:CCB56616.1};
gene:VIT_01s0026g01040	131	95	162	165	174	158	--	1	9998954	10003910	-	4957	protein_coding	--	--	--	--	--	--
gene:VIT_01s0026g01050	655	460	836	635	735	548	--	1	10009783	10011343	+	1561	protein_coding	GO:0005634,nucleus; GO:0003700,DNA-binding transcription factor activity; GO:0000976,transcription regulatory region sequence-specific DNA binding; GO:0008270,zinc ion binding; GO:0010252,auxin homeostasis; GO:0048527,lateral root development; GO:0048366,leaf development; GO:0010150,leaf senescence; GO:2000469,negative regulation of peroxidase activity; GO:0000122,negative regulation of transcrip…	--	At1g70000	ref|XP_010652808.1|	KUA1_ARATH,RecName: Full=Transcription factor KUA1 {ECO:0000303|PubMed:24806884}; AltName: Full=Myb-related protein H {ECO:0000303|PubMed:23888064}; Short=AtMYBH {ECO:0000303|PubMed:23888064}; Short=AtMYBS3 {ECO:0000303|PubMed:25920996}; Short=MYBS3-homolg protein {ECO:0000303|PubMed:25920996}; AltName: Full=Protein KUODA1 {ECO:0000303|PubMed:24806884};	A5C631_VITVI,SubName: Full=Uncharacterized protein {ECO:0000313|EMBL:CAN73090.1};
gene:VIT_01s0026g01060	952	797	1159	875	962	782	--	1	10044361	10046545	+	2185	protein_coding	GO:0016021,integral component of membrane; GO:0005634,nucleus; GO:0005886,plasma membrane; GO:0005524,ATP binding; GO:0004672,protein kinase activity	--	At1g27190	ref|XP_002268171.1|	Y1719_ARATH,RecName: Full=Probable inactive receptor kinase At1g27190; Flags: Precursor;	F6HPI7_VITVI,SubName: Full=Uncharacterized protein {ECO:0000313|EMBL:CCB56615.1};
gene:VIT_01s0026g01070	627	570	735	549	489	428	--	1	10062469	10066518	+	4050	protein_coding	--	--	--	--	--	--
gene:VIT_01s0026g01080	4135	3133	4415	3619	3341	2930	--	1	10067835	10075197	-	7363	protein_coding	--	--	--	--	--	--
gene:VIT_01s0026g01090	9	4	23	5	7	0	--	1	10078421	10080153	-	1733	protein_coding	--	--	--	--	--	--
gene:VIT_01s0026g01100	67	40	69	50	82	33	--	1	10087419	10090406	+	2988	protein_coding	--	--	--	--	--	--
gene:VIT_01s0026g01110	167	140	218	183	153	183	--	1	10114881	10118052	+	3172	protein_coding	--	--	--	--	--	--
gene:VIT_01s0026g01120	139	124	175	125	155	134	--	1	10128375	10136381	+	8007	protein_coding	--	--	--	--	--	--
gene:VIT_01s0026g01130	449	323	508	409	403	421	--	1	10140467	10145045	+	4579	protein_coding	--	--	--	--	--	--
gene:VIT_01s0026g01140	112	118	130	146	178	185	--	1	10146209	10149754	-	3546	protein_coding	--	--	--	--	--	--
gene:VIT_01s0026g01170	25	20	35	14	17	24	--	1	10175745	10178499	+	2755	protein_coding	--	--	--	--	--	--
gene:VIT_01s0026g01180	10	4	10	6	5	3	--	1	10179882	10182665	+	2784	protein_coding	--	--	--	--	--	--
gene:VIT_01s0026g01190	879	692	840	495	474	419	--	1	10189900	10197710	+	7811	protein_coding	--	--	--	--	--	--
gene:VIT_01s0026g01200	32	14	31	4	2	6	--	1	10197711	10200282	-	2572	protein_coding	GO:0016021,integral component of membrane; GO:0016020,membrane; GO:0005886,plasma membrane; GO:0009506,plasmodesma; GO:0090406,pollen tube; GO:0005524,ATP binding; GO:0004674,protein serine/threonine kinase activity	--	At5g23400	ref|XP_010652740.1|	MIK2_ARATH,RecName: Full=MDIS1-interacting receptor like kinase 2 {ECO:0000303|PubMed:26863186}; Short=AtMIK2 {ECO:0000303|PubMed:26863186}; AltName: Full=Probable LRR receptor-like serine/threonine-protein kinase At4g08850; EC=2.7.11.1 {ECO:0000305}; Flags: Precursor;	F6HPI0_VITVI,SubName: Full=Uncharacterized protein {ECO:0000313|EMBL:CCB56608.1};
gene:VIT_01s0026g01240	702	560	721	525	511	441	--	1	10253870	10257770	+	3901	protein_coding	--	--	--	--	--	--
gene:VIT_01s0026g01250	38	2	16	2	2	0	--	1	10258947	10260421	-	1475	protein_coding	--	--	At1g10380_1	emb|CBI32047.3|	--	F6HPH5_VITVI,SubName: Full=Uncharacterized protein {ECO:0000313|EMBL:CCB56603.1};
gene:VIT_01s0026g01280	109	89	141	86	73	56	--	1	10275245	10277491	+	2247	protein_coding	GO:0005783,endoplasmic reticulum; GO:0005794,Golgi apparatus; GO:0043231,intracellular membrane-bounded organelle; GO:0005739,mitochondrion; GO:0004519,endonuclease activity; GO:0003723,RNA binding; GO:0009451,RNA modification	K17710: PTCD1; pentatricopeptide repeat domain-containing protein 1	At1g05670_2	ref|XP_002268680.2|	PPR12_ARATH,RecName: Full=Pentatricopeptide repeat-containing protein At1g05670, mitochondrial; Flags: Precursor;	F6HPH4_VITVI,SubName: Full=Uncharacterized protein {ECO:0000313|EMBL:CCB56602.1};
gene:VIT_01s0026g01290	197	149	237	264	268	245	--	1	10281109	10283790	-	2682	protein_coding	--	--	--	--	--	--
gene:VIT_01s0026g01300	787	643	1120	667	796	681	--	1	10284104	10289443	-	5340	protein_coding	--	--	--	--	--	--
gene:VIT_01s0026g01340	8537	7154	9921	4925	4967	3893	--	1	10305753	10306860	+	1108	protein_coding	GO:0009507,chloroplast; GO:0005737,cytoplasm; GO:0005829,cytosol; GO:0004364,glutathione transferase activity; GO:0009704,de-etiolation; GO:0006749,glutathione metabolic process; GO:0048527,lateral root development; GO:0080148,negative regulation of response to water deprivation; GO:0040008,regulation of growth; GO:0060416,response to growth hormone; GO:0080167,response to karrikin; GO:0009651,re…	--	At1g10360	ref|XP_019076242.1|	GSTUH_ARATH,RecName: Full=Glutathione S-transferase U17; Short=AtGSTU17; EC=2.5.1.18; AltName: Full=GST class-tau member 17; AltName: Full=Glutathione S-transferase 30; AltName: Full=Protein EARLY RESPONSIVE TO DEHYDRATION 9;	F6HPH1_VITVI,SubName: Full=Uncharacterized protein {ECO:0000313|EMBL:CCB56599.1};
gene:VIT_01s0026g01360	1	4	0	0	0	0	--	1	10323030	10323321	-	292	protein_coding	--	--	At2g45260	ref|XP_002280629.1|	--	F6I393_VITVI,SubName: Full=Uncharacterized protein {ECO:0000313|EMBL:CCB61411.1};
gene:VIT_01s0026g01380	775	625	798	341	366	272	--	1	10337712	10348270	+	10559	protein_coding	--	--	--	--	--	--
gene:VIT_01s0026g01400	2710	1978	2599	2175	1935	1848	--	1	10377659	10383806	+	6148	protein_coding	--	--	--	--	--	--
gene:VIT_01s0026g01410	0	2	4	0	0	0	--	1	10386150	10386913	+	764	protein_coding	GO:0009507,chloroplast; GO:0009941,chloroplast envelope; GO:0010008,endosome membrane; GO:0005794,Golgi apparatus; GO:0016021,integral component of membrane; GO:0016020,membrane; GO:0005739,mitochondrion; GO:0000325,plant-type vacuole; GO:0009705,plant-type vacuole membrane; GO:0005886,plasma membrane; GO:0005774,vacuolar membrane; GO:0005773,vacuole; GO:0009678,hydrogen-translocating pyrophospha…	--	At1g15690	ref|XP_010033979.1|	AVP1_ARATH,RecName: Full=Pyrophosphate-energized vacuolar membrane proton pump 1; EC=3.6.1.1; AltName: Full=Pyrophosphate-energized inorganic pyrophosphatase 1; Short=H(+)-PPase 1; AltName: Full=Vacuolar proton pyrophosphatase 1; AltName: Full=Vacuolar proton pyrophosphatase 3;	A0A059AJB8_EUCGR,SubName: Full=Uncharacterized protein {ECO:0000313|EMBL:KCW53849.1};
gene:VIT_01s0026g01420	4	2	6	4	0	0	--	1	10393877	10396296	-	2420	protein_coding	GO:0016021,integral component of membrane; GO:0005886,plasma membrane; GO:0005524,ATP binding; GO:0030247,polysaccharide binding; GO:0004674,protein serine/threonine kinase activity; GO:0007166,cell surface receptor signaling pathway	--	At1g69910	ref|XP_002268965.1|	LRL15_ARATH,RecName: Full=LEAF RUST 10 DISEASE-RESISTANCE LOCUS RECEPTOR-LIKE PROTEIN KINASE-like 1.5 {ECO:0000303|PubMed:12805585}; EC=2.7.11.1; AltName: Full=Probable receptor-like serine/threonine-protein kinase LRK10L-1.5 {ECO:0000305}; Flags: Precursor;	F6HPG5_VITVI,SubName: Full=Uncharacterized protein {ECO:0000313|EMBL:CCB56593.1};
gene:VIT_01s0026g01430	1389	970	1358	1037	927	685	--	1	10402279	10407779	+	5501	protein_coding	--	--	--	--	--	--
gene:VIT_01s0026g01440	26	34	51	46	20	37	--	1	10409168	10411107	-	1940	protein_coding	GO:0009507,chloroplast; GO:0005739,mitochondrion; GO:0004519,endonuclease activity; GO:0003723,RNA binding; GO:0008270,zinc ion binding; GO:1900865,chloroplast RNA modification; GO:0031425,chloroplast RNA processing; GO:0016556,mRNA modification; GO:0006397,mRNA processing	--	At1g59720	ref|XP_002269101.2|	PPR85_ARATH,RecName: Full=Pentatricopeptide repeat-containing protein At1g59720, chloroplastic/mitochondrial {ECO:0000305}; AltName: Full=Protein CHLORORESPIRATORY REDUCTION 28 {ECO:0000303|PubMed:19182104}; Flags: Precursor;	F6HPG3_VITVI,SubName: Full=Uncharacterized protein {ECO:0000313|EMBL:CCB56591.1};
gene:VIT_01s0026g01450	4313	3630	4247	4312	3940	3118	--	1	10418267	10420055	+	1789	protein_coding	--	--	--	--	--	--
gene:VIT_01s0026g01460	1429	843	1859	589	743	164	--	1	10422568	10423398	-	831	protein_coding	--	--	--	--	--	--
gene:VIT_01s0026g01470	1861	1334	1944	1718	1737	1518	--	1	10433684	10450063	-	16380	protein_coding	--	--	--	--	--	--
gene:VIT_01s0026g01480	2775	1992	3030	2190	2284	1771	--	1	10471796	10492524	-	20729	protein_coding	--	--	--	--	--	--
gene:VIT_01s0026g01490	4	4	6	33	2	10	--	1	10547449	10551377	-	3929	protein_coding	--	--	--	--	--	--
gene:VIT_01s0026g01510	1743	1361	1997	1342	1330	1163	--	1	10581689	10588189	+	6501	protein_coding	--	--	--	--	--	--
gene:VIT_01s0026g01520	929	686	963	958	1048	722	--	1	10588255	10591733	-	3479	protein_coding	--	--	--	--	--	--
gene:VIT_01s0026g01530	624	488	736	622	645	569	--	1	10593320	10594370	-	1051	protein_coding	GO:0003700,DNA-binding transcription factor activity; GO:0003723,RNA binding; GO:0006351,transcription, DNA-templated	--	At1g27050	ref|XP_003631284.1|	Y1705_ARATH,RecName: Full=Uncharacterized protein At1g27050;	D7TNF3_VITVI,SubName: Full=Uncharacterized protein {ECO:0000313|EMBL:CBI32026.3};
gene:VIT_01s0026g01540	150	92	141	142	124	135	--	1	10598452	10599995	+	1544	protein_coding	--	--	--	ref|XP_003631283.1|	--	D7TNF2_VITVI,SubName: Full=Uncharacterized protein {ECO:0000313|EMBL:CBI32025.3};
gene:VIT_01s0026g01550	671	615	948	1039	1331	1172	--	1	10605157	10607755	-	2599	protein_coding	--	--	--	--	--	--
gene:VIT_01s0026g01560	53	53	64	49	52	50	--	1	10638190	10640029	+	1840	protein_coding	GO:0043231,intracellular membrane-bounded organelle; GO:0004519,endonuclease activity; GO:0003723,RNA binding; GO:0008270,zinc ion binding; GO:0009451,RNA modification	K03452: MHX; magnesium/proton exchanger	At5g40410	ref|XP_003631282.1|	PP410_ARATH,RecName: Full=Putative pentatricopeptide repeat-containing protein At5g40405;	F6HPF7_VITVI,SubName: Full=Uncharacterized protein {ECO:0000313|EMBL:CCB56585.1};
gene:VIT_01s0026g01570	1307	909	1843	2245	2580	2179	--	1	10647726	10651868	+	4143	protein_coding	--	--	--	--	--	--
gene:VIT_01s0026g01580	59	53	136	88	121	70	--	1	10652614	10654251	-	1638	protein_coding	GO:0005618,cell wall; GO:0005615,extracellular space; GO:0004031,aldehyde oxidase activity; GO:0102797,geranial:oxygen oxidoreductase activity; GO:0102798,heptaldehyde:oxygen oxidoreductase activity; GO:0050832,defense response to fungus	K20929: GLX; glyoxal/methylglyoxal oxidase [EC:1.2.3.15]	At1g14430_1	ref|XP_019076312.1|	GLOX_VITPS,RecName: Full=Aldehyde oxidase GLOX {ECO:0000305}; EC=1.2.3.1 {ECO:0000305}; AltName: Full=Glyoxal oxidase {ECO:0000303|Ref.1}; Short=VpGLOX {ECO:0000303|PubMed:20512385}; Flags: Precursor;	F6HPF5_VITVI,SubName: Full=Uncharacterized protein {ECO:0000313|EMBL:CCB56583.1};
gene:VIT_01s0026g01590	1835	1430	2323	1934	1654	1540	--	1	10683546	10690630	-	7085	protein_coding	--	--	--	--	--	--
gene:VIT_01s0026g01610	500	343	577	429	441	376	--	1	10724826	10741827	+	17002	protein_coding	--	--	--	--	--	--
gene:VIT_01s0026g01620	1918	1477	2135	1708	1637	1328	--	1	10769995	10781391	+	11397	protein_coding	--	--	--	--	--	--
gene:VIT_01s0026g01630	1626	1486	1649	1231	1187	1141	--	1	10782089	10787013	-	4925	protein_coding	--	--	--	--	--	--
gene:VIT_01s0026g01640	4108	3442	4702	3515	3284	2822	--	1	10805860	10813796	+	7937	protein_coding	--	--	--	--	--	--
gene:VIT_01s0026g01650	7438	5863	7841	6076	6088	5287	--	1	10815279	10818995	-	3717	protein_coding	--	--	--	--	--	--
gene:VIT_01s0026g01660	5622	4125	7008	3570	3570	2132	--	1	10829228	10842136	+	12909	protein_coding	--	--	--	--	--	--
gene:VIT_01s0026g01670	2	0	1	0	0	0	--	1	10843187	10845074	+	1888	protein_coding	GO:0046872,metal ion binding; GO:0030570,pectate lyase activity; GO:0045490,pectin catabolic process	--	At3g24670	ref|XP_002270089.1|	PLY15_ARATH,RecName: Full=Probable pectate lyase 15; EC=4.2.2.2; AltName: Full=Pectate lyase A11; Flags: Precursor;	D7TNE2_VITVI,RecName: Full=Pectate lyase {ECO:0000256|RuleBase:RU361123}; EC=4.2.2.2 {ECO:0000256|RuleBase:RU361123};
gene:VIT_01s0026g01680	0	0	0	0	0	2	--	1	10846297	10848232	+	1936	protein_coding	GO:0046872,metal ion binding; GO:0030570,pectate lyase activity; GO:0045490,pectin catabolic process	--	At3g01270	ref|XP_002270089.1|	PLY7_ARATH,RecName: Full=Probable pectate lyase 7; EC=4.2.2.2; Flags: Precursor;	D7TNE2_VITVI,RecName: Full=Pectate lyase {ECO:0000256|RuleBase:RU361123}; EC=4.2.2.2 {ECO:0000256|RuleBase:RU361123};
gene:VIT_01s0026g01690	6	1	4	0	0	0	--	1	10860182	10861942	-	1761	protein_coding	--	--	--	--	--	--
gene:VIT_01s0026g01700	3667	2872	4103	3592	3362	3047	--	1	10863540	10880215	-	16676	protein_coding	--	--	--	--	--	--
gene:VIT_01s0026g01710	385	322	356	291	283	238	--	1	10908588	10915503	-	6916	protein_coding	--	--	--	--	--	--
gene:VIT_01s0026g01720	775	611	924	703	718	609	--	1	10929379	10935341	+	5963	protein_coding	--	--	--	--	--	--
gene:VIT_01s0026g01730	409	278	465	172	244	170	--	1	10977206	10982627	+	5422	protein_coding	--	--	--	--	--	--
gene:VIT_01s0026g01740	195	185	236	178	209	124	--	1	10983756	10987227	+	3472	protein_coding	--	--	--	--	--	--
gene:VIT_01s0026g01750	29	10	23	15	14	8	--	1	10987353	10989206	-	1854	protein_coding	GO:0043231,intracellular membrane-bounded organelle; GO:0004519,endonuclease activity; GO:0003723,RNA binding; GO:0009451,RNA modification	K06180: rluD; 23S rRNA pseudouridine1911/1915/1917 synthase [EC:5.4.99.23]	At2g02750	emb|CAN74703.1|	PP144_ARATH,RecName: Full=Pentatricopeptide repeat-containing protein At2g02750;	A5BK93_VITVI,SubName: Full=Uncharacterized protein {ECO:0000313|EMBL:CAN74703.1};
gene:VIT_01s0026g01770	5729	4689	6305	5512	5192	4766	--	1	11008741	11013297	+	4557	protein_coding	--	--	--	--	--	--
gene:VIT_01s0026g01780	14	18	29	41	28	30	--	1	11013938	11016961	-	3024	protein_coding	GO:0016021,integral component of membrane; GO:0005524,ATP binding; GO:0004674,protein serine/threonine kinase activity	--	At1g14390	ref|XP_010652350.1|	Y1143_ARATH,RecName: Full=Probable LRR receptor-like serine/threonine-protein kinase At1g14390; EC=2.7.11.1; Flags: Precursor;	F6HPE9_VITVI,SubName: Full=Uncharacterized protein {ECO:0000313|EMBL:CCB56577.1};
gene:VIT_01s0026g01790	65	65	93	101	99	115	--	1	11028943	11033705	+	4763	protein_coding	--	--	--	--	--	--
gene:VIT_01s0026g01810	0	0	2	1	0	1	--	1	11082397	11082841	-	445	protein_coding	GO:0005634,nucleus; GO:0003677,DNA binding; GO:0003700,DNA-binding transcription factor activity; GO:0046872,metal ion binding; GO:0006355,regulation of transcription, DNA-templated; GO:0006351,transcription, DNA-templated	--	At3g60030	emb|CBI32001.3|	SPL12_ARATH,RecName: Full=Squamosa promoter-binding-like protein 12;	F6HPE8_VITVI,SubName: Full=Uncharacterized protein {ECO:0000313|EMBL:CCB56576.1};
gene:VIT_01s0026g01820	1	0	6	0	0	0	--	1	11124690	11127549	+	2860	protein_coding	--	--	--	--	--	--
gene:VIT_01s0026g01860	2623	2105	2979	2721	2309	2143	--	1	11224861	11228441	-	3581	protein_coding	--	--	--	--	--	--
gene:VIT_01s0026g01870	295	257	321	169	141	94	--	1	11232314	11234303	+	1990	protein_coding	--	--	--	--	--	--
gene:VIT_01s0026g01880	2080	1458	2284	1469	1337	1171	--	1	11234546	11239260	-	4715	protein_coding	--	--	--	--	--	--
gene:VIT_01s0026g01890	1016	705	1122	836	853	725	--	1	11250995	11256033	+	5039	protein_coding	--	--	--	--	--	--
gene:VIT_01s0026g01900	15	13	11	7	13	12	--	1	11257108	11257345	+	238	protein_coding	--	--	--	emb|CBI31993.3|	--	D7TNC0_VITVI,SubName: Full=Uncharacterized protein {ECO:0000313|EMBL:CBI31993.3};
gene:VIT_01s0026g01910	49	57	75	97	74	85	--	1	11257576	11265225	-	7650	protein_coding	--	--	--	--	--	--
gene:VIT_01s0026g01920	0	0	2	0	0	0	--	1	11274371	11276740	-	2370	protein_coding	--	--	--	--	--	--
gene:VIT_01s0026g01930	180	113	235	271	213	246	--	1	11285767	11286556	-	790	protein_coding	--	--	At1g14340	ref|XP_002277007.1|	--	F6HPE4_VITVI,SubName: Full=Uncharacterized protein {ECO:0000313|EMBL:CCB56572.1};
gene:VIT_01s0026g01950	17	6	31	22	24	20	--	1	11305006	11306844	-	1839	protein_coding	--	--	--	--	--	--
gene:VIT_01s0026g01960	2604	1921	2530	1741	1487	1301	--	1	11312739	11322744	-	10006	protein_coding	--	--	--	--	--	--
gene:VIT_01s0026g01970	2743	2334	3105	2317	2207	1781	--	1	11323712	11332337	-	8626	protein_coding	--	--	--	--	--	--
gene:VIT_01s0026g02070	167	140	188	241	259	244	--	1	11448757	11455804	-	7048	protein_coding	--	--	--	--	--	--
gene:VIT_01s0026g02080	3353	2536	3629	2411	2100	2027	--	1	11464781	11468003	+	3223	protein_coding	GO:0005737,cytoplasm; GO:0005634,nucleus; GO:0019005,SCF ubiquitin ligase complex; GO:0031625,ubiquitin protein ligase binding; GO:0043161,proteasome-mediated ubiquitin-dependent protein catabolic process; GO:0042787,NA; GO:0030162,regulation of proteolysis	--	At2g02870	ref|XP_003631294.1|	SKI11_ARATH,RecName: Full=F-box/kelch-repeat protein SKIP11; AltName: Full=SKP1-interacting partner 11;	F6HPD7_VITVI,SubName: Full=Uncharacterized protein {ECO:0000313|EMBL:CCB56565.1};
gene:VIT_01s0026g02090	1	4	7	1	3	0	--	1	11468445	11469759	+	1315	protein_coding	--	--	--	--	--	--
gene:VIT_01s0026g02100	1320	922	1202	1229	1068	889	--	1	11478254	11479025	+	772	protein_coding	--	--	At1g26920	ref|XP_002276336.1|	--	F6HPD5_VITVI,SubName: Full=Uncharacterized protein {ECO:0000313|EMBL:CCB56563.1};
gene:VIT_01s0026g02110	3068	2337	3198	3183	2904	2877	--	1	11489356	11496555	-	7200	protein_coding	--	--	--	emb|CAN77614.1|	--	A5C5D1_VITVI,SubName: Full=Uncharacterized protein {ECO:0000313|EMBL:CAN77614.1};
gene:VIT_01s0026g02120	379	300	390	561	386	407	--	1	11514884	11528512	+	13629	protein_coding	--	--	--	--	--	--
gene:VIT_01s0026g02130	14	12	24	19	17	30	--	1	11539990	11541783	+	1794	protein_coding	GO:0043231,intracellular membrane-bounded organelle; GO:0005739,mitochondrion; GO:0004519,endonuclease activity; GO:0003723,RNA binding; GO:0009451,RNA modification	K19090: cas5t; CRISPR-associated protein Cas5t	At1g26900	ref|XP_002271313.1|	PPR60_ARATH,RecName: Full=Pentatricopeptide repeat-containing protein At1g26900, mitochondrial; Flags: Precursor;	F6HPD4_VITVI,SubName: Full=Uncharacterized protein {ECO:0000313|EMBL:CCB56562.1};
gene:VIT_01s0026g02140	503	412	485	339	340	297	--	1	11542593	11548170	-	5578	protein_coding	--	--	--	--	--	--
gene:VIT_01s0026g02170	1210	1043	1328	1031	954	790	--	1	11576724	11584830	-	8107	protein_coding	--	--	--	--	--	--
gene:VIT_01s0026g02190	30	14	50	25	20	35	--	1	11599830	11601712	-	1883	protein_coding	--	--	--	--	--	--
gene:VIT_01s0026g02200	4	10	9	9	4	2	--	1	11610155	11611375	-	1221	protein_coding	--	--	--	ref|XP_019076462.1|	--	F6HPD0_VITVI,SubName: Full=Uncharacterized protein {ECO:0000313|EMBL:CCB56558.1};
gene:VIT_01s0026g02210	846	665	881	882	873	769	--	1	11618152	11623032	-	4881	protein_coding	--	--	--	--	--	--
gene:VIT_01s0026g02230	2530	1983	2759	1820	1703	1375	--	1	11680976	11686951	+	5976	protein_coding	GO:0031461,cullin-RING ubiquitin ligase complex; GO:0005829,cytosol; GO:0031625,ubiquitin protein ligase binding; GO:0009911,positive regulation of flower development; GO:0042787,NA; GO:0009639,response to red or far red light	--	At1g26830	ref|XP_002275251.1|	CUL3A_ARATH,RecName: Full=Cullin-3A; Short=AtCUL3a;	F6HPC9_VITVI,SubName: Full=Uncharacterized protein {ECO:0000313|EMBL:CCB56557.1};
gene:VIT_01s0026g02250	74	70	70	110	83	75	--	1	11714636	11721060	-	6425	protein_coding	--	--	--	--	--	--
gene:VIT_01s0026g02260	382	276	394	294	367	314	--	1	11722148	11729476	-	7329	protein_coding	--	--	--	--	--	--
gene:VIT_01s0026g02270	114	89	100	104	81	69	--	1	11737796	11739079	+	1284	protein_coding	GO:0005618,cell wall; GO:0005576,extracellular region; GO:0005773,vacuole; GO:0009737,response to abscisic acid	--	At3g22060	ref|XP_003631293.1|	CRR38_ARATH,RecName: Full=Cysteine-rich repeat secretory protein 38; Flags: Precursor;	F6HPC7_VITVI,SubName: Full=Uncharacterized protein {ECO:0000313|EMBL:CCB56555.1};
gene:VIT_01s0026g02280	889	643	857	981	1011	1008	--	1	11757610	11766428	+	8819	protein_coding	--	--	--	--	--	--
gene:VIT_01s0026g02290	23	40	48	51	24	34	--	1	11767883	11770767	+	2885	protein_coding	--	--	--	--	--	--
gene:VIT_01s0026g02310	2647	2103	2974	2308	1929	1679	--	1	11789594	11793768	+	4175	protein_coding	--	--	--	--	--	--
gene:VIT_01s0026g02330	2	0	0	0	0	0	--	1	11816126	11817819	-	1694	protein_coding	GO:0005737,cytoplasm; GO:0005886,plasma membrane; GO:0009638,phototropism; GO:0009958,positive gravitropism; GO:0010017,red or far-red light signaling pathway; GO:0009585,red, far-red light phototransduction; GO:0010218,response to far red light; GO:0010114,response to red light	--	At2g02950	ref|XP_010652107.1|	PKS1_ARATH,RecName: Full=Protein PHYTOCHROME KINASE SUBSTRATE 1;	F6HPC5_VITVI,SubName: Full=Uncharacterized protein {ECO:0000313|EMBL:CCB56553.1};
gene:VIT_01s0026g02340	1450	1139	1475	756	804	641	--	1	11821377	11826136	-	4760	protein_coding	--	--	--	--	--	--
gene:VIT_01s0026g02350	303	270	380	325	317	267	--	1	11852761	11860223	+	7463	protein_coding	--	--	--	--	--	--
gene:VIT_01s0026g02400	59	46	15	26	39	26	--	1	11974881	11975881	+	1001	protein_coding	GO:0005737,cytoplasm; GO:0005829,cytosol; GO:0004364,glutathione transferase activity; GO:0006749,glutathione metabolic process; GO:0009407,toxin catabolic process	--	At1g74590	emb|CBI31960.3|	GSTUA_ARATH,RecName: Full=Glutathione S-transferase U10; Short=AtGSTU10; EC=2.5.1.18; AltName: Full=GST class-tau member 10;	F6HPC0_VITVI,SubName: Full=Uncharacterized protein {ECO:0000313|EMBL:CCB56548.1};
gene:VIT_01s0026g02410	1753	1363	1991	1776	1710	1539	--	1	11978955	11983233	-	4279	protein_coding	--	--	--	--	--	--
gene:VIT_01s0026g02420	201	135	248	193	151	147	--	1	11986696	11990597	-	3902	protein_coding	--	--	--	ref|XP_002269903.2|	--	F6HPR6_VITVI,SubName: Full=Uncharacterized protein {ECO:0000313|EMBL:CCB56547.1};
gene:VIT_01s0026g02430	494	415	580	474	445	376	--	1	12006535	12014396	+	7862	protein_coding	--	--	--	--	--	--
gene:VIT_01s0026g02450	2	0	0	0	0	0	--	1	12038069	12038639	+	571	protein_coding	GO:0005737,cytoplasm; GO:0005634,nucleus; GO:0003677,DNA binding; GO:0046872,metal ion binding; GO:0042803,protein homodimerization activity; GO:0007275,multicellular organism development; GO:0006355,regulation of transcription, DNA-templated; GO:0006351,transcription, DNA-templated	--	At1g74660	emb|CBI31956.3|	MIF2_ARATH,RecName: Full=Mini zinc finger protein 2; Short=AtMIF2;	F6HPR4_VITVI,SubName: Full=Uncharacterized protein {ECO:0000313|EMBL:CCB56545.1};
gene:VIT_01s0026g02460	103	60	73	64	50	44	--	1	12042184	12043439	-	1256	protein_coding	GO:0005634,nucleus; GO:0003677,DNA binding; GO:0046872,metal ion binding; GO:0042803,protein homodimerization activity; GO:0043565,sequence-specific DNA binding; GO:0044212,transcription regulatory region DNA binding; GO:0019760,glucosinolate metabolic process; GO:0006355,regulation of transcription, DNA-templated; GO:0006351,transcription, DNA-templated	--	At5g15210	ref|XP_002273802.1|	ZHD8_ARATH,RecName: Full=Zinc-finger homeodomain protein 8; Short=AtZHD8; AltName: Full=Homeobox protein 30; Short=AtHB-30; AltName: Full=Zinc finger homeodomain transcriptional factor ZFHD3;	F6HPR3_VITVI,SubName: Full=Uncharacterized protein {ECO:0000313|EMBL:CCB56544.1};
gene:VIT_01s0026g02470	2081	1918	2692	1836	1933	1443	--	1	12066280	12080400	-	14121	protein_coding	--	--	--	--	--	--
gene:VIT_01s0026g02480	1301	1296	1812	1950	2120	2080	--	1	12080562	12082199	+	1638	protein_coding	--	--	--	--	--	F6HPR1_VITVI,SubName: Full=Uncharacterized protein {ECO:0000313|EMBL:CCB56542.1};
gene:VIT_01s0026g02490	10778	8073	12599	9423	9093	7874	--	1	12090780	12106366	-	15587	protein_coding	--	--	--	--	--	--
gene:VIT_01s0026g02510	102	85	139	107	78	95	--	1	12128655	12130442	+	1788	protein_coding	GO:0009507,chloroplast; GO:0004519,endonuclease activity; GO:0003723,RNA binding; GO:0008270,zinc ion binding; GO:0031425,chloroplast RNA processing; GO:0006397,mRNA processing; GO:0009451,RNA modification	K03452: MHX; magnesium/proton exchanger	At2g02980	ref|XP_002269694.1|	PP145_ARATH,RecName: Full=Pentatricopeptide repeat-containing protein At2g02980, chloroplastic {ECO:0000305}; AltName: Full=Protein ORGANELLE TRANSCRIPT PROCESSING 85 {ECO:0000303|PubMed:19934379}; Flags: Precursor;	D7TN78_VITVI,SubName: Full=Uncharacterized protein {ECO:0000313|EMBL:CBI31951.3};
gene:VIT_01s0026g02520	99	84	79	89	84	48	--	1	12137487	12138936	+	1450	protein_coding	--	--	--	--	--	--
gene:VIT_01s0026g02530	545	422	573	504	466	438	--	1	12148346	12156541	+	8196	protein_coding	--	--	--	--	--	--
gene:VIT_01s0026g02540	750	541	829	596	507	491	--	1	12168327	12169146	+	820	protein_coding	GO:0005737,cytoplasm; GO:0005829,cytosol; GO:0046872,metal ion binding; GO:0051787,misfolded protein binding; GO:0061630,ubiquitin protein ligase activity; GO:0061659,ubiquitin-like protein ligase activity; GO:0071218,cellular response to misfolded protein; GO:0071629,cytoplasm protein quality control by the ubiquitin-proteasome system; GO:0043161,proteasome-mediated ubiquitin-dependent protein c…	--	At1g26800	ref|XP_002273461.1|	MPSR1_ARATH,RecName: Full=E3 ubiquitin-protein ligase MPSR1 {ECO:0000305}; EC=2.3.2.27 {ECO:0000269|PubMed:29087340}; AltName: Full=Protein MISFOLDED PROTEIN SENSING RING E3 LIGASE 1 {ECO:0000303|PubMed:29087340}; AltName: Full=RING-type E3 ubiquitin transferase MPSR1 {ECO:0000305};	F6HPQ9_VITVI,SubName: Full=Uncharacterized protein {ECO:0000313|EMBL:CCB56540.1};
gene:VIT_01s0026g02550	2	4	6	0	2	0	--	1	12169147	12173524	-	4378	protein_coding	--	--	--	--	--	--
gene:VIT_01s0026g02570	1	0	0	1	0	0	--	1	12205375	12207166	-	1792	protein_coding	--	--	--	ref|XP_019075446.1|	--	F6HPQ6_VITVI,SubName: Full=Uncharacterized protein {ECO:0000313|EMBL:CCB56537.1};
gene:VIT_01s0026g02580	194	149	314	238	253	181	--	1	12212183	12215486	+	3304	protein_coding	GO:0005634,nucleus; GO:0003700,DNA-binding transcription factor activity; GO:0046872,metal ion binding; GO:0043565,sequence-specific DNA binding; GO:0009908,flower development; GO:0006355,regulation of transcription, DNA-templated; GO:0006351,transcription, DNA-templated	--	At5g39660	emb|CAN60326.1|	CDF2_ARATH,RecName: Full=Cyclic dof factor 2; AltName: Full=Dof zinc finger protein DOF5.2; Short=AtDOF5.2;	A5AJU8_VITVI,SubName: Full=Uncharacterized protein {ECO:0000313|EMBL:CAN60326.1};
gene:VIT_01s0026g02590	72	78	97	72	88	41	--	1	12220359	12221062	+	704	protein_coding	GO:0005509,calcium ion binding	--	At3g29000	ref|XP_002269392.2|	CML30_ARATH,RecName: Full=Probable calcium-binding protein CML30; AltName: Full=Calmodulin-like protein 30;	F6HPQ4_VITVI,SubName: Full=Uncharacterized protein {ECO:0000313|EMBL:CCB56535.1};
gene:VIT_01s0026g02620	5934	5565	8551	9974	10141	9855	--	1	12260117	12261648	-	1532	protein_coding	--	--	--	--	--	--
gene:VIT_01s0026g02630	951	721	1035	752	727	651	--	1	12284463	12288702	-	4240	protein_coding	--	--	--	--	--	--
gene:VIT_01s0026g02640	178	112	183	243	247	229	--	1	12361245	12366097	-	4853	protein_coding	--	--	--	--	--	--
gene:VIT_01s0026g02650	5380	4126	6386	4295	4104	3410	--	1	12388484	12393707	+	5224	protein_coding	--	--	--	--	--	--
gene:VIT_01s0026g02660	2504	1969	3084	2896	2927	2528	--	1	12397027	12403404	-	6378	protein_coding	--	--	--	--	--	--
gene:VIT_01s0026g02670	0	0	1	0	1	1	--	1	12404428	12404707	+	280	protein_coding	--	--	--	emb|CBI31939.3|	--	F6HPP9_VITVI,SubName: Full=Uncharacterized protein {ECO:0000313|EMBL:CCB56530.1};
gene:VIT_01s0026g02680	44	27	63	76	87	77	--	1	12409165	12410120	-	956	protein_coding	GO:0009507,chloroplast; GO:0009534,chloroplast thylakoid; GO:0009543,chloroplast thylakoid lumen; GO:0009535,chloroplast thylakoid membrane; GO:0019898,extrinsic component of membrane; GO:0009344,nitrite reductase complex [NAD(P)H]; GO:0009654,photosystem II oxygen evolving complex; GO:0005509,calcium ion binding; GO:0045156,electron transporter, transferring electrons within the cyclic electron …	--	At1g14150	ref|XP_002272064.1|	PNSL2_ARATH,RecName: Full=Photosynthetic NDH subunit of lumenal location 2, chloroplastic {ECO:0000303|PubMed:21785130}; AltName: Full=PsbQ-like protein 1; Flags: Precursor;	D7TN65_VITVI,SubName: Full=Uncharacterized protein {ECO:0000313|EMBL:CBI31938.3};
gene:VIT_01s0026g02690	23	14	18	23	32	21	--	1	12436832	12437356	+	525	protein_coding	--	--	--	--	--	--
gene:VIT_01s0026g02700	44	31	41	32	14	19	--	1	12438183	12440475	-	2293	protein_coding	GO:0016021,integral component of membrane; GO:0018685,alkane 1-monooxygenase activity; GO:0020037,heme binding; GO:0005506,iron ion binding; GO:0010584,pollen exine formation; GO:0080110,sporopollenin biosynthetic process	--	At1g69500	emb|CBI31936.3|	C70B1_ARATH,RecName: Full=Cytochrome P450 704B1; AltName: Full=Long-chain fatty acid omega-hydroxylase; EC=1.14.13.205 {ECO:0000269|PubMed:19700560};	F6HPP7_VITVI,SubName: Full=Uncharacterized protein {ECO:0000313|EMBL:CCB56528.1};
gene:VIT_01s0026g02710	1971	1494	2853	1683	1678	1118	--	1	12442003	12443186	-	1184	protein_coding	--	--	--	emb|CBI31935.3|	--	D7TN62_VITVI,SubName: Full=NAC transcription factor 29 {ECO:0000313|EMBL:ALP48443.1};
gene:VIT_01s0026g02720	3505	2658	4023	2955	3040	2688	--	1	12478589	12504597	+	26009	protein_coding	--	--	--	--	--	--
gene:VIT_01s0026g02730	579	465	681	579	581	583	--	1	12552197	12562139	-	9943	protein_coding	--	--	--	--	--	--
gene:VIT_01s0026g02740	49	57	70	71	82	53	--	1	12594590	12602315	-	7726	protein_coding	GO:0004190,aspartic-type endopeptidase activity; GO:0004519,endonuclease activity; GO:0003676,nucleic acid binding; GO:0003964,RNA-directed DNA polymerase activity; GO:0008270,zinc ion binding; GO:0015074,DNA integration	--	At4g03810	emb|CAN67821.1|	POLX_TOBAC,RecName: Full=Retrovirus-related Pol polyprotein from transposon TNT 1-94; Includes: RecName: Full=Protease; EC=3.4.23.-; Includes: RecName: Full=Reverse transcriptase; EC=2.7.7.49; Includes: RecName: Full=Endonuclease;	A5BE46_VITVI,SubName: Full=Uncharacterized protein {ECO:0000313|EMBL:CAN67821.1}; Flags: Fragment;
gene:VIT_01s0026g02750	107	110	128	87	113	88	--	1	12603740	12606608	+	2869	protein_coding	--	--	--	--	--	--
gene:VIT_01s0113g00420	406	358	499	359	415	306	--	1	13672515	13679123	-	6609	protein_coding	--	--	--	--	--	--
gene:VIT_01s0113g00430	322	261	331	355	356	318	--	1	13694392	13716940	+	22549	protein_coding	--	--	--	--	--	--
gene:VIT_01s0113g00470	33	18	43	44	46	27	--	1	13783130	13784481	+	1352	protein_coding	--	--	At1g26650	ref|XP_002267888.1|	--	F6H5X2_VITVI,SubName: Full=Uncharacterized protein {ECO:0000313|EMBL:CCB47611.1};
gene:VIT_01s0113g00480	0	0	0	0	2	0	--	1	13804450	13805055	+	606	protein_coding	--	--	--	--	--	--
gene:VIT_01s0113g00490	0	0	0	0	2	1	--	1	13805285	13806679	+	1395	protein_coding	--	--	--	--	--	--
gene:VIT_01s0113g00530	109	85	97	80	74	67	--	1	13887154	13887515	+	362	protein_coding	--	--	--	--	--	--
gene:VIT_01s0113g00540	2500	2219	2958	2713	2524	2256	--	1	13887532	13910553	+	23022	protein_coding	--	--	--	--	--	--
gene:VIT_01s0113g00560	1832	1512	2121	1670	1564	1381	--	1	13920290	13926513	+	6224	protein_coding	--	--	--	--	--	--
gene:VIT_01s0182g00020	2252	1712	2725	2270	2163	1961	--	1	13949463	13973640	+	24178	protein_coding	--	--	--	--	--	--
gene:VIT_01s0182g00030	1155	972	1269	983	987	844	--	1	13976801	13980375	-	3575	protein_coding	--	--	--	--	--	--
gene:VIT_01s0182g00050	239	213	294	227	253	217	--	1	14007469	14010547	-	3079	protein_coding	--	--	--	--	--	--
gene:VIT_01s0182g00060	4	4	1	0	1	0	--	1	14039771	14044487	+	4717	protein_coding	--	--	--	--	--	--
gene:VIT_01s0182g00070	622	484	668	529	599	515	--	1	14046078	14047401	-	1324	protein_coding	GO:0005829,cytosol; GO:0005634,nucleus; GO:0009506,plasmodesma; GO:0000502,proteasome complex; GO:0008541,proteasome regulatory particle, lid subcomplex; GO:0005198,structural molecule activity; GO:0043248,proteasome assembly; GO:0030163,protein catabolic process; GO:0046686,response to cadmium ion	K03036: PSMD11, RPN6; 26S proteasome regulatory subunit N6	At1g29150	ref|XP_002265609.1|	PSD11_ARATH,RecName: Full=26S proteasome non-ATPase regulatory subunit 11 homolog; AltName: Full=19S proteosome subunit 9; Short=AtS9; AltName: Full=26S proteasome regulatory subunit RPN6; Short=AtRPN6; AltName: Full=26S proteasome regulatory subunit S9 homolog;	A5AEB0_VITVI,SubName: Full=Uncharacterized protein {ECO:0000313|EMBL:CAN73333.1};
gene:VIT_01s0182g00130	6	3	9	5	11	4	--	1	14162427	14167590	+	5164	protein_coding	--	--	--	--	--	--
gene:VIT_01s0182g00150	0	1	0	2	0	2	--	1	14198851	14219965	+	21115	protein_coding	--	--	--	--	--	--
gene:VIT_01s0010g00020	152	171	335	153	167	162	--	1	14353846	14356865	-	3020	protein_coding	--	--	--	--	--	--
gene:VIT_01s0010g00060	2942	2327	3293	3362	3134	3043	--	1	14402501	14405865	+	3365	protein_coding	GO:0000139,Golgi membrane; GO:0016021,integral component of membrane; GO:0016757,transferase activity, transferring glycosyl groups; GO:0042546,cell wall biogenesis; GO:0071555,cell wall organization	--	At4g20170	ref|XP_002263686.1|	GALS3_ARATH,RecName: Full=Galactan beta-1,4-galactosyltransferase GALS3 {ECO:0000305}; EC=2.4.1.- {ECO:0000305}; AltName: Full=Beta-1,4-galactan synthase; AltName: Full=Galactan synthase 3 {ECO:0000303|PubMed:23243126};	F6HGD2_VITVI,SubName: Full=Uncharacterized protein {ECO:0000313|EMBL:CCB51133.1};
gene:VIT_01s0010g00240	2717	2017	4368	2027	2354	1647	--	1	14670356	14678190	+	7835	protein_coding	--	--	--	--	--	--
gene:VIT_01s0010g00330	2	0	2	2	0	1	--	1	14812106	14816337	-	4232	protein_coding	GO:0016021,integral component of membrane; GO:0005886,plasma membrane; GO:0005524,ATP binding; GO:0004674,protein serine/threonine kinase activity; GO:0030154,cell differentiation; GO:0048437,floral organ development; GO:0010075,regulation of meristem growth	--	At4g20270	ref|XP_002264952.1|	BAME3_ARATH,RecName: Full=Leucine-rich repeat receptor-like serine/threonine-protein kinase BAM3; EC=2.7.11.1; AltName: Full=Protein BARELY ANY MERISTEM 3; Flags: Precursor;	F6HGD8_VITVI,SubName: Full=Uncharacterized protein {ECO:0000313|EMBL:CCB51139.1};
gene:VIT_01s0010g00340	44	38	25	39	26	41	--	1	14854163	14859888	-	5726	protein_coding	--	--	--	--	--	--
gene:VIT_01s0010g00380	1	0	0	2	2	0	--	1	14955665	14959548	-	3884	protein_coding	GO:0048226,Casparian strip; GO:0016021,integral component of membrane; GO:0005886,plasma membrane; GO:0005524,ATP binding; GO:0004674,protein serine/threonine kinase activity; GO:0071555,cell wall organization; GO:0009793,embryo development ending in seed dormancy; GO:0035987,endodermal cell differentiation; GO:0045184,establishment of protein localization; GO:0090558,plant epidermis development;…	--	At4g20140	ref|XP_002265191.2|	GSO1_ARATH,RecName: Full=LRR receptor-like serine/threonine-protein kinase GSO1 {ECO:0000303|PubMed:18088309}; EC=2.7.11.1 {ECO:0000255|PROSITE-ProRule:PRU00159}; AltName: Full=Protein GASSHO 1 {ECO:0000303|PubMed:18088309}; AltName: Full=Protein SCHENGEN 3 {ECO:0000303|PubMed:25233277}; Flags: Precursor;	F6HGE2_VITVI,SubName: Full=Uncharacterized protein {ECO:0000313|EMBL:CCB51143.1};
gene:VIT_01s0010g00400	434	413	484	367	390	319	--	1	15015189	15030833	-	15645	protein_coding	--	--	--	emb|CAN63950.1|	--	A5BX03_VITVI,SubName: Full=Uncharacterized protein {ECO:0000313|EMBL:CAN63950.1};
gene:VIT_01s0010g00450	6	3	10	8	3	1	--	1	15204771	15212172	-	7402	protein_coding	--	--	At4g03810	emb|CAN66710.1|	--	A5AGB4_VITVI,SubName: Full=Uncharacterized protein {ECO:0000313|EMBL:CAN66710.1};
gene:VIT_01s0010g00460	0	1	0	0	0	0	--	1	15215062	15216231	+	1170	protein_coding	--	K18134: EOGT; protein O-GlcNAc transferase [EC:2.4.1.255]	At2g03360	ref|XP_002266097.4|	--	F6HGE5_VITVI,SubName: Full=Uncharacterized protein {ECO:0000313|EMBL:CCB51146.1};
gene:VIT_01s0010g00480	0	1	4	0	0	0	--	1	15229260	15243555	+	14296	protein_coding	--	--	--	--	--	--
gene:VIT_01s0010g00510	84	37	51	49	58	56	--	1	15304699	15307775	+	3077	protein_coding	--	--	--	--	--	--
gene:VIT_01s0010g00520	203	160	261	182	118	151	--	1	15309158	15323250	-	14093	protein_coding	--	--	--	--	--	--
gene:VIT_01s0010g00530	1327	1143	1670	1799	1753	1332	--	1	15343870	15346388	+	2519	protein_coding	GO:0043231,intracellular membrane-bounded organelle; GO:0080043,quercetin 3-O-glucosyltransferase activity; GO:0080044,quercetin 7-O-glucosyltransferase activity; GO:0008152,metabolic process	--	At3g22250	ref|XP_002266304.1|	U82A1_ARATH,RecName: Full=UDP-glycosyltransferase 82A1; EC=2.4.1.-;	F6HGE7_VITVI,RecName: Full=Glycosyltransferase {ECO:0000256|RuleBase:RU362057}; EC=2.4.1.- {ECO:0000256|RuleBase:RU362057};
gene:VIT_01s0010g00540	752	667	941	881	810	704	--	1	15386729	15410172	-	23444	protein_coding	--	--	--	--	--	--
gene:VIT_01s0010g00550	397	319	503	350	345	307	--	1	15443313	15464465	+	21153	protein_coding	--	--	--	--	--	--
gene:VIT_01s0010g00560	570	396	613	571	588	458	--	1	15492141	15497102	-	4962	protein_coding	--	--	--	--	--	--
gene:VIT_01s0010g00570	27	18	44	25	19	21	--	1	15497306	15497946	-	641	protein_coding	--	--	--	--	--	--
gene:VIT_01s0010g00580	204	193	242	257	231	227	--	1	15550970	15556277	+	5308	protein_coding	--	--	--	--	--	--
gene:VIT_01s0010g00590	105	66	124	104	96	65	--	1	15586483	15619187	-	32705	protein_coding	--	--	--	--	--	--
gene:VIT_01s0010g00600	682	526	930	735	775	694	--	1	15655668	15658116	+	2449	protein_coding	GO:0004430,1-phosphatidylinositol 4-kinase activity; GO:0005524,ATP binding; GO:0046854,phosphatidylinositol phosphorylation; GO:0046777,protein autophosphorylation	--	At1g26270	ref|XP_002267025.1|	P4KG7_ARATH,RecName: Full=Phosphatidylinositol 4-kinase gamma 7; Short=AtPI4Kgamma7; Short=PI-4Kgamma7; Short=PI4K gamma 7; EC=2.7.1.67; AltName: Full=Ubiquitin-like domain kinase gamma 7; Short=UbDK gamma 7;	A5B9G7_VITVI,SubName: Full=Uncharacterized protein {ECO:0000313|EMBL:CAN76598.1};
gene:VIT_01s0010g00630	224	201	269	238	213	192	--	1	15701474	15704472	+	2999	protein_coding	GO:0043231,intracellular membrane-bounded organelle; GO:0004519,endonuclease activity; GO:0003723,RNA binding; GO:0009451,RNA modification	--	At1g13630	ref|XP_002267299.2|	PPR41_ARATH,RecName: Full=Putative pentatricopeptide repeat-containing protein At1g13630;	D7TA84_VITVI,SubName: Full=Uncharacterized protein {ECO:0000313|EMBL:CBI27406.3};
gene:VIT_01s0010g00640	69	75	101	54	62	61	--	1	15713490	15721119	+	7630	protein_coding	--	--	--	--	--	--
gene:VIT_01s0010g00650	8	3	6	0	2	2	--	1	15722218	15723982	+	1765	protein_coding	--	--	--	--	--	--
gene:VIT_01s0010g00680	3127	2727	3717	2801	2877	2357	--	1	15794446	15805337	+	10892	protein_coding	--	--	--	--	--	--
gene:VIT_01s0010g00690	532	374	476	329	366	325	--	1	15828712	15858003	+	29292	protein_coding	--	--	--	--	--	--
gene:VIT_01s0010g00700	0	0	0	1	0	0	--	1	15881099	15887637	-	6539	protein_coding	--	--	--	--	--	--
gene:VIT_01s0010g00710	22	20	22	19	22	28	--	1	15889708	15892542	+	2835	protein_coding	GO:0004842,ubiquitin-protein transferase activity	--	At1g68940	ref|XP_010654155.1|	PUB42_ARATH,RecName: Full=Putative U-box domain-containing protein 42; EC=2.3.2.27; AltName: Full=Plant U-box protein 42; AltName: Full=RING-type E3 ubiquitin transferase PUB42 {ECO:0000305};	F6HGF4_VITVI,RecName: Full=RING-type E3 ubiquitin transferase {ECO:0000256|SAAS:SAAS00702733}; EC=2.3.2.27 {ECO:0000256|SAAS:SAAS00702733};
gene:VIT_01s0010g00720	39	17	16	31	18	32	--	1	15895456	15897646	+	2191	protein_coding	--	--	--	--	--	--
gene:VIT_01s0010g00730	13	26	21	20	23	22	--	1	15898381	15900732	-	2352	protein_coding	GO:0043231,intracellular membrane-bounded organelle; GO:0004519,endonuclease activity; GO:0003723,RNA binding; GO:0008270,zinc ion binding; GO:0009451,RNA modification	--	At1g68930	ref|XP_002267613.1|	PP108_ARATH,RecName: Full=Putative pentatricopeptide repeat-containing protein At1g68930;	D7TA93_VITVI,SubName: Full=Uncharacterized protein {ECO:0000313|EMBL:CBI27415.3};
gene:VIT_01s0010g00740	165	143	175	171	189	140	--	1	15902606	15906238	-	3633	protein_coding	--	--	--	ref|XP_010654210.1|	--	B9RLE7_RICCO,SubName: Full=Uncharacterized protein {ECO:0000313|EMBL:EEF47672.1};
gene:VIT_01s0010g00750	132	86	188	118	160	127	--	1	15925062	15931423	+	6362	protein_coding	--	--	--	--	--	--
gene:VIT_01s0010g00760	47	34	82	27	21	11	--	1	15950500	15952634	-	2135	protein_coding	--	--	--	--	--	--
gene:VIT_01s0010g00790	15	24	30	5	18	5	--	1	16076644	16082917	-	6274	protein_coding	--	--	--	--	--	--
gene:VIT_01s0010g00800	45	32	30	15	20	2	--	1	16128794	16129261	+	468	protein_coding	--	--	--	emb|CBI27420.3|	--	D7TA98_VITVI,SubName: Full=Uncharacterized protein {ECO:0000313|EMBL:CBI27420.3};
gene:VIT_01s0010g00820	38	10	33	35	20	30	--	1	16157069	16169140	-	12072	protein_coding	--	--	--	--	--	--
gene:VIT_01s0010g00840	3	6	5	7	10	4	--	1	16174950	16202539	-	27590	protein_coding	--	--	--	--	--	--
gene:VIT_01s0010g00850	0	0	0	2	1	1	--	1	16211717	16214541	-	2825	protein_coding	GO:0004190,aspartic-type endopeptidase activity; GO:0004519,endonuclease activity; GO:0046872,metal ion binding; GO:0003676,nucleic acid binding; GO:0003964,RNA-directed DNA polymerase activity; GO:0015074,DNA integration; GO:0006310,DNA recombination	--	At2g16670	ref|XP_017615187.1|	POLR2_ARATH,RecName: Full=Retrovirus-related Pol polyprotein from transposon RE2; AltName: Full=Retro element 2 {ECO:0000303|PubMed:10689195}; Short=AtRE2 {ECO:0000303|PubMed:10689195}; Includes: RecName: Full=Protease RE2; EC=3.4.23.-; Includes: RecName: Full=Reverse transcriptase RE2; EC=2.7.7.49; Includes: RecName: Full=Endonuclease RE2;	--
gene:VIT_01s0010g00870	3	8	12	9	13	7	--	1	16231928	16254884	-	22957	protein_coding	--	--	--	--	--	--
gene:VIT_01s0010g00880	0	1	0	2	1	0	--	1	16263186	16268751	-	5566	protein_coding	--	--	--	--	--	--
gene:VIT_01s0010g00900	6	6	14	5	3	6	--	1	16271824	16283640	-	11817	protein_coding	--	--	--	--	--	--
gene:VIT_01s0010g00920	18	39	50	57	54	45	--	1	16384467	16391080	+	6614	protein_coding	--	--	--	--	--	--
gene:VIT_01s0010g00940	67	50	106	104	137	119	--	1	16474223	16475882	+	1660	protein_coding	--	--	--	--	--	--
gene:VIT_01s0010g00950	3660	2828	4148	2226	2005	1756	--	1	16476444	16490915	-	14472	protein_coding	--	--	--	--	--	--
gene:VIT_01s0010g00960	3	4	2	4	4	6	--	1	16513246	16515107	-	1862	protein_coding	GO:0005576,extracellular region; GO:0009505,plant-type cell wall; GO:0009506,plasmodesma; GO:0020037,heme binding; GO:0046872,metal ion binding; GO:0004601,peroxidase activity; GO:0042744,hydrogen peroxide catabolic process; GO:0009664,plant-type cell wall organization; GO:0006979,response to oxidative stress	--	At4g33870	ref|XP_010654258.1|	PER48_ARATH,RecName: Full=Putative Peroxidase 48; Short=Atperox P48; EC=1.11.1.7; Flags: Precursor;	D7TAA8_VITVI,RecName: Full=Peroxidase {ECO:0000256|RuleBase:RU362060, ECO:0000256|SAAS:SAAS00709852}; EC=1.11.1.7 {ECO:0000256|RuleBase:RU362060, ECO:0000256|SAAS:SAAS00709852};
gene:VIT_01s0010g00980	5073	4169	5570	2729	2594	1956	--	1	16535550	16536014	+	465	protein_coding	--	--	--	gb|PON74596.1|	--	V4SYE8_9ROSI,SubName: Full=Uncharacterized protein {ECO:0000313|EMBL:ESR44110.1};
gene:VIT_01s0010g00990	16148	13710	17580	8852	7903	6106	--	1	16536015	16537239	+	1225	protein_coding	GO:0004014,adenosylmethionine decarboxylase activity; GO:0006557,S-adenosylmethioninamine biosynthetic process; GO:0008295,spermidine biosynthetic process; GO:0006597,spermine biosynthetic process	--	At3g25570	ref|XP_010654269.1|	DCAM_SOLTU,RecName: Full=S-adenosylmethionine decarboxylase proenzyme; Short=AdoMetDC; Short=SAMDC; EC=4.1.1.50; AltName: Full=Induced stolen tip protein TUB13; Contains: RecName: Full=S-adenosylmethionine decarboxylase alpha chain; Contains: RecName: Full=S-adenosylmethionine decarboxylase beta chain; Flags: Precursor;	F6HGG6_VITVI,RecName: Full=S-adenosylmethionine decarboxylase proenzyme {ECO:0000256|PIRNR:PIRNR001355}; EC=4.1.1.50 {ECO:0000256|PIRNR:PIRNR001355};
gene:VIT_01s0010g01000	413	204	358	128	166	120	--	1	16552366	16555911	+	3546	protein_coding	--	--	--	--	--	--
gene:VIT_01s0010g01010	235	198	293	236	285	191	--	1	16556738	16559039	-	2302	protein_coding	--	--	At1g13570	ref|XP_002270150.2|	FDL1_ARATH,RecName: Full=F-box/FBD/LRR-repeat protein At1g13570;	F6HGG7_VITVI,SubName: Full=Uncharacterized protein {ECO:0000313|EMBL:CCB51168.1};
gene:VIT_01s0010g01030	343	248	401	425	370	405	--	1	16584281	16590008	-	5728	protein_coding	--	--	--	--	--	--
gene:VIT_01s0010g01050	3	0	3	1	1	1	--	1	16609653	16612823	+	3171	protein_coding	--	--	--	--	--	--
gene:VIT_01s0010g01070	2	0	0	0	0	0	--	1	16618618	16619285	-	668	protein_coding	--	--	--	emb|CBI27436.3|	--	D7TAB4_VITVI,SubName: Full=Uncharacterized protein {ECO:0000313|EMBL:CBI27436.3};
gene:VIT_01s0010g01080	266	219	254	117	131	84	--	1	16623606	16636943	-	13338	protein_coding	--	--	--	--	--	--
gene:VIT_01s0010g01090	45	28	47	26	23	14	--	1	16683140	16684629	-	1490	protein_coding	GO:0005576,extracellular region; GO:0020037,heme binding; GO:0046872,metal ion binding; GO:0004601,peroxidase activity; GO:0042744,hydrogen peroxide catabolic process; GO:0006979,response to oxidative stress; GO:0048511,rhythmic process	--	At1g68850	ref|XP_022734827.1|	PER11_ARATH,RecName: Full=Peroxidase 11; Short=Atperox P11; EC=1.11.1.7; AltName: Full=ATP23a/ATP23b; Flags: Precursor;	A0A0D2ND38_GOSRA,RecName: Full=Peroxidase {ECO:0000256|RuleBase:RU362060, ECO:0000256|SAAS:SAAS00709852}; EC=1.11.1.7 {ECO:0000256|RuleBase:RU362060, ECO:0000256|SAAS:SAAS00709852};
gene:VIT_01s0010g01100	1140	826	1166	927	859	715	--	1	16686010	16690231	-	4222	protein_coding	--	--	--	--	--	--
gene:VIT_01s0010g01110	1540	1163	1569	1252	1105	937	--	1	16691820	16706192	-	14373	protein_coding	--	--	--	--	--	--
gene:VIT_01s0010g01120	141	95	132	102	77	91	--	1	16712452	16716293	-	3842	protein_coding	--	--	--	--	--	--
gene:VIT_01s0010g01130	10405	7793	10855	7966	8173	7056	--	1	16739777	16743243	-	3467	protein_coding	GO:0009570,chloroplast stroma; GO:0005829,cytosol; GO:0019822,P4 peroxisome; GO:0005777,peroxisome; GO:0004616,phosphogluconate dehydrogenase (decarboxylating) activity; GO:0019521,D-gluconate metabolic process; GO:0080173,male-female gamete recognition during double fertilization forming a zygote and endosperm; GO:0006098,pentose-phosphate shunt; GO:0009651,response to salt stress	--	At3g02360	ref|XP_002270984.1|	6GPD3_ARATH,RecName: Full=6-phosphogluconate dehydrogenase, decarboxylating 3; EC=1.1.1.44;	F6HGH4_VITVI,RecName: Full=6-phosphogluconate dehydrogenase, decarboxylating {ECO:0000256|RuleBase:RU000485}; EC=1.1.1.44 {ECO:0000256|RuleBase:RU000485};
gene:VIT_01s0010g01140	65	46	73	59	70	67	--	1	16795363	16796369	+	1007	protein_coding	GO:0009507,chloroplast; GO:0005737,cytoplasm; GO:0004059,aralkylamine N-acetyltransferase activity; GO:0030187,melatonin biosynthetic process	--	At1g26220	ref|XP_002271276.1|	SNAT2_ORYSJ,RecName: Full=Serotonin N-acetyltransferase 2, chloroplastic {ECO:0000305}; Short=OsSNAT2 {ECO:0000303|PubMed:27121038}; EC=2.3.1.87 {ECO:0000269|PubMed:27121038}; Flags: Precursor;	F6HGH5_VITVI,SubName: Full=Uncharacterized protein {ECO:0000313|EMBL:CCB51176.1};
gene:VIT_01s0010g01160	652	475	739	593	590	520	--	1	16879202	16894014	+	14813	protein_coding	--	--	--	--	--	--
gene:VIT_01s0010g01170	12	16	39	36	53	29	--	1	16894957	16897135	+	2179	protein_coding	--	--	--	--	--	--
gene:VIT_01s0010g01180	4193	3228	4183	2214	2138	1735	--	1	16897471	16906508	-	9038	protein_coding	--	--	--	--	--	--
gene:VIT_01s0010g01200	3818	3713	4545	3303	3927	3117	--	1	16927438	16938407	-	10970	protein_coding	--	--	--	--	--	--
gene:VIT_01s0010g01210	127	121	114	99	101	87	--	1	16963289	16970142	+	6854	protein_coding	--	--	--	--	--	--
gene:VIT_01s0010g01220	364	302	402	428	401	430	--	1	16974431	16987340	+	12910	protein_coding	--	--	--	--	--	--
gene:VIT_01s0010g01230	1428	1225	1800	1481	1410	1362	--	1	17019740	17056466	+	36727	protein_coding	--	--	--	--	--	--
gene:VIT_01s0010g01260	1237	3197	1444	1046	1001	637	--	1	17139884	17140283	-	400	protein_coding	--	--	--	dbj|GAV76609.1|	--	A0A1Q3C8R6_CEPFO,SubName: Full=Uncharacterized protein {ECO:0000313|EMBL:GAV76609.1}; Flags: Fragment;
gene:VIT_01s0010g01280	331	234	283	256	216	225	--	1	17166277	17167723	-	1447	protein_coding	GO:0016021,integral component of membrane	--	At1g01550	ref|XP_002273185.1|	U496D_ORYSI,RecName: Full=UPF0496 protein 4;	A5AQV6_VITVI,SubName: Full=Uncharacterized protein {ECO:0000313|EMBL:CAN78200.1};
gene:VIT_01s0010g01290	186	185	269	191	209	138	--	1	17179062	17181269	-	2208	protein_coding	--	--	--	ref|XP_003631309.2|	--	F6HFY9_VITVI,SubName: Full=Uncharacterized protein {ECO:0000313|EMBL:CCB51182.1};
gene:VIT_01s0010g01310	275	201	367	251	232	185	--	1	17196655	17214164	-	17510	protein_coding	--	--	--	--	--	--
gene:VIT_01s0010g01320	2	0	0	0	0	1	--	1	17227050	17234651	+	7602	protein_coding	--	--	--	--	--	--
gene:VIT_01s0010g01380	360	297	456	277	255	267	--	1	17305092	17311556	-	6465	protein_coding	--	--	--	--	--	--
gene:VIT_01s0010g01390	20	12	25	38	74	31	--	1	17376974	17379283	-	2310	protein_coding	GO:0016567,protein ubiquitination	--	At3g19850	ref|XP_002273118.1|	Y3985_ARATH,RecName: Full=BTB/POZ domain-containing protein At3g19850;	F6HFZ6_VITVI,SubName: Full=Uncharacterized protein {ECO:0000313|EMBL:CCB51189.1};
gene:VIT_01s0010g01410	867	659	1002	689	703	645	--	1	17391373	17400950	-	9578	protein_coding	--	--	--	--	--	--
gene:VIT_01s0010g01430	2368	2087	2495	1424	1324	963	--	1	17453851	17470739	-	16889	protein_coding	--	--	--	--	--	--
gene:VIT_01s0010g01440	915	688	1038	818	824	633	--	1	17507923	17552624	+	44702	protein_coding	--	--	--	--	--	--
gene:VIT_01s0010g01450	667	494	686	459	414	345	--	1	17554440	17558120	-	3681	protein_coding	--	--	At3g19870	ref|XP_010654554.1|	--	F6HFZ9_VITVI,SubName: Full=Uncharacterized protein {ECO:0000313|EMBL:CCB51192.1};
gene:VIT_01s0010g01460	79	96	114	97	97	90	--	1	17594007	17595367	+	1361	protein_coding	GO:0016020,membrane; GO:0005743,mitochondrial inner membrane; GO:0005739,mitochondrion; GO:0004519,endonuclease activity; GO:0000166,nucleotide binding; GO:0003723,RNA binding; GO:0009451,RNA modification	--	At1g61870	ref|XP_002272104.1|	PPR87_ARATH,RecName: Full=Pentatricopeptide repeat-containing protein At1g61870, mitochondrial; AltName: Full=Protein PENTATRICOPEPTIDE REPEAT 336; Flags: Precursor;	D7TAD9_VITVI,SubName: Full=Uncharacterized protein {ECO:0000313|EMBL:CBI27462.3};
gene:VIT_01s0010g01480	343	226	420	325	265	224	--	1	17612921	17705405	-	92485	protein_coding	--	--	--	--	--	--
gene:VIT_01s0010g01570	212	148	247	178	154	166	--	1	17879905	17881781	+	1877	protein_coding	GO:0009507,chloroplast; GO:0004519,endonuclease activity; GO:0003723,RNA binding; GO:0008270,zinc ion binding; GO:1900865,chloroplast RNA modification; GO:0016554,cytidine to uridine editing	--	At5g66520	ref|XP_002272744.1|	PP449_ARATH,RecName: Full=Pentatricopeptide repeat-containing protein At5g66520;	A5CBT0_VITVI,SubName: Full=Uncharacterized protein {ECO:0000313|EMBL:CAN66581.1};
gene:VIT_01s0010g01580	42	33	46	34	22	18	--	1	17885210	17888603	-	3394	protein_coding	--	--	--	--	--	--
gene:VIT_01s0010g01590	686	581	849	684	661	567	--	1	17914004	17930659	+	16656	protein_coding	--	--	--	--	--	--
gene:VIT_01s0010g01610	253	197	327	254	266	210	--	1	17947569	17950404	+	2836	protein_coding	--	--	--	--	--	--
gene:VIT_01s0010g01620	0	1	1	0	0	0	--	1	17955442	17956305	+	864	protein_coding	--	--	--	--	--	--
gene:VIT_01s0010g01650	26	13	22	25	32	34	--	1	17965019	17969123	-	4105	protein_coding	--	--	--	--	--	--
gene:VIT_01s0010g01660	36	41	38	73	55	49	--	1	17985428	17994297	-	8870	protein_coding	--	--	--	--	--	--
gene:VIT_01s0010g01670	88	81	74	63	56	62	--	1	18001134	18011069	-	9936	protein_coding	--	--	--	--	--	--
gene:VIT_01s0010g01680	3502	2793	4108	3370	3104	2836	--	1	18012145	18021582	-	9438	protein_coding	--	--	--	--	--	--
gene:VIT_01s0010g01710	576	453	588	349	295	301	--	1	18076681	18078636	+	1956	protein_coding	GO:0016021,integral component of membrane; GO:0005886,plasma membrane; GO:0005524,ATP binding; GO:0004674,protein serine/threonine kinase activity	--	At2g02220	ref|XP_002273186.2|	PSKR1_DAUCA,RecName: Full=Phytosulfokine receptor 1; Short=DcPSKR1; EC=2.7.11.1; AltName: Full=Phytosulfokine LRR receptor kinase 1; Flags: Precursor;	B9RY42_RICCO,SubName: Full=Phytosulfokine receptor, putative {ECO:0000313|EMBL:EEF43734.1}; EC=1.3.1.74 {ECO:0000313|EMBL:EEF43734.1}; EC=2.7.12.2 {ECO:0000313|EMBL:EEF43734.1};
gene:VIT_01s0010g01720	286	246	289	231	230	169	--	1	18082659	18091723	-	9065	protein_coding	--	--	--	--	--	--
gene:VIT_01s0010g01730	656	569	719	496	509	446	--	1	18098640	18106880	-	8241	protein_coding	--	--	--	--	--	--
gene:VIT_01s0010g01740	1071	955	1081	940	841	661	--	1	18125590	18140173	-	14584	protein_coding	--	--	--	--	--	--
gene:VIT_01s0010g01760	80	77	123	112	95	102	--	1	18163551	18172746	+	9196	protein_coding	--	--	--	--	--	--
gene:VIT_01s0010g01770	3466	2929	3799	2582	2499	2362	--	1	18179499	18183934	+	4436	protein_coding	GO:0003677,DNA binding; GO:0046872,metal ion binding; GO:0003729,mRNA binding	--	At2g02160	ref|XP_010654714.1|	C3H17_ARATH,RecName: Full=Zinc finger CCCH domain-containing protein 17; Short=AtC3H17;	F6HG13_VITVI,SubName: Full=Uncharacterized protein {ECO:0000313|EMBL:CCB51206.1};
gene:VIT_01s0010g01780	97	83	116	94	80	74	--	1	18206450	18208458	+	2009	protein_coding	GO:0043231,intracellular membrane-bounded organelle; GO:0004519,endonuclease activity; GO:0003723,RNA binding; GO:0009451,RNA modification	--	At2g02150	ref|XP_010654720.1|	PP143_ARATH,RecName: Full=Putative pentatricopeptide repeat-containing protein At2g02150;	F6HG14_VITVI,SubName: Full=Uncharacterized protein {ECO:0000313|EMBL:CCB51207.1};
gene:VIT_01s0010g01800	324	216	339	272	330	275	--	1	18308818	18319903	+	11086	protein_coding	--	--	--	--	--	--
gene:VIT_01s0010g01810	1097	960	1267	1234	1179	1137	--	1	18321134	18322348	+	1215	protein_coding	GO:0009507,chloroplast; GO:0009941,chloroplast envelope; GO:0009536,plastid; GO:0009658,chloroplast organization	--	At3g18420	ref|XP_003631345.1|	SG1_ARATH,RecName: Full=protein SLOW GREEN 1, chloroplastic {ECO:0000303|PubMed:24420572}; Flags: Precursor;	F6HG16_VITVI,SubName: Full=Uncharacterized protein {ECO:0000313|EMBL:CCB51209.1};
gene:VIT_01s0010g01830	99	31	117	24	33	12	--	1	18351868	18371412	-	19545	protein_coding	--	--	--	--	--	--
gene:VIT_01s0010g01840	1432	1067	1894	656	596	613	--	1	18388501	18389782	+	1282	protein_coding	GO:0009793,embryo development ending in seed dormancy; GO:0098755,maintenance of seed dormancy by absisic acid; GO:0010029,regulation of seed germination; GO:0009845,seed germination	--	At5g13200	gb|KDO83150.1|	GEML5_ARATH,RecName: Full=GEM-like protein 5;	D7TAG7_VITVI,SubName: Full=Uncharacterized protein {ECO:0000313|EMBL:CBI27490.3};
gene:VIT_01s0010g01850	1084	820	1099	495	469	339	--	1	18394914	18440368	-	45455	protein_coding	--	--	--	--	--	--
gene:VIT_01s0010g01870	7	10	37	27	47	17	--	1	18461928	18463617	-	1690	protein_coding	--	--	--	--	--	--
gene:VIT_01s0010g01890	55	51	55	44	76	52	--	1	18487530	18519686	+	32157	protein_coding	--	--	--	--	--	--
gene:VIT_01s0010g01900	12	22	34	26	31	12	--	1	18521161	18526595	+	5435	protein_coding	--	--	--	--	--	--
gene:VIT_01s0010g02000	0	0	0	2	62	0	--	1	18652546	18653975	-	1430	protein_coding	GO:0005576,extracellular region; GO:0020037,heme binding; GO:0046872,metal ion binding; GO:0004601,peroxidase activity; GO:0042744,hydrogen peroxide catabolic process; GO:0006979,response to oxidative stress	--	--	ref|XP_002274693.1|	PERX_NICSY,RecName: Full=Lignin-forming anionic peroxidase; EC=1.11.1.7; Flags: Precursor;	F6HG25_VITVI,RecName: Full=Peroxidase {ECO:0000256|RuleBase:RU362060, ECO:0000256|SAAS:SAAS00709852}; EC=1.11.1.7 {ECO:0000256|RuleBase:RU362060, ECO:0000256|SAAS:SAAS00709852};
gene:VIT_01s0010g02020	2	0	0	0	0	0	--	1	18668442	18669654	+	1213	protein_coding	GO:0005576,extracellular region; GO:0020037,heme binding; GO:0046872,metal ion binding; GO:0004601,peroxidase activity; GO:0071456,cellular response to hypoxia; GO:0042744,hydrogen peroxide catabolic process; GO:0006979,response to oxidative stress	--	At1g14540	ref|XP_007045348.1|	PER4_ARATH,RecName: Full=Peroxidase 4; Short=Atperox P4; EC=1.11.1.7; AltName: Full=ATP46; Flags: Precursor;	A0A061E889_THECC,RecName: Full=Peroxidase {ECO:0000256|RuleBase:RU362060, ECO:0000256|SAAS:SAAS00709852}; EC=1.11.1.7 {ECO:0000256|RuleBase:RU362060, ECO:0000256|SAAS:SAAS00709852};
gene:VIT_01s0010g02030	13264	10578	13237	12143	11572	10963	--	1	18696368	18697251	-	884	protein_coding	--	--	--	--	--	--
gene:VIT_01s0010g02040	95	45	75	112	81	98	--	1	18751026	18752609	+	1584	protein_coding	--	--	--	ref|XP_002268813.1|	--	A0A1U8B4R7_NELNU,SubName: Full=pollen-specific leucine-rich repeat extensin-like protein 2 {ECO:0000313|RefSeq:XP_010270770.1, ECO:0000313|RefSeq:XP_019054915.1, ECO:0000313|RefSeq:XP_019054916.1};
gene:VIT_01s0010g02050	1007	770	1163	912	901	736	--	1	18753620	18764408	-	10789	protein_coding	--	--	--	--	--	--
gene:VIT_01s0010g02080	3758	2994	4499	3350	3182	2821	--	1	18955322	18986835	+	31514	protein_coding	--	--	--	--	--	--
gene:VIT_01s0010g02090	26	25	62	16	26	25	--	1	19016111	19020458	+	4348	protein_coding	--	--	--	--	--	--
gene:VIT_01s0010g02100	45	45	55	34	21	14	--	1	19042635	19047780	-	5146	protein_coding	--	--	--	--	--	--
gene:VIT_01s0010g02140	182	120	206	234	225	209	--	1	19097142	19129534	+	32393	protein_coding	--	--	--	--	--	--
gene:VIT_01s0010g02150	169	133	179	191	196	166	--	1	19129575	19135619	-	6045	protein_coding	--	--	--	--	--	--
gene:VIT_01s0010g02160	545	431	599	494	494	436	--	1	19145927	19153309	-	7383	protein_coding	--	--	--	--	--	--
gene:VIT_01s0010g02170	198	171	250	230	268	256	--	1	19156220	19162102	-	5883	protein_coding	--	--	--	--	--	--
gene:VIT_01s0010g02180	1085	931	1342	879	877	781	--	1	19163419	19171838	-	8420	protein_coding	--	--	At1g24460	ref|XP_010654982.1|	--	F6HG32_VITVI,SubName: Full=Uncharacterized protein {ECO:0000313|EMBL:CCB51225.1};
gene:VIT_01s0010g02190	255	205	406	188	205	148	--	1	19179010	19180232	+	1223	protein_coding	GO:0005576,extracellular region; GO:0008126,acetylesterase activity; GO:0006631,fatty acid metabolic process; GO:0016042,lipid catabolic process	--	At3g48460	emb|CBI27521.3|	GDL57_ARATH,RecName: Full=GDSL esterase/lipase At3g48460; EC=3.1.1.-; AltName: Full=Extracellular lipase At3g48460; Flags: Precursor;	D7TAJ8_VITVI,SubName: Full=Uncharacterized protein {ECO:0000313|EMBL:CBI27521.3};
gene:VIT_01s0010g02200	787	647	1102	667	722	488	--	1	19181551	19184081	-	2531	protein_coding	--	--	--	--	--	--
gene:VIT_01s0010g02210	1243	947	1399	834	884	695	--	1	19185431	19190624	-	5194	protein_coding	--	--	--	--	--	--
gene:VIT_01s0010g02220	121	81	74	66	43	41	--	1	19198423	19200455	+	2033	protein_coding	--	--	--	--	--	--
gene:VIT_01s0010g02230	365	282	333	259	243	173	--	1	19206460	19214671	+	8212	protein_coding	--	--	--	--	--	--
gene:VIT_01s0010g02240	0	6	1	0	0	0	--	1	19217168	19218992	-	1825	protein_coding	--	--	--	emb|CBI27526.3|	--	F6HG33_VITVI,SubName: Full=Uncharacterized protein {ECO:0000313|EMBL:CCB51226.1};
gene:VIT_01s0010g02260	2208	1916	2262	1530	1452	1223	--	1	19227005	19230039	+	3035	protein_coding	--	--	--	--	--	--
gene:VIT_01s0010g02270	0	6	1	0	0	6	--	1	19232047	19232355	+	309	protein_coding	GO:0005634,nucleus; GO:0003700,DNA-binding transcription factor activity; GO:0043565,sequence-specific DNA binding; GO:0000989,NA; GO:0006355,regulation of transcription, DNA-templated; GO:0009739,response to gibberellin; GO:0006351,transcription, DNA-templated	K14494: DELLA; DELLA protein	At1g50420	ref|XP_002267538.2|	SCL3_ARATH,RecName: Full=Scarecrow-like protein 3; Short=AtSCL3; AltName: Full=GRAS family protein 5; Short=AtGRAS-5;	F6HG35_VITVI,SubName: Full=Uncharacterized protein {ECO:0000313|EMBL:CCB51228.1};
gene:VIT_01s0010g02280	454	370	527	542	654	548	--	1	19233570	19241519	+	7950	protein_coding	--	--	--	--	--	--
gene:VIT_01s0010g02290	74	40	82	61	53	63	--	1	19257410	19258339	+	930	protein_coding	GO:0101031,chaperone complex; GO:0042644,chloroplast nucleoid; GO:0043621,protein self-association; GO:0009658,chloroplast organization; GO:0006355,regulation of transcription, DNA-templated; GO:0009408,response to heat; GO:0009644,response to high light intensity; GO:0042542,response to hydrogen peroxide; GO:0009416,response to light stimulus; GO:0006351,transcription, DNA-templated	--	At4g27670	ref|XP_002272065.1|	HS25P_ARATH,RecName: Full=Heat shock protein 21, chloroplastic {ECO:0000303|PubMed:2038305}; AltName: Full=25.3 kDa heat shock protein, chloroplastic; Short=AtHsp25.3; Flags: Precursor;	A5B868_VITVI,SubName: Full=Uncharacterized protein {ECO:0000313|EMBL:CAN74268.1};
gene:VIT_01s0010g02310	20	9	21	12	12	4	--	1	19287883	19288086	+	204	protein_coding	GO:0009507,chloroplast; GO:0005840,ribosome; GO:0019843,rRNA binding; GO:0003735,structural constituent of ribosome; GO:0006412,translation	K02892: RP-L23, MRPL23, rplW; large subunit ribosomal protein L23	AtCh086	emb|CBI27535.3|	RK23_DAUCA,RecName: Full=50S ribosomal protein L23, chloroplastic;	D7TAL2_VITVI,SubName: Full=Uncharacterized protein {ECO:0000313|EMBL:CBI27535.3};
gene:VIT_01s0010g02350	1220	899	1292	949	963	827	--	1	19401860	19415844	-	13985	protein_coding	--	--	--	--	--	--
gene:VIT_01s0010g02360	197	99	174	148	141	117	--	1	19418408	19452712	-	34305	protein_coding	--	--	--	--	--	--
gene:VIT_01s0010g02370	4180	2897	4494	3220	2917	2609	--	1	19466244	19475390	+	9147	protein_coding	--	--	--	--	--	--
gene:VIT_01s0010g02380	2057	1919	2519	1611	1519	1388	--	1	19479642	19483455	+	3814	protein_coding	--	--	--	--	--	--
gene:VIT_01s0010g02390	1176	992	1253	1102	971	945	--	1	19487491	19493493	+	6003	protein_coding	--	--	--	--	--	--
gene:VIT_01s0010g02400	0	0	2	0	1	0	--	1	19493494	19494018	-	525	protein_coding	--	--	At1g67670	ref|XP_021912745.1|	--	F6HG40_VITVI,SubName: Full=Uncharacterized protein {ECO:0000313|EMBL:CCB51233.1};
gene:VIT_01s0010g02410	361	338	435	361	450	374	--	1	19494371	19497183	-	2813	protein_coding	--	--	--	ref|XP_002266643.2|	--	F6HG41_VITVI,SubName: Full=Uncharacterized protein {ECO:0000313|EMBL:CCB51234.1};
gene:VIT_01s0010g02420	1573	1188	1638	1502	1383	1296	--	1	19500101	19509376	+	9276	protein_coding	--	--	--	--	--	--
gene:VIT_01s0010g02430	13	30	20	10	12	18	--	1	19509377	19511747	-	2371	protein_coding	--	--	--	--	--	--
gene:VIT_01s0010g02440	4	4	20	28	100	12	--	1	19528631	19532372	+	3742	protein_coding	--	--	--	--	--	--
gene:VIT_01s0010g02450	11	10	16	4	4	2	--	1	19533133	19534967	-	1835	protein_coding	--	--	--	--	--	--
gene:VIT_01s0010g02460	6284	3970	6243	4189	5530	3600	--	1	19543650	19546617	+	2968	protein_coding	GO:0005737,cytoplasm; GO:0004365,glyceraldehyde-3-phosphate dehydrogenase (NAD+) (phosphorylating) activity; GO:0051287,NAD binding; GO:0050661,NADP binding; GO:0006006,glucose metabolic process; GO:0006096,glycolytic process	--	At3g04120	emb|CBI27549.3|	G3PC2_ORYSJ,RecName: Full=Glyceraldehyde-3-phosphate dehydrogenase 2, cytosolic; EC=1.2.1.12;	F6HG44_VITVI,RecName: Full=Glyceraldehyde-3-phosphate dehydrogenase {ECO:0000256|RuleBase:RU361160}; EC=1.2.1.- {ECO:0000256|RuleBase:RU361160};
gene:VIT_01s0010g02470	75	54	130	103	99	69	--	1	19548426	19549916	+	1491	protein_coding	GO:0043231,intracellular membrane-bounded organelle; GO:0005739,mitochondrion; GO:0004519,endonuclease activity; GO:0003723,RNA binding; GO:0009451,RNA modification	--	At3g04130	ref|XP_010655221.1|	PP211_ARATH,RecName: Full=Pentatricopeptide repeat-containing protein At3g04130, mitochondrial; Flags: Precursor;	F6HG45_VITVI,SubName: Full=Uncharacterized protein {ECO:0000313|EMBL:CCB51238.1};
gene:VIT_01s0010g02480	1733	1483	1730	1177	1120	766	--	1	19566163	19569468	+	3306	protein_coding	--	--	--	ref|NP_001267959.1|	--	D5G0H2_VITVI,SubName: Full=Ankyrin-like protein {ECO:0000313|EMBL:ACZ56416.1};
gene:VIT_01s0010g02490	2	2	8	2	0	2	--	1	19570005	19571901	+	1897	protein_coding	GO:0016021,integral component of membrane; GO:0005886,plasma membrane; GO:0015171,amino acid transmembrane transporter activity; GO:0015293,symporter activity; GO:0043090,amino acid import; GO:0080167,response to karrikin	--	At5g40780	ref|XP_002266410.1|	LHT1_ARATH,RecName: Full=Lysine histidine transporter 1;	A5BD20_VITVI,SubName: Full=Uncharacterized protein {ECO:0000313|EMBL:CAN63351.1};
gene:VIT_01s0010g02530	607	455	713	532	474	359	--	1	19586824	19601703	+	14880	protein_coding	--	--	--	--	--	--
gene:VIT_01s0010g02540	424	341	496	318	289	287	--	1	19601704	19607520	-	5817	protein_coding	--	--	--	--	--	--
gene:VIT_01s0010g02550	2638	1991	3195	2277	2272	1910	--	1	19607521	19610854	-	3334	protein_coding	GO:0005634,nucleus; GO:0005524,ATP binding; GO:0004693,cyclin-dependent protein serine/threonine kinase activity; GO:0008353,RNA polymerase II CTD heptapeptide repeat kinase activity; GO:0006468,protein phosphorylation; GO:0010468,regulation of gene expression; GO:0007346,regulation of mitotic cell cycle	--	At1g67580	ref|XP_019077364.1|	CDKG2_ORYSJ,RecName: Full=Cyclin-dependent kinase G-2; Short=CDKG;2; EC=2.7.11.22; EC=2.7.11.23;	F6HG49_VITVI,SubName: Full=Uncharacterized protein {ECO:0000313|EMBL:CCB51242.1};
gene:VIT_01s0010g02560	0	2	0	0	0	0	--	1	19616036	19617701	-	1666	protein_coding	--	--	At1g67590	ref|XP_003631322.1|	--	F6HG50_VITVI,SubName: Full=Uncharacterized protein {ECO:0000313|EMBL:CCB51243.1};
gene:VIT_01s0010g02570	662	492	712	512	587	463	--	1	19621573	19632580	+	11008	protein_coding	--	--	--	emb|CAN67925.1|	--	A5BH35_VITVI,SubName: Full=Uncharacterized protein {ECO:0000313|EMBL:CAN67925.1};
gene:VIT_01s0010g02580	1104	843	1092	683	539	488	--	1	19632806	19637615	-	4810	protein_coding	--	--	--	--	--	--
gene:VIT_01s0010g02590	32	33	27	21	21	20	--	1	19639325	19647921	-	8597	protein_coding	--	--	--	--	--	--
gene:VIT_01s0010g02600	1118	810	1356	909	1037	879	--	1	19653020	19663790	+	10771	protein_coding	--	--	--	--	--	--
gene:VIT_01s0010g02610	2013	1569	2295	1692	1524	1233	--	1	19670417	19679062	-	8646	protein_coding	--	--	--	--	--	--
gene:VIT_01s0010g02620	365	266	353	307	340	239	--	1	19685500	19688521	+	3022	protein_coding	--	--	--	--	--	--
gene:VIT_01s0010g02640	2	0	8	4	2	1	--	1	19702807	19710688	-	7882	protein_coding	--	--	--	--	--	--
gene:VIT_01s0010g02650	14	9	15	14	9	13	--	1	19710737	19712696	-	1960	protein_coding	--	--	--	--	--	--
gene:VIT_01s0010g02670	375	246	529	492	578	489	--	1	19723262	19728713	+	5452	protein_coding	--	--	--	--	--	--
gene:VIT_01s0010g02680	20	27	31	13	25	10	--	1	19729451	19730764	+	1314	protein_coding	GO:0016021,integral component of membrane	--	At5g14280_2	ref|XP_002265830.1|	Y5285_ARATH,RecName: Full=TLC domain-containing protein At5g14285 {ECO:0000305};	A0A2I4HME1_9ROSI,SubName: Full=TLC domain-containing protein At5g14285-like {ECO:0000313|RefSeq:XP_018857331.1};
gene:VIT_01s0010g02690	64	64	76	52	73	46	--	1	19730785	19737127	-	6343	protein_coding	--	--	--	--	--	--
gene:VIT_01s0010g02730	8	5	7	6	8	5	--	1	19761842	19763375	-	1534	protein_coding	GO:0005524,ATP binding; GO:0016887,ATPase activity; GO:0009651,response to salt stress	--	At3g50940	ref|XP_010655379.1|	AATPC_ARATH,RecName: Full=AAA-ATPase At3g50940; EC=3.6.1.3 {ECO:0000250|UniProtKB:Q9FLD5}; Flags: Precursor;	F6HG54_VITVI,SubName: Full=Uncharacterized protein {ECO:0000313|EMBL:CCB51247.1};
gene:VIT_01s0010g02740	97	73	79	89	100	107	--	1	19768972	19771314	+	2343	protein_coding	GO:0005777,peroxisome; GO:0005524,ATP binding; GO:0004321,fatty-acyl-CoA synthase activity; GO:0016874,ligase activity; GO:0009695,jasmonic acid biosynthetic process; GO:0031408,oxylipin biosynthetic process	--	At5g63380	ref|XP_002265545.1|	4CLL9_ARATH,RecName: Full=4-coumarate--CoA ligase-like 9; EC=6.2.1.-; AltName: Full=4-coumarate--CoA ligase isoform 4; Short=At4CL4;	D7TAQ2_VITVI,SubName: Full=Uncharacterized protein {ECO:0000313|EMBL:CBI27575.3};
gene:VIT_01s0010g02750	291	237	272	249	279	340	--	1	19772899	19777638	-	4740	protein_coding	--	--	--	--	--	--
gene:VIT_01s0010g02760	1450	1056	1684	1460	1537	1232	--	1	19784545	19799043	-	14499	protein_coding	--	--	--	--	--	--
gene:VIT_01s0010g02770	341	259	410	300	351	269	--	1	19800548	19814101	-	13554	protein_coding	--	--	--	--	--	--
gene:VIT_01s0010g02780	267	237	296	229	219	185	--	1	19816018	19829567	-	13550	protein_coding	--	--	--	--	--	--
gene:VIT_01s0010g02790	15	22	14	11	15	14	--	1	19831890	19833346	-	1457	protein_coding	--	--	--	--	--	--
gene:VIT_01s0010g02800	2	0	0	0	0	0	--	1	19834919	19840989	-	6071	protein_coding	--	--	--	--	--	--
gene:VIT_01s0010g02810	1467	1226	1304	899	852	580	--	1	19850467	19856717	+	6251	protein_coding	--	--	--	--	--	--
gene:VIT_01s0010g02820	93	50	83	67	48	48	--	1	19857202	19861849	-	4648	protein_coding	--	--	--	--	--	--
gene:VIT_01s0010g02840	30	14	11	40	10	32	--	1	19877398	19880652	+	3255	protein_coding	GO:0016021,integral component of membrane; GO:0005886,plasma membrane; GO:0005524,ATP binding; GO:0016887,ATPase activity	--	--	--	AATPI_ARATH,RecName: Full=AAA-ATPase At5g17760; EC=3.6.1.3 {ECO:0000250|UniProtKB:Q9FLD5};	--
gene:VIT_01s0010g02850	2	4	6	2	0	4	--	1	19884472	19889416	+	4945	protein_coding	--	--	--	--	--	--
gene:VIT_01s0010g02860	0	2	0	0	0	0	--	1	19893107	19896199	+	3093	protein_coding	GO:0005524,ATP binding; GO:0016887,ATPase activity; GO:0009651,response to salt stress	--	At3g50930	ref|XP_003631351.2|	AATPC_ARATH,RecName: Full=AAA-ATPase At3g50940; EC=3.6.1.3 {ECO:0000250|UniProtKB:Q9FLD5}; Flags: Precursor;	A5BUT8_VITVI,SubName: Full=Uncharacterized protein {ECO:0000313|EMBL:CAN70582.1};
gene:VIT_01s0010g02870	1	2	6	0	0	0	--	1	19912529	19914625	+	2097	protein_coding	GO:0005524,ATP binding; GO:0016887,ATPase activity; GO:0009651,response to salt stress	--	At3g50940	ref|XP_010655467.1|	AATPC_ARATH,RecName: Full=AAA-ATPase At3g50940; EC=3.6.1.3 {ECO:0000250|UniProtKB:Q9FLD5}; Flags: Precursor;	F6HG63_VITVI,SubName: Full=Uncharacterized protein {ECO:0000313|EMBL:CCB51256.1};
gene:VIT_01s0010g02890	322	232	405	326	376	312	--	1	19925500	19929463	-	3964	protein_coding	GO:0009507,chloroplast; GO:0004842,ubiquitin-protein transferase activity	--	At1g24330	emb|CBI27590.3|	PUB6_ARATH,RecName: Full=U-box domain-containing protein 6; EC=2.3.2.27; AltName: Full=Plant U-box protein 6; AltName: Full=RING-type E3 ubiquitin transferase PUB6 {ECO:0000305};	F6HG65_VITVI,RecName: Full=RING-type E3 ubiquitin transferase {ECO:0000256|SAAS:SAAS00702733}; EC=2.3.2.27 {ECO:0000256|SAAS:SAAS00702733};
gene:VIT_01s0010g02900	14280	11638	14814	12183	11240	10040	--	1	19942816	19949698	+	6883	protein_coding	--	--	--	--	--	--
gene:VIT_01s0010g02910	536	375	421	263	210	229	--	1	19949699	19957719	+	8021	protein_coding	--	--	--	--	--	--
gene:VIT_01s0010g02920	2925	2425	3457	2173	2245	1848	--	1	19975633	19994236	+	18604	protein_coding	--	--	--	--	--	--
gene:VIT_01s0010g02930	36	30	61	12	8	22	--	1	19997292	19997715	+	424	protein_coding	GO:0005509,calcium ion binding	K13448: CML; calcium-binding protein CML	At3g50770	ref|XP_002264919.1|	CML31_ORYSJ,RecName: Full=Probable calcium-binding protein CML31; AltName: Full=Calmodulin-like protein 31;	F6HG68_VITVI,SubName: Full=Uncharacterized protein {ECO:0000313|EMBL:CCB51261.1};
gene:VIT_01s0010g02940	38	54	61	16	25	29	--	1	20000284	20000813	+	530	protein_coding	GO:0005509,calcium ion binding	--	At1g76650	ref|XP_002264177.1|	CML31_ORYSJ,RecName: Full=Probable calcium-binding protein CML31; AltName: Full=Calmodulin-like protein 31;	F6HG69_VITVI,SubName: Full=Uncharacterized protein {ECO:0000313|EMBL:CCB51262.1};
gene:VIT_01s0010g02950	10	8	8	0	4	16	--	1	20003391	20003813	+	423	protein_coding	GO:0005509,calcium ion binding	K13448: CML; calcium-binding protein CML	At1g76650	ref|XP_002264877.1|	CML31_ORYSJ,RecName: Full=Probable calcium-binding protein CML31; AltName: Full=Calmodulin-like protein 31;	F6HG70_VITVI,SubName: Full=Uncharacterized protein {ECO:0000313|EMBL:CCB51263.1};
gene:VIT_01s0010g02960	3	3	2	1	2	6	--	1	20006007	20011025	+	5019	protein_coding	--	--	--	--	--	--
gene:VIT_01s0010g02970	23	19	27	18	24	33	--	1	20013288	20013903	+	616	protein_coding	GO:0005509,calcium ion binding	--	At1g76650	ref|XP_002264785.1|	CML31_ORYSJ,RecName: Full=Probable calcium-binding protein CML31; AltName: Full=Calmodulin-like protein 31;	F6HG72_VITVI,SubName: Full=Uncharacterized protein {ECO:0000313|EMBL:CCB51265.1};
gene:VIT_01s0010g02980	6	4	2	0	0	2	--	1	20016283	20019743	+	3461	protein_coding	--	--	--	--	--	--
gene:VIT_01s0010g02990	1	0	0	0	0	0	--	1	20021797	20022219	+	423	protein_coding	GO:0005509,calcium ion binding	K13448: CML; calcium-binding protein CML	At3g50770	ref|XP_002264640.1|	CML19_ORYSJ,RecName: Full=Putative calcium-binding protein CML19; AltName: Full=Calmodulin-like protein 19;	F6HG74_VITVI,SubName: Full=Uncharacterized protein {ECO:0000313|EMBL:CCB51267.1};
gene:VIT_01s0010g03000	0	1	3	0	0	0	--	1	20027402	20027824	+	423	protein_coding	GO:0005509,calcium ion binding	K13448: CML; calcium-binding protein CML	At1g76650	ref|XP_002264640.1|	CML31_ORYSJ,RecName: Full=Probable calcium-binding protein CML31; AltName: Full=Calmodulin-like protein 31;	F6HG75_VITVI,SubName: Full=Uncharacterized protein {ECO:0000313|EMBL:CCB51268.1};
gene:VIT_01s0010g03010	0	1	0	0	0	0	--	1	20034283	20034705	+	423	protein_coding	GO:0005509,calcium ion binding	K13448: CML; calcium-binding protein CML	At1g76650	ref|XP_019077492.1|	CML31_ORYSJ,RecName: Full=Probable calcium-binding protein CML31; AltName: Full=Calmodulin-like protein 31;	F6HG75_VITVI,SubName: Full=Uncharacterized protein {ECO:0000313|EMBL:CCB51268.1};
gene:VIT_01s0010g03020	6	3	0	1	2	2	--	1	20040046	20040463	+	418	protein_coding	GO:0005509,calcium ion binding	--	At1g76650	ref|XP_002264459.1|	CML31_ORYSJ,RecName: Full=Probable calcium-binding protein CML31; AltName: Full=Calmodulin-like protein 31;	A5AHM0_VITVI,SubName: Full=Uncharacterized protein {ECO:0000313|EMBL:CAN80081.1};
gene:VIT_01s0010g03040	1	0	0	0	0	0	--	1	20057175	20057597	+	423	protein_coding	GO:0005509,calcium ion binding	K13448: CML; calcium-binding protein CML	At1g76650	ref|XP_002264326.1|	CML31_ORYSJ,RecName: Full=Probable calcium-binding protein CML31; AltName: Full=Calmodulin-like protein 31;	F6HG77_VITVI,SubName: Full=Uncharacterized protein {ECO:0000313|EMBL:CCB51270.1};
gene:VIT_01s0010g03050	689	536	796	661	690	590	--	1	20059146	20066163	+	7018	protein_coding	--	--	--	--	--	--
gene:VIT_01s0010g03060	2	0	0	0	0	0	--	1	20078603	20081509	+	2907	protein_coding	--	--	--	--	--	--
gene:VIT_01s0010g03070	0	0	1	0	0	0	--	1	20085777	20097440	-	11664	protein_coding	--	--	--	--	--	--
gene:VIT_01s0010g03120	19	16	6	4	9	8	--	1	20152864	20153994	+	1131	protein_coding	--	--	--	--	--	--
gene:VIT_01s0010g03140	3	4	0	0	4	1	--	1	20229630	20231128	+	1499	protein_coding	--	--	--	--	--	--
gene:VIT_01s0010g03170	7	3	2	3	6	2	--	1	20344365	20346927	-	2563	protein_coding	--	--	--	--	--	--
gene:VIT_01s0010g03190	0	1	0	0	1	0	--	1	20364267	20365290	+	1024	protein_coding	--	--	--	--	--	--
gene:VIT_01s0010g03210	9	1	6	17	14	18	--	1	20413726	20446956	-	33231	protein_coding	--	--	--	--	--	--
gene:VIT_01s0010g03230	4	4	4	18	14	12	--	1	20492302	20493162	+	861	protein_coding	GO:0016021,integral component of membrane; GO:0005886,plasma membrane; GO:0050832,defense response to fungus	--	At2g34930	ref|XP_010655701.1|	EIX2_SOLLC,RecName: Full=Receptor-like protein EIX2 {ECO:0000305}; AltName: Full=EIX receptor 2 {ECO:0000312|EMBL:AAR28378.1}; Flags: Precursor;	A5BV21_VITVI,SubName: Full=Uncharacterized protein {ECO:0000313|EMBL:CAN63882.1};
gene:VIT_01s0010g03250	0	1	0	0	0	0	--	1	20529405	20530313	+	909	protein_coding	--	--	--	--	--	--
gene:VIT_01s0010g03270	29	14	32	24	6	2	--	1	20564870	20568068	-	3199	protein_coding	--	--	--	--	--	--
gene:VIT_01s0010g03290	2	3	0	4	3	2	--	1	20592667	20594160	+	1494	protein_coding	--	--	--	--	--	--
gene:VIT_01s0010g03300	2841	2110	2938	1986	2151	1883	--	1	20625434	20652903	+	27470	protein_coding	--	--	--	--	--	--
gene:VIT_01s0010g03310	374	251	380	377	365	368	--	1	20653465	20660496	-	7032	protein_coding	--	--	--	--	--	--
gene:VIT_01s0010g03320	512	362	570	317	322	327	--	1	20661352	20663844	-	2493	protein_coding	--	--	--	--	--	--
gene:VIT_01s0010g03330	162	111	176	79	93	89	--	1	20663845	20665742	-	1898	protein_coding	--	--	--	--	--	--
gene:VIT_01s0010g03350	904	748	987	973	897	704	--	1	20690942	20695040	+	4099	protein_coding	--	--	--	--	--	--
gene:VIT_01s0010g03360	1164	884	1239	1104	1050	939	--	1	20699748	20702024	-	2277	protein_coding	--	--	--	--	--	--
gene:VIT_01s0010g03370	833	628	891	753	760	725	--	1	20703800	20708466	-	4667	protein_coding	--	--	--	--	--	--
gene:VIT_01s0010g03380	1911	1416	2278	1824	2131	1794	--	1	20708539	20712389	-	3851	protein_coding	--	--	--	--	--	--
gene:VIT_01s0010g03390	2349	1639	2075	1717	1579	1464	--	1	20714602	20734495	-	19894	protein_coding	--	--	--	--	--	--
gene:VIT_01s0010g03400	644	493	719	486	482	390	--	1	20746186	20750187	+	4002	protein_coding	--	--	--	--	--	--
gene:VIT_01s0010g03410	65	65	78	32	52	59	--	1	20751541	20753927	-	2387	protein_coding	GO:0043231,intracellular membrane-bounded organelle; GO:0004519,endonuclease activity; GO:0003723,RNA binding; GO:0009451,RNA modification	K17964: LRPPRC; leucine-rich PPR motif-containing protein, mitochondrial	At4g01570	ref|XP_002272556.1|	PP299_ARATH,RecName: Full=Pentatricopeptide repeat-containing protein At4g01570;	F6HG95_VITVI,SubName: Full=Uncharacterized protein {ECO:0000313|EMBL:CCB51288.1};
gene:VIT_01s0010g03430	12	0	22	8	22	11	--	1	20766415	20771154	-	4740	protein_coding	GO:0016021,integral component of membrane; GO:0005886,plasma membrane; GO:0050832,defense response to fungus	--	At2g34930	ref|XP_010655653.1|	EIX2_SOLLC,RecName: Full=Receptor-like protein EIX2 {ECO:0000305}; AltName: Full=EIX receptor 2 {ECO:0000312|EMBL:AAR28378.1}; Flags: Precursor;	A5BV21_VITVI,SubName: Full=Uncharacterized protein {ECO:0000313|EMBL:CAN63882.1};
gene:VIT_01s0010g03460	85	67	177	117	217	172	--	1	20795340	20819228	+	23889	protein_coding	--	--	--	--	--	--
gene:VIT_01s0010g03470	172	134	314	351	425	316	--	1	20819229	20822809	+	3581	protein_coding	--	--	--	--	--	--
gene:VIT_01s0010g03490	287	218	429	514	601	490	--	1	20828338	20830656	+	2319	protein_coding	--	--	--	--	--	--
gene:VIT_01s0010g03510	2688	2305	5031	5005	5469	4371	--	1	20850116	20852430	+	2315	protein_coding	--	--	--	--	--	--
gene:VIT_01s0010g03530	2	0	0	0	0	2	--	1	20870539	20876395	+	5857	protein_coding	--	--	--	--	--	--
gene:VIT_01s0010g03540	3	0	0	2	2	0	--	1	20879398	20883794	+	4397	protein_coding	--	--	--	--	--	--
gene:VIT_01s0010g03550	0	0	2	2	0	5	--	1	20893662	20894291	-	630	protein_coding	GO:0005634,nucleus; GO:0003677,DNA binding; GO:0003700,DNA-binding transcription factor activity; GO:0046982,protein heterodimerization activity; GO:0006351,transcription, DNA-templated	--	At5g43250	ref|XP_002271716.1|	NFYC6_ARATH,RecName: Full=Nuclear transcription factor Y subunit C-6; Short=AtNF-YC-6;	F6HGA3_VITVI,SubName: Full=Uncharacterized protein {ECO:0000313|EMBL:CCB51296.1};
gene:VIT_01s0010g03570	540	472	640	526	503	440	--	1	20923359	20932771	+	9413	protein_coding	--	--	--	--	--	--
gene:VIT_01s0010g03580	0	0	2	3	0	1	--	1	20933417	20934933	+	1517	protein_coding	--	--	--	--	--	--
gene:VIT_01s0010g03590	30	9	21	17	15	15	--	1	20934992	20939592	+	4601	protein_coding	--	--	--	--	--	--
gene:VIT_01s0010g03600	6934	5762	7175	7144	6681	6388	--	1	20940834	20943043	+	2210	protein_coding	--	--	--	--	--	--
gene:VIT_01s0010g03610	4772	3830	4748	3999	3765	3305	--	1	20944658	20953480	-	8823	protein_coding	--	--	--	--	--	--
gene:VIT_01s0010g03620	87	99	148	182	295	177	--	1	20954792	20957007	-	2216	protein_coding	--	--	--	--	--	--
gene:VIT_01s0010g03630	935	568	1033	1094	1022	1059	--	1	20997839	20999698	+	1860	protein_coding	GO:0005634,nucleus; GO:0016567,protein ubiquitination	--	At1g67340	ref|XP_002271442.1|	FB76_ARATH,RecName: Full=F-box protein At1g67340;	F6HGA6_VITVI,SubName: Full=Uncharacterized protein {ECO:0000313|EMBL:CCB51299.1};
gene:VIT_01s0010g03640	2794	2169	2813	2171	1889	1831	--	1	21001446	21002025	-	580	protein_coding	--	--	--	ref|XP_003631355.1|	--	F6HGA7_VITVI,SubName: Full=Uncharacterized protein {ECO:0000313|EMBL:CCB51300.1};
gene:VIT_01s0010g03650	237	187	238	208	212	153	--	1	21007094	21012143	-	5050	protein_coding	--	--	--	--	--	--
gene:VIT_01s0010g03660	489	395	544	494	458	414	--	1	21012652	21026745	+	14094	protein_coding	--	--	--	--	--	--
gene:VIT_01s0010g03670	34	12	38	12	18	6	--	1	21029915	21031390	+	1476	protein_coding	--	--	--	ref|XP_010655924.1|	--	F6HGA9_VITVI,SubName: Full=Uncharacterized protein {ECO:0000313|EMBL:CCB51302.1};
gene:VIT_01s0010g03680	1257	902	1021	725	597	559	--	1	21033979	21035047	-	1069	protein_coding	GO:0005768,endosome; GO:0005794,Golgi apparatus; GO:0000139,Golgi membrane; GO:0016021,integral component of membrane; GO:0005802,trans-Golgi network; GO:0008168,methyltransferase activity; GO:0045492,xylan biosynthetic process	--	At1g67330	ref|XP_002277620.1|	MT127_ARATH,RecName: Full=Probable methyltransferase At1g27930; EC=2.1.1.- {ECO:0000305};	F6HGB0_VITVI,SubName: Full=Uncharacterized protein {ECO:0000313|EMBL:CCB51303.1};
gene:VIT_01s0010g03690	358	286	435	427	440	378	--	1	21046488	21052812	-	6325	protein_coding	--	--	--	--	--	--
gene:VIT_01s0010g03700	2627	2003	2944	2228	1986	1983	--	1	21055713	21062986	+	7274	protein_coding	--	--	--	--	--	--
gene:VIT_01s0010g03710	14	26	28	16	34	30	--	1	21064260	21071687	-	7428	protein_coding	--	--	--	--	--	--
gene:VIT_01s0010g03730	5645	4254	6073	5665	5473	4661	--	1	21087951	21095392	+	7442	protein_coding	--	--	--	--	--	--
gene:VIT_01s0010g03740	230	179	284	267	236	202	--	1	21096140	21105781	-	9642	protein_coding	--	--	At1g47910	emb|CAN77614.1|	--	A5C5D1_VITVI,SubName: Full=Uncharacterized protein {ECO:0000313|EMBL:CAN77614.1};
gene:VIT_01s0010g03750	3436	2652	3682	3273	3139	3059	--	1	21108389	21110665	-	2277	protein_coding	--	--	--	--	--	--
gene:VIT_01s0010g03760	1384	1070	1575	1120	971	802	--	1	21117742	21120902	-	3161	protein_coding	--	--	--	ref|XP_010656024.1|	--	F6HGB5_VITVI,SubName: Full=Uncharacterized protein {ECO:0000313|EMBL:CCB51308.1};
gene:VIT_01s0010g03770	305	193	340	243	269	268	--	1	21126528	21128523	-	1996	protein_coding	--	--	At5g37380	ref|XP_010656013.1|	--	F6HGB6_VITVI,SubName: Full=Uncharacterized protein {ECO:0000313|EMBL:CCB51309.1};
gene:VIT_01s0010g03780	3915	2949	4573	3047	2909	2184	--	1	21156000	21161969	+	5970	protein_coding	--	--	--	--	--	--
gene:VIT_01s0010g03790	3059	2229	3377	3185	3289	3130	--	1	21171238	21174927	+	3690	protein_coding	--	--	--	--	--	--
gene:VIT_01s0010g03800	469	376	467	376	363	286	--	1	21177722	21180041	-	2320	protein_coding	--	--	--	--	--	--
gene:VIT_01s0010g03810	1	0	0	0	0	0	--	1	21183179	21183481	-	303	protein_coding	--	--	--	ref|XP_010656224.2|	--	--
gene:VIT_01s0010g03820	9	1	5	0	4	1	--	1	21183538	21185707	+	2170	protein_coding	GO:0048226,Casparian strip; GO:0016021,integral component of membrane; GO:0005886,plasma membrane; GO:0005524,ATP binding; GO:0004674,protein serine/threonine kinase activity; GO:0071555,cell wall organization; GO:0009793,embryo development ending in seed dormancy; GO:0035987,endodermal cell differentiation; GO:0045184,establishment of protein localization; GO:0090558,plant epidermis development;…	--	At4g20140	ref|XP_019076719.1|	GSO1_ARATH,RecName: Full=LRR receptor-like serine/threonine-protein kinase GSO1 {ECO:0000303|PubMed:18088309}; EC=2.7.11.1 {ECO:0000255|PROSITE-ProRule:PRU00159}; AltName: Full=Protein GASSHO 1 {ECO:0000303|PubMed:18088309}; AltName: Full=Protein SCHENGEN 3 {ECO:0000303|PubMed:25233277}; Flags: Precursor;	F6HGE2_VITVI,SubName: Full=Uncharacterized protein {ECO:0000313|EMBL:CCB51143.1};
gene:VIT_01s0010g03830	2972	2355	2928	2839	2829	2589	--	1	21186425	21192801	-	6377	protein_coding	--	--	--	--	--	--
gene:VIT_01s0010g03850	1444	1115	1554	1376	1354	1120	--	1	21202170	21215499	-	13330	protein_coding	--	--	--	--	--	--
gene:VIT_01s0010g03860	249	254	260	377	361	326	--	1	21228778	21229174	+	397	protein_coding	--	--	At5g63500	emb|CAN76709.1|	--	A5BCJ8_VITVI,SubName: Full=Uncharacterized protein {ECO:0000313|EMBL:CAN76709.1};
gene:VIT_01s0010g03870	14	14	15	12	20	11	--	1	21230924	21231345	+	422	protein_coding	--	--	At3g48660	ref|XP_003631357.1|	--	F6HGC1_VITVI,SubName: Full=Uncharacterized protein {ECO:0000313|EMBL:CCB51314.1};
gene:VIT_01s0010g03880	3359	2590	3145	2313	1943	1664	--	1	21234610	21235683	-	1074	protein_coding	--	--	At1g27290	ref|XP_002270801.2|	--	F6HGC2_VITVI,SubName: Full=Uncharacterized protein {ECO:0000313|EMBL:CCB51315.1};
gene:VIT_01s0010g03890	92	92	165	150	164	125	--	1	21240731	21261421	-	20691	protein_coding	--	--	--	--	--	--
gene:VIT_01s0010g03900	25826	20464	29902	28015	27844	26056	--	1	21368964	21386383	-	17420	protein_coding	--	--	--	--	--	--
gene:VIT_01s0010g03910	220	134	213	191	228	210	--	1	21412823	21416284	-	3462	protein_coding	--	--	--	--	--	--
gene:VIT_01s0010g03920	1898	1527	2071	1626	1630	1509	--	1	21434919	21451878	-	16960	protein_coding	--	--	--	--	--	--
gene:VIT_01s0010g03930	2149	1725	2222	1440	1527	1219	--	1	21460152	21461423	-	1272	protein_coding	--	--	--	--	--	--
gene:VIT_01s0010g03940	2635	1956	3185	2407	2223	1951	--	1	21477779	21484784	+	7006	protein_coding	--	--	--	--	--	--
gene:VIT_01s0010g03950	257	236	257	181	186	134	--	1	21487726	21488703	+	978	protein_coding	GO:0009507,chloroplast; GO:0004519,endonuclease activity; GO:0003723,RNA binding; GO:0008270,zinc ion binding; GO:0009451,RNA modification	--	At5g48910	ref|XP_010656183.1|	PP425_ARATH,RecName: Full=Pentatricopeptide repeat-containing protein At5g48910;	A5BC56_VITVI,SubName: Full=Uncharacterized protein {ECO:0000313|EMBL:CAN72195.1};
gene:VIT_01s0010g03960	18	2	8	9	8	4	--	1	21491957	21495686	-	3730	protein_coding	--	--	--	--	--	--
gene:VIT_01s0010g03980	979	781	938	642	616	598	--	1	21505067	21506248	-	1182	protein_coding	--	--	At5g13090	ref|XP_002273734.1|	--	F6HGD1_VITVI,SubName: Full=Uncharacterized protein {ECO:0000313|EMBL:CCB51324.1};
gene:VIT_01s0010g03990	2	0	4	2	4	4	--	1	21510116	21511444	-	1329	protein_coding	--	--	At1g27990	ref|XP_002273769.1|	--	D7TB12_VITVI,SubName: Full=Uncharacterized protein {ECO:0000313|EMBL:CBI27685.3};
gene:VIT_01s0010g04010	38	28	65	32	32	21	--	1	21560363	21561337	+	975	protein_coding	--	--	--	ref|XP_010656216.1|	--	D7TB13_VITVI,SubName: Full=Uncharacterized protein {ECO:0000313|EMBL:CBI27686.3};
gene:VIT_01s0244g00010	4230	2737	4918	4486	4870	4608	--	1	21581454	21584390	-	2937	protein_coding	--	--	--	--	--	--
gene:VIT_01s0244g00020	482	324	522	414	412	328	--	1	21601504	21610319	+	8816	protein_coding	--	--	--	--	--	--
gene:VIT_01s0244g00030	79	60	88	97	70	83	--	1	21612652	21615865	+	3214	protein_coding	--	--	--	--	--	--
gene:VIT_01s0244g00060	1301	1157	1586	1062	1115	846	--	1	21627266	21633789	+	6524	protein_coding	--	--	--	--	--	--
gene:VIT_01s0244g00070	519	429	619	635	668	519	--	1	21636794	21647742	+	10949	protein_coding	--	--	--	--	--	--
gene:VIT_01s0244g00090	10	0	0	10	1	0	--	1	21655224	21656968	-	1745	protein_coding	GO:0043680,filiform apparatus; GO:0016021,integral component of membrane; GO:0005622,intracellular; GO:0016020,membrane; GO:0005886,plasma membrane; GO:0009506,plasmodesma; GO:0005524,ATP binding; GO:0004672,protein kinase activity; GO:0004674,protein serine/threonine kinase activity; GO:0009738,abscisic acid-activated signaling pathway; GO:0009742,brassinosteroid mediated signaling pathway; GO:0…	--	At3g51550	emb|CAN81745.1|	FERON_ARATH,RecName: Full=Receptor-like protein kinase FERONIA; EC=2.7.11.1; AltName: Full=Protein SIRENE; Flags: Precursor;	F6HWQ0_VITVI,SubName: Full=Uncharacterized protein {ECO:0000313|EMBL:CCB59114.1};
gene:VIT_01s0244g00100	13	6	6	2	4	5	--	1	21666026	21669055	+	3030	protein_coding	--	--	--	--	--	--
gene:VIT_01s0244g00110	13	17	43	27	25	20	--	1	21672332	21676057	-	3726	protein_coding	--	--	--	--	--	--
gene:VIT_01s0244g00120	226	158	246	200	207	161	--	1	21682716	21685163	-	2448	protein_coding	GO:0009507,chloroplast; GO:0004519,endonuclease activity; GO:0003723,RNA binding; GO:0008270,zinc ion binding; GO:1900865,chloroplast RNA modification; GO:0031425,chloroplast RNA processing; GO:0009451,RNA modification	--	At5g13270	ref|XP_010656821.1|	PP378_ARATH,RecName: Full=Pentatricopeptide repeat-containing protein At5g13270, chloroplastic; Flags: Precursor;	D7TYT9_VITVI,SubName: Full=Uncharacterized protein {ECO:0000313|EMBL:CBI35666.3};
gene:VIT_01s0244g00130	12	12	6	9	8	8	--	1	21696243	21698959	+	2717	protein_coding	GO:0005634,nucleus; GO:0003677,DNA binding; GO:0003700,DNA-binding transcription factor activity; GO:0046983,protein dimerization activity; GO:0045893,positive regulation of transcription, DNA-templated; GO:0009409,response to cold; GO:0050826,response to freezing; GO:0010440,stomatal lineage progression; GO:0006351,transcription, DNA-templated	--	--	gb|AGG34703.1|	ICE1_ARATH,RecName: Full=Transcription factor ICE1; AltName: Full=Basic helix-loop-helix protein 116; Short=AtbHLH116; Short=bHLH 116; AltName: Full=Inducer of CBF expression 1; AltName: Full=Transcription factor EN 45; AltName: Full=Transcription factor SCREAM; AltName: Full=bHLH transcription factor bHLH116;	W8SKG2_VITVI,SubName: Full=Inducer of CBF expression 1 {ECO:0000313|EMBL:AHM24953.1};
gene:VIT_01s0244g00140	107	83	167	190	185	198	--	1	21705274	21716506	+	11233	protein_coding	--	--	--	--	--	--
gene:VIT_01s0244g00150	22441	17053	25500	16395	16662	14278	--	1	21717673	21724736	-	7064	protein_coding	--	--	--	--	--	--
gene:VIT_01s0244g00160	79	35	61	78	58	73	--	1	21736728	21739613	+	2886	protein_coding	--	--	--	--	--	--
gene:VIT_01s0244g00170	193	138	330	384	496	405	--	1	21739859	21740641	-	783	protein_coding	--	--	--	--	--	--
gene:VIT_01s0146g00020	824	647	1183	902	990	878	--	1	21766817	21769915	-	3099	protein_coding	--	--	--	--	--	--
gene:VIT_01s0146g00060	3893	3037	4151	2656	2397	1722	--	1	21855923	21861593	+	5671	protein_coding	--	--	--	--	--	--
gene:VIT_01s0146g00070	588	489	776	854	1172	905	--	1	21864327	21867427	+	3101	protein_coding	--	--	--	--	--	--
gene:VIT_01s0146g00100	2316	1708	2684	1978	2032	1765	--	1	21888267	21891295	+	3029	protein_coding	--	--	--	--	--	--
gene:VIT_01s0146g00110	1029	721	1204	1284	1243	1131	--	1	21897421	21913235	-	15815	protein_coding	--	--	--	--	--	--
gene:VIT_01s0146g00120	88	94	99	118	164	136	--	1	21915488	21919642	+	4155	protein_coding	--	--	--	--	--	--
gene:VIT_01s0146g00130	1356	978	1607	978	1028	896	--	1	21920598	21924351	-	3754	protein_coding	--	--	At1g27430	ref|XP_010656959.1|	--	A5APT2_VITVI,SubName: Full=Uncharacterized protein {ECO:0000313|EMBL:CAN82435.1};
gene:VIT_01s0146g00140	1684	1090	1958	1332	1366	1112	--	1	21924403	21931349	-	6947	protein_coding	--	--	--	--	--	--
gene:VIT_01s0146g00150	181	145	202	99	77	67	--	1	21937512	21939274	-	1763	protein_coding	--	--	--	ref|NP_001268065.1|	--	F6I1N1_VITVI,SubName: Full=Uncharacterized protein {ECO:0000313|EMBL:CCB60848.1};
gene:VIT_01s0146g00160	2	0	0	0	0	0	--	1	21941247	21943211	-	1965	protein_coding	GO:0005829,cytosol; GO:0012505,endomembrane system; GO:0000145,exocyst; GO:0070062,extracellular exosome; GO:0045335,phagocytic vesicle; GO:0005886,plasma membrane; GO:0042742,defense response to bacterium; GO:0050832,defense response to fungus; GO:0006887,exocytosis; GO:0009789,positive regulation of abscisic acid-activated signaling pathway; GO:0090333,regulation of stomatal closure; GO:0009414…	K07195: EXOC7, EXO70; exocyst complex component 7	At5g13150	ref|XP_002264953.1|	E70B1_ARATH,RecName: Full=Exocyst complex component EXO70B1 {ECO:0000303|PubMed:23944713}; Short=AtExo70b1 {ECO:0000303|PubMed:23944713}; AltName: Full=Exocyst subunit Exo70 family protein B1 {ECO:0000303|PubMed:23944713};	F6I1N2_VITVI,SubName: Full=Uncharacterized protein {ECO:0000313|EMBL:CCB60849.1};
gene:VIT_01s0146g00170	1145	934	1286	1096	1101	923	--	1	21945798	21956809	-	11012	protein_coding	--	--	--	--	--	--
gene:VIT_01s0146g00180	6	2	4	0	2	0	--	1	21966424	21967514	-	1091	protein_coding	--	--	At5g50760	ref|XP_003631359.1|	--	F6I1N4_VITVI,SubName: Full=Uncharacterized protein {ECO:0000313|EMBL:CCB60851.1};
gene:VIT_01s0146g00240	113	76	89	93	84	74	--	1	22058282	22060381	+	2100	protein_coding	GO:0005739,mitochondrion; GO:0004519,endonuclease activity; GO:0003723,RNA binding; GO:0080156,mitochondrial mRNA modification; GO:0010182,sugar mediated signaling pathway	--	At2g13600	ref|XP_002264325.1|	PP151_ARATH,RecName: Full=Pentatricopeptide repeat-containing protein At2g13600;	F6I1N6_VITVI,SubName: Full=Uncharacterized protein {ECO:0000313|EMBL:CCB60853.1};
gene:VIT_01s0146g00250	3467	2815	3756	2084	1878	1514	--	1	22067231	22072017	+	4787	protein_coding	--	--	--	--	--	--
gene:VIT_01s0146g00260	12876	8364	9719	5138	5357	3343	--	1	22072459	22074114	-	1656	protein_coding	--	--	--	--	--	--
gene:VIT_01s0146g00270	2996	2358	3211	2958	2930	2420	--	1	22080304	22083330	+	3027	protein_coding	--	--	--	--	--	--
gene:VIT_01s0146g00280	12948	9555	13340	10803	10076	9198	--	1	22097614	22098896	+	1283	protein_coding	GO:0005634,nucleus; GO:0003677,DNA binding; GO:0003700,DNA-binding transcription factor activity; GO:0010150,leaf senescence; GO:0045892,negative regulation of transcription, DNA-templated; GO:0009737,response to abscisic acid; GO:0009651,response to salt stress; GO:0006351,transcription, DNA-templated; GO:0016032,viral process; GO:0010089,xylem development	--	At5g13180	ref|XP_002264588.1|	NAC83_ARATH,RecName: Full=NAC domain-containing protein 83 {ECO:0000303|PubMed:15029955}; Short=ANAC083 {ECO:0000303|PubMed:15029955}; AltName: Full=Protein VND-INTERACTING 2 {ECO:0000303|PubMed:20388856};	D7U600_VITVI,SubName: Full=Uncharacterized protein {ECO:0000313|EMBL:CBI38169.3};
gene:VIT_01s0146g00290	1440	1070	1459	1321	1226	1261	--	1	22102588	22108055	-	5468	protein_coding	--	--	--	emb|CAN74183.1|	--	A5B5A8_VITVI,SubName: Full=Uncharacterized protein {ECO:0000313|EMBL:CAN74183.1};
gene:VIT_01s0146g00300	9	9	16	10	8	9	--	1	22117367	22118070	+	704	protein_coding	GO:0005737,cytoplasm; GO:0005634,nucleus; GO:0019774,proteasome core complex, beta-subunit complex; GO:0004298,threonine-type endopeptidase activity; GO:0051603,proteolysis involved in cellular protein catabolic process	--	At3g60820	emb|CBI38171.3|	PSB1_PETHY,RecName: Full=Proteasome subunit beta type-1; EC=3.4.25.1; AltName: Full=20S proteasome alpha subunit F; AltName: Full=20S proteasome subunit beta-6;	F6I1N9_VITVI,SubName: Full=Uncharacterized protein {ECO:0000313|EMBL:CCB60856.1};
gene:VIT_01s0146g00310	11132	8827	12082	9748	9019	7188	--	1	22123346	22131648	+	8303	protein_coding	--	--	--	--	--	--
gene:VIT_01s0146g00320	2	4	0	4	8	0	--	1	22164908	22165280	-	373	protein_coding	--	--	--	emb|CBI38173.3|	--	D7U604_VITVI,SubName: Full=Uncharacterized protein {ECO:0000313|EMBL:CBI38173.3};
gene:VIT_01s0146g00330	849	727	1112	652	671	593	--	1	22185862	22196044	+	10183	protein_coding	--	--	--	--	--	--
gene:VIT_01s0146g00340	3	2	6	2	1	4	--	1	22200589	22202388	-	1800	protein_coding	--	--	--	--	--	--
gene:VIT_01s0146g00350	4	0	2	2	2	0	--	1	22210699	22211854	-	1156	protein_coding	--	--	--	--	--	--
gene:VIT_01s0146g00360	47	55	57	43	47	23	--	1	22216431	22220032	-	3602	protein_coding	--	--	--	--	--	--
gene:VIT_01s0146g00370	409	338	396	380	393	334	--	1	22224416	22227197	-	2782	protein_coding	--	--	At5g50900	ref|XP_002263582.1|	--	F6I1P3_VITVI,SubName: Full=Uncharacterized protein {ECO:0000313|EMBL:CCB60860.1};
gene:VIT_01s0146g00380	1270	1127	1504	1261	1210	1122	--	1	22235822	22240364	-	4543	protein_coding	--	--	--	--	--	--
gene:VIT_01s0146g00390	46	21	61	53	37	11	--	1	22258668	22259400	+	733	protein_coding	GO:0016021,integral component of membrane; GO:0031966,mitochondrial membrane; GO:0045263,proton-transporting ATP synthase complex, coupling factor F(o); GO:0005524,ATP binding; GO:0006754,ATP biosynthetic process; GO:0015992,NA	--	AtMi036	ref|YP_009241653.1|	YMF19_HELAN,RecName: Full=Putative ATP synthase protein YMF19; EC=3.6.3.14; AltName: Full=Mitochondrial protein YMF19;	A0A142BYZ2_ZIZJJ,SubName: Full=ATPase subunit 8 {ECO:0000313|EMBL:AMP43636.1};
gene:VIT_01s0146g00400	23	16	33	28	28	27	--	1	22268149	22269634	+	1486	protein_coding	--	--	--	--	--	--
gene:VIT_01s0146g00410	929	678	1099	560	667	569	--	1	22277030	22278224	-	1195	protein_coding	--	--	--	--	--	--
gene:VIT_01s0146g00420	0	0	6	0	0	0	--	1	22279639	22280757	+	1119	protein_coding	--	--	--	emb|CBI38182.3|	--	--
gene:VIT_01s0146g00440	974	749	802	793	543	658	--	1	22304942	22306920	-	1979	protein_coding	--	--	At5g13210	ref|XP_002262895.2|	--	F6I1P6_VITVI,SubName: Full=Uncharacterized protein {ECO:0000313|EMBL:CCB60863.1};
gene:VIT_01s0146g00450	467	364	465	513	542	508	--	1	22308498	22311372	-	2875	protein_coding	--	--	--	--	--	--
gene:VIT_01s0146g00460	247	196	203	211	209	184	--	1	22312868	22318077	-	5210	protein_coding	--	--	--	--	--	--
gene:VIT_01s0146g00480	90	37	52	10	38	2	--	1	22328007	22331011	+	3005	protein_coding	--	--	--	--	--	--
gene:VIT_01s0146g00490	60	32	60	50	55	25	--	1	22336322	22338782	+	2461	protein_coding	GO:0043231,intracellular membrane-bounded organelle; GO:0005739,mitochondrion; GO:0004519,endonuclease activity; GO:0003723,RNA binding; GO:0008270,zinc ion binding; GO:0009451,RNA modification	--	At5g13230	ref|XP_010657142.1|	PP377_ARATH,RecName: Full=Putative pentatricopeptide repeat-containing protein At5g13230, mitochondrial; Flags: Precursor;	F6I1P9_VITVI,SubName: Full=Uncharacterized protein {ECO:0000313|EMBL:CCB60866.1};
gene:VIT_01s0146g00510	0	0	0	0	0	2	--	1	22356991	22364888	+	7898	protein_coding	--	--	--	--	--	--
gene:VIT_01s0146g00520	765	637	974	1087	1031	962	--	1	22387939	22389253	-	1315	protein_coding	--	--	At3g48800	ref|XP_010657187.1|	--	F6I1Q0_VITVI,SubName: Full=Uncharacterized protein {ECO:0000313|EMBL:CCB60867.1};
gene:VIT_01s0146g00530	58	33	94	113	100	134	--	1	22389705	22391241	+	1537	protein_coding	--	--	--	--	--	--
gene:VIT_01s0150g00020	20	6	19	8	14	7	--	1	22414826	22416799	-	1974	protein_coding	GO:0016021,integral component of membrane; GO:0005886,plasma membrane; GO:0005524,ATP binding; GO:0005102,signaling receptor binding; GO:0033612,receptor serine/threonine kinase binding; GO:0006468,protein phosphorylation; GO:0009909,regulation of flower development; GO:0010075,regulation of meristem growth	--	At5g13290	ref|XP_010657252.1|	CRN_ARATH,RecName: Full=Inactive leucine-rich repeat receptor-like protein kinase CORYNE; AltName: Full=Protein SUPPRESSOR OF OVEREXPRESSION OF LLP1 2; Flags: Precursor;	F6HJ63_VITVI,SubName: Full=Uncharacterized protein {ECO:0000313|EMBL:CCB52260.1};
gene:VIT_01s0150g00030	2077	1523	2196	1511	1456	1320	--	1	22419955	22442108	-	22154	protein_coding	--	--	--	--	--	--
gene:VIT_01s0150g00040	1567	1113	1625	1146	1043	873	--	1	22452109	22456182	+	4074	protein_coding	--	--	--	--	--	--
gene:VIT_01s0150g00050	2130	1641	2445	2230	2335	2181	--	1	22456611	22458947	-	2337	protein_coding	--	--	--	ref|XP_010657271.1|	--	F6HJ64_VITVI,SubName: Full=Uncharacterized protein {ECO:0000313|EMBL:CCB52261.1};
gene:VIT_01s0150g00060	30	28	33	31	28	27	--	1	22467218	22468319	+	1102	protein_coding	--	--	At1g17100	emb|CBI29254.3|	--	D7TFI1_VITVI,SubName: Full=Uncharacterized protein {ECO:0000313|EMBL:CBI29254.3};
gene:VIT_01s0150g00070	32	32	44	33	20	16	--	1	22469075	22482650	-	13576	protein_coding	--	--	--	--	--	--
gene:VIT_01s0150g00080	1	0	0	2	0	0	--	1	22493353	22493848	-	496	protein_coding	--	--	--	emb|CBI29256.3|	--	F6HJ66_VITVI,SubName: Full=Uncharacterized protein {ECO:0000313|EMBL:CCB52263.1};
gene:VIT_01s0150g00090	3414	2481	3954	3028	2937	2421	--	1	22509944	22524659	+	14716	protein_coding	--	--	--	--	--	--
gene:VIT_01s0150g00100	702	474	818	620	663	576	--	1	22527469	22544547	-	17079	protein_coding	--	--	--	--	--	--
gene:VIT_01s0150g00110	1600	1122	1750	1338	1427	1119	--	1	22547379	22561902	+	14524	protein_coding	--	--	--	--	--	--
gene:VIT_01s0150g00120	150	121	211	245	224	222	--	1	22567820	22570479	+	2660	protein_coding	--	--	--	--	--	--
gene:VIT_01s0150g00130	751	560	883	901	842	819	--	1	22579773	22585356	+	5584	protein_coding	--	--	--	--	--	--
gene:VIT_01s0150g00140	301	234	379	310	337	303	--	1	22586174	22593857	-	7684	protein_coding	--	--	--	--	--	--
gene:VIT_01s0150g00150	431	354	367	337	359	289	--	1	22596807	22602031	+	5225	protein_coding	--	--	--	--	--	--
gene:VIT_01s0150g00160	7986	5941	8071	6250	6065	5233	--	1	22603189	22607749	+	4561	protein_coding	--	--	--	--	--	--
gene:VIT_01s0150g00170	2401	2107	2802	2387	2316	1718	--	1	22609300	22613650	-	4351	protein_coding	--	--	--	--	--	--
gene:VIT_01s0150g00180	329	232	329	298	336	277	--	1	22621589	22625941	+	4353	protein_coding	--	--	--	--	--	--
gene:VIT_01s0150g00190	15756	11627	16842	14100	13356	11352	--	1	22628998	22633863	+	4866	protein_coding	--	--	--	--	--	--
gene:VIT_01s0150g00200	526	348	567	410	362	382	--	1	22634819	22638782	+	3964	protein_coding	--	--	--	--	--	--
gene:VIT_01s0150g00210	282	193	374	340	404	316	--	1	22640380	22644429	-	4050	protein_coding	--	--	--	--	--	--
gene:VIT_01s0150g00220	2238	1847	2464	2032	1946	1723	--	1	22646866	22650485	-	3620	protein_coding	--	--	--	--	--	--
gene:VIT_01s0150g00240	3	5	1	3	6	4	--	1	22670468	22670936	+	469	protein_coding	--	--	--	--	--	--
gene:VIT_01s0150g00250	361	292	869	544	810	791	--	1	22670937	22673886	+	2950	protein_coding	GO:0016021,integral component of membrane; GO:0022857,transmembrane transporter activity; GO:0006857,oligopeptide transport	--	At5g13400	ref|XP_019078186.1|	PTR49_ARATH,RecName: Full=Protein NRT1/ PTR FAMILY 6.1; Short=AtNPF6.1;	F6HJ75_VITVI,SubName: Full=Uncharacterized protein {ECO:0000313|EMBL:CCB52272.1};
gene:VIT_01s0150g00260	1228	968	1373	1001	939	758	--	1	22675690	22682439	-	6750	protein_coding	--	--	--	--	--	--
gene:VIT_01s0150g00270	823	795	1023	1271	1269	1145	--	1	22685709	22688501	-	2793	protein_coding	--	--	--	--	--	--
gene:VIT_01s0150g00280	103	100	98	96	101	123	--	1	22688502	22689362	-	861	protein_coding	GO:0005773,vacuole	--	At3g23760	ref|XP_002272515.2|	Y4141_ARATH,RecName: Full=Uncharacterized protein At4g14100; Flags: Precursor;	F6HJ76_VITVI,SubName: Full=Uncharacterized protein {ECO:0000313|EMBL:CCB52273.1};
gene:VIT_01s0150g00290	4659	3755	5371	4061	4068	3184	--	1	22694218	22703037	-	8820	protein_coding	--	--	--	--	--	--
gene:VIT_01s0150g00300	0	0	2	2	8	5	--	1	22706570	22709016	-	2447	protein_coding	GO:0005737,cytoplasm; GO:0005634,nucleus; GO:0010279,indole-3-acetic acid amido synthetase activity; GO:0010252,auxin homeostasis; GO:0009733,response to auxin	--	At1g28130	emb|CAN78161.1|	GH317_ARATH,RecName: Full=Indole-3-acetic acid-amido synthetase GH3.17; EC=6.3.2.-; AltName: Full=Auxin-responsive GH3-like protein 17; Short=AtGH3-17;	A5APU4_VITVI,SubName: Full=Uncharacterized protein {ECO:0000313|EMBL:CAN78161.1};
gene:VIT_01s0150g00310	4734	3864	5284	5048	4871	4480	--	1	22715281	22715989	+	709	protein_coding	--	--	--	--	--	--
gene:VIT_01s0150g00320	716	618	959	894	817	635	--	1	22724696	22728701	+	4006	protein_coding	--	--	--	--	--	--
gene:VIT_01s0150g00330	62	49	59	8	21	16	--	1	22733472	22736897	+	3426	protein_coding	--	--	--	ref|XP_010657509.1|	--	F6HJ78_VITVI,RecName: Full=RING-type E3 ubiquitin transferase {ECO:0000256|SAAS:SAAS00702733}; EC=2.3.2.27 {ECO:0000256|SAAS:SAAS00702733};
gene:VIT_01s0150g00340	0	0	0	0	1	0	--	1	22737934	22739009	+	1076	protein_coding	--	--	At1g63060	ref|XP_002273292.1|	--	D7TFK9_VITVI,SubName: Full=Uncharacterized protein {ECO:0000313|EMBL:CBI29282.3};
gene:VIT_01s0150g00350	2371	2046	2811	2507	2543	2146	--	1	22740945	22746385	-	5441	protein_coding	--	--	--	--	--	--
gene:VIT_01s0150g00360	53	61	66	47	84	36	--	1	22748045	22750163	+	2119	protein_coding	--	--	--	--	--	--
gene:VIT_01s0150g00370	0	0	5	3	0	5	--	1	22751021	22754140	+	3120	protein_coding	--	--	--	--	--	--
gene:VIT_01s0150g00380	161	116	127	113	130	88	--	1	22754920	22755674	+	755	protein_coding	--	--	At5g47920	ref|XP_002268562.1|	--	F6HJ82_VITVI,SubName: Full=Uncharacterized protein {ECO:0000313|EMBL:CCB52279.1};
gene:VIT_01s0150g00390	105	70	80	51	47	36	--	1	22756417	22763125	+	6709	protein_coding	--	--	--	--	--	--
gene:VIT_01s0150g00400	14420	11383	15678	12492	12259	11461	--	1	22768845	22774148	+	5304	protein_coding	--	--	--	--	--	--
gene:VIT_01s0150g00410	571	363	643	742	801	760	--	1	22777883	22779333	-	1451	protein_coding	--	--	At1g28190	ref|XP_002273940.1|	--	F6HJ83_VITVI,SubName: Full=Uncharacterized protein {ECO:0000313|EMBL:CCB52280.1};
gene:VIT_01s0150g00420	4	1	3	5	3	6	--	1	22781826	22782866	+	1041	protein_coding	--	--	--	--	--	--
gene:VIT_01s0150g00430	611	445	846	833	874	646	--	1	22782961	22797392	+	14432	protein_coding	--	--	--	--	--	--
gene:VIT_01s0150g00440	389	463	443	78	89	52	--	1	22798599	22802956	-	4358	protein_coding	--	--	--	--	--	--
gene:VIT_01s0150g00450	0	1	0	0	0	0	--	1	22815076	22819209	-	4134	protein_coding	--	--	--	--	--	--
gene:VIT_01s0150g00460	79	90	188	68	78	70	--	1	22826415	22828725	+	2311	protein_coding	--	--	--	--	--	--
gene:VIT_01s0150g00480	21	13	20	22	12	8	--	1	22842566	22844292	+	1727	protein_coding	GO:0005634,nucleus; GO:0046872,metal ion binding; GO:0016740,transferase activity; GO:0006952,defense response; GO:0043161,proteasome-mediated ubiquitin-dependent protein catabolic process; GO:0043067,regulation of programmed cell death	--	At3g12920	ref|XP_002274721.1|	BRG3_ARATH,RecName: Full=Probable BOI-related E3 ubiquitin-protein ligase 3; EC=2.3.2.27 {ECO:0000250|UniProtKB:Q9FHE4}; AltName: Full=RING-type E3 ubiquitin transferase BRG3 {ECO:0000305};	A5BUM4_VITVI,SubName: Full=Uncharacterized protein {ECO:0000313|EMBL:CAN81495.1};
gene:VIT_01s0150g00490	0	1	2	0	0	0	--	1	22844922	22845044	+	123	protein_coding	--	--	--	--	--	--
gene:VIT_01s0150g00510	23	39	39	36	30	11	--	1	22854551	22859676	-	5126	protein_coding	GO:0046872,metal ion binding; GO:0004722,protein serine/threonine phosphatase activity	--	At3g16560	ref|XP_002268812.3|	P2C39_ORYSJ,RecName: Full=Probable protein phosphatase 2C 39; Short=OsPP2C39; EC=3.1.3.16;	F6HJ90_VITVI,SubName: Full=Uncharacterized protein {ECO:0000313|EMBL:CCB52288.1};
gene:VIT_01s0150g00520	1824	1464	2050	2220	2001	2048	--	1	22861944	22863526	+	1583	protein_coding	--	--	--	--	--	--
gene:VIT_01s0150g00530	3	2	2	0	0	2	--	1	22865684	22867173	+	1490	protein_coding	GO:0016021,integral component of membrane; GO:0005886,plasma membrane	--	At3g50120	ref|XP_021900264.1|	Y3720_ARATH,RecName: Full=UPF0481 protein At3g47200;	F6HJ92_VITVI,SubName: Full=Uncharacterized protein {ECO:0000313|EMBL:CCB52290.1};
gene:VIT_01s0150g00540	3	2	0	0	0	2	--	1	22867662	22871573	-	3912	protein_coding	--	--	--	--	--	--
gene:VIT_01s0150g00550	317	233	349	392	417	352	--	1	22873583	22877267	-	3685	protein_coding	GO:0005694,chromosome; GO:0005634,nucleus; GO:0018024,histone-lysine N-methyltransferase activity	--	At2g19640	ref|XP_002275154.1|	ASHR2_ARATH,RecName: Full=Histone-lysine N-methyltransferase ASHR2; EC=2.1.1.43; AltName: Full=ASH1-related protein 2; AltName: Full=Protein SET DOMAIN GROUP 39;	F6HJ93_VITVI,SubName: Full=Uncharacterized protein {ECO:0000313|EMBL:CCB52291.1};
gene:VIT_01s0150g00570	876	643	877	891	881	743	--	1	22891249	22892729	-	1481	protein_coding	--	--	--	--	--	--
gene:VIT_01s0150g00580	1672	1311	1846	1540	1585	1616	--	1	22895505	22897685	+	2181	protein_coding	GO:0005840,ribosome; GO:0003735,structural constituent of ribosome; GO:0006412,translation	--	At1g26910	ref|XP_002275270.1|	RL10_VITRI,RecName: Full=60S ribosomal protein L10; AltName: Full=QM protein homolog;	F6HJ95_VITVI,SubName: Full=Uncharacterized protein {ECO:0000313|EMBL:CCB52293.1};
gene:VIT_01s0150g00590	2052	1687	2403	1916	1862	1677	--	1	22898954	22922375	-	23422	protein_coding	--	--	--	--	--	--
gene:VIT_01s0150g00600	1277	1028	1578	1311	1249	1218	--	1	22941191	22960097	+	18907	protein_coding	--	--	--	--	--	--
gene:VIT_01s0150g00610	3777	2916	4131	3517	3361	2712	--	1	22961284	22972875	+	11592	protein_coding	--	--	--	--	--	--
gene:VIT_01s0150g00620	1380	1180	1694	1482	1427	1208	--	1	22973501	22982680	-	9180	protein_coding	--	--	--	--	--	--
gene:VIT_01s0150g00630	28	11	14	14	6	16	--	1	22983271	23001188	+	17918	protein_coding	--	--	--	--	--	--
gene:VIT_01s0150g00640	3861	2947	3780	3156	2974	2523	--	1	23002533	23021414	-	18882	protein_coding	--	--	--	--	--	--
gene:VIT_10s0116g00040	0	0	0	0	0	2	--	10	17991	30631	+	12641	protein_coding	--	--	--	--	--	--
gene:VIT_10s0116g00060	130	72	144	54	44	34	--	10	31111	32814	-	1704	protein_coding	GO:0009535,chloroplast thylakoid membrane; GO:0051287,NAD binding; GO:0016651,oxidoreductase activity, acting on NAD(P)H; GO:0048038,quinone binding	--	AtCh079	ref|XP_022010504.1|	NDHH_VITVI,RecName: Full=NAD(P)H-quinone oxidoreductase subunit H, chloroplastic {ECO:0000255|HAMAP-Rule:MF_01358}; EC=1.6.5.- {ECO:0000255|HAMAP-Rule:MF_01358}; AltName: Full=NAD(P)H dehydrogenase subunit H; AltName: Full=NADH-plastoquinone oxidoreductase 49 kDa subunit {ECO:0000255|HAMAP-Rule:MF_01358}; AltName: Full=NADH-plastoquinone oxidoreductase subunit H {ECO:0000255|HAMAP-Rule:MF_01358};	A0A251VJ91_HELAN,SubName: Full=Putative ribosomal protein S15 {ECO:0000313|EMBL:OTG35717.1};
gene:VIT_10s0116g00070	16	23	21	12	12	6	--	10	32815	35648	+	2834	protein_coding	--	--	--	--	--	--
gene:VIT_10s0116g00080	0	2	0	0	0	2	--	10	36174	37760	-	1587	protein_coding	--	--	At1g26760	ref|XP_010655344.2|	--	F6H7J2_VITVI,SubName: Full=Uncharacterized protein {ECO:0000313|EMBL:CCB48153.1};
gene:VIT_10s0116g00150	1	0	0	0	1	0	--	10	72329	75026	-	2698	protein_coding	--	--	--	emb|CBI23160.3|	--	F6H7J5_VITVI,SubName: Full=Uncharacterized protein {ECO:0000313|EMBL:CCB48156.1};
gene:VIT_10s0116g00170	0	2	0	0	0	0	--	10	77195	79686	-	2492	protein_coding	--	--	--	--	--	--
gene:VIT_10s0116g00240	23	20	33	24	19	4	--	10	119119	120531	+	1413	protein_coding	GO:0022626,cytosolic ribosome; GO:0043231,intracellular membrane-bounded organelle; GO:0005739,mitochondrion; GO:0004519,endonuclease activity; GO:0003723,RNA binding; GO:0009451,RNA modification	--	At1g09220	ref|XP_019078295.1|	PPR24_ARATH,RecName: Full=Pentatricopeptide repeat-containing protein At1g09220, mitochondrial; Flags: Precursor;	F6H7J7_VITVI,SubName: Full=Uncharacterized protein {ECO:0000313|EMBL:CCB48158.1};
gene:VIT_10s0116g00270	1	3	1	0	1	2	--	10	121639	122287	+	649	protein_coding	--	--	--	--	--	--
gene:VIT_10s0116g00280	77	72	99	91	87	69	--	10	123492	129385	+	5894	protein_coding	--	--	--	--	--	--
gene:VIT_10s0116g00300	10	10	4	2	4	0	--	10	132655	133472	-	818	protein_coding	--	--	At4g05220	ref|XP_002265341.1|	--	E0CVK3_VITVI,SubName: Full=Uncharacterized protein {ECO:0000313|EMBL:CBI23164.3};
gene:VIT_10s0116g00340	11	10	9	9	8	18	--	10	155483	156943	-	1461	protein_coding	--	--	--	--	--	--
gene:VIT_10s0116g00370	1490	1141	1610	1434	1408	1000	--	10	177453	180305	+	2853	protein_coding	--	--	--	--	--	--
gene:VIT_10s0116g00390	451	314	499	396	451	354	--	10	181954	184694	-	2741	protein_coding	--	--	--	--	--	--
gene:VIT_10s0116g00410	2	2	3	0	2	2	--	10	190070	195160	-	5091	protein_coding	--	--	--	--	--	--
gene:VIT_10s0116g00420	1053	724	1039	865	745	694	--	10	204741	208123	+	3383	protein_coding	--	--	--	--	--	--
gene:VIT_10s0116g00450	392	308	594	374	369	285	--	10	208985	219598	+	10614	protein_coding	--	--	--	--	--	--
gene:VIT_10s0116g00470	68	21	66	34	25	21	--	10	221185	222109	+	925	protein_coding	--	K08770: UBC; ubiquitin C	At4g05230	ref|XP_002265032.1|	--	F6H7K3_VITVI,SubName: Full=Uncharacterized protein {ECO:0000313|EMBL:CCB48164.1};
gene:VIT_10s0116g00480	1222	985	1154	891	857	605	--	10	222831	224588	+	1758	protein_coding	GO:0005829,cytosol; GO:0005524,ATP binding; GO:0004674,protein serine/threonine kinase activity; GO:0035556,intracellular signal transduction; GO:0006468,protein phosphorylation	--	At3g18750	ref|XP_002267815.1|	WNK4_ORYSJ,RecName: Full=Probable serine/threonine-protein kinase WNK4; Short=OsWNK4; EC=2.7.11.1; AltName: Full=Protein kinase with no lysine 4;	A5AW53_VITVI,SubName: Full=Uncharacterized protein {ECO:0000313|EMBL:CAN76120.1};
gene:VIT_10s0116g00500	160	87	211	257	341	282	--	10	229696	230633	+	938	protein_coding	--	--	--	--	--	--
gene:VIT_10s0116g00510	885	663	1051	839	857	742	--	10	231941	235493	-	3553	protein_coding	--	--	--	--	--	--
gene:VIT_10s0116g00520	1	0	2	0	0	2	--	10	236147	238110	-	1964	protein_coding	--	--	--	--	--	--
gene:VIT_10s0116g00530	1151	819	1446	1172	1497	1208	--	10	240797	242174	+	1378	protein_coding	--	--	--	--	--	--
gene:VIT_10s0116g00540	74	59	75	103	91	101	--	10	243220	245124	+	1905	protein_coding	GO:0043231,intracellular membrane-bounded organelle; GO:0016020,membrane; GO:0005739,mitochondrion; GO:0009536,plastid; GO:0004519,endonuclease activity; GO:0003723,RNA binding; GO:0009451,RNA modification	--	At4g21170	ref|XP_010655354.1|	PP331_ARATH,RecName: Full=Pentatricopeptide repeat-containing protein At4g21170;	F6H7K6_VITVI,SubName: Full=Uncharacterized protein {ECO:0000313|EMBL:CCB48167.1};
gene:VIT_10s0116g00550	10087	7618	10025	7411	7022	5920	--	10	249329	250499	-	1171	protein_coding	GO:0009507,chloroplast; GO:0005783,endoplasmic reticulum; GO:0016021,integral component of membrane; GO:0008250,oligosaccharyltransferase complex; GO:0005886,plasma membrane; GO:0010483,pollen tube reception; GO:0006487,protein N-linked glycosylation; GO:0018279,protein N-linked glycosylation via asparagine	--	At1g61790	ref|XP_002267126.1|	OST3B_ARATH,RecName: Full=Probable dolichyl-diphosphooligosaccharide--protein glycosyltransferase subunit 3B; Flags: Precursor;	A5B513_VITVI,SubName: Full=Uncharacterized protein {ECO:0000313|EMBL:CAN74174.1};
gene:VIT_10s0116g00570	7324	5647	6641	5100	4205	3342	--	10	254237	255038	+	802	protein_coding	GO:0005737,cytoplasm; GO:0005635,nuclear envelope; GO:0005634,nucleus; GO:0006606,protein import into nucleus	--	At1g11570	ref|XP_002267081.3|	NTF2B_ARATH,RecName: Full=Nuclear transport factor 2B {ECO:0000303|PubMed:16428596}; Short=AtNTF2b {ECO:0000303|PubMed:16428596}; Short=NTF-2;	F6H7L1_VITVI,SubName: Full=Uncharacterized protein {ECO:0000313|EMBL:CCB48169.1};
gene:VIT_10s0116g00590	106	46	93	44	44	28	--	10	256142	258193	+	2052	protein_coding	GO:0071944,cell periphery; GO:0005618,cell wall; GO:0005576,extracellular region; GO:0045330,aspartyl esterase activity; GO:0030599,pectinesterase activity; GO:0046910,pectinesterase inhibitor activity; GO:0042545,cell wall modification; GO:0009835,fruit ripening; GO:0045490,pectin catabolic process	--	At1g11580	ref|XP_002266980.1|	PME22_SOLLC,RecName: Full=Pectinesterase 2.2; Short=PE 2.2; EC=3.1.1.11; AltName: Full=Pectin methylesterase 2.2; Flags: Precursor;	F6H7L2_VITVI,RecName: Full=Pectinesterase {ECO:0000256|RuleBase:RU000589}; EC=3.1.1.11 {ECO:0000256|RuleBase:RU000589};
gene:VIT_10s0116g00600	0	0	0	4	4	2	--	10	260075	262915	+	2841	protein_coding	--	--	--	--	--	--
gene:VIT_10s0116g00680	639	571	837	657	684	549	--	10	300617	304777	+	4161	protein_coding	--	--	--	--	--	--
gene:VIT_10s0116g00710	2	4	0	0	0	0	--	10	314963	317391	+	2429	protein_coding	--	--	--	--	--	--
gene:VIT_10s0116g00720	3223	2384	3584	2526	2465	1988	--	10	317577	328078	-	10502	protein_coding	--	--	--	--	--	--
gene:VIT_10s0116g00760	1449	1029	1333	1063	1140	909	--	10	340685	344591	+	3907	protein_coding	--	--	--	--	--	--
gene:VIT_10s0116g00770	836	612	880	783	742	702	--	10	346021	347624	+	1604	protein_coding	--	--	--	--	--	--
gene:VIT_10s0116g00780	51	49	84	39	44	31	--	10	351120	354674	+	3555	protein_coding	--	--	--	--	--	--
gene:VIT_10s0116g00790	39	37	55	56	70	92	--	10	354675	360493	-	5819	protein_coding	--	--	--	--	--	--
gene:VIT_10s0116g00800	8	4	14	10	12	15	--	10	364436	365968	+	1533	protein_coding	GO:0020037,heme binding; GO:0005506,iron ion binding; GO:0004497,monooxygenase activity; GO:0016705,oxidoreductase activity, acting on paired donors, with incorporation or reduction of molecular oxygen	--	At1g11600	ref|XP_002265911.1|	C77A2_SOLME,RecName: Full=Cytochrome P450 77A2; EC=1.14.-.-; AltName: Full=CYPLXXVIIA2; AltName: Full=Cytochrome P-450EG5;	E0CVM7_VITVI,SubName: Full=Uncharacterized protein {ECO:0000313|EMBL:CBI23188.3};
gene:VIT_10s0116g00820	2321	1852	3022	2265	2400	2045	--	10	378139	381138	+	3000	protein_coding	--	--	--	--	--	--
gene:VIT_10s0116g00830	1441	1180	1825	1121	1252	1164	--	10	383076	390658	+	7583	protein_coding	--	--	--	--	--	--
gene:VIT_10s0116g00840	134	155	118	109	138	77	--	10	392525	393443	+	919	protein_coding	--	--	At4g21780	ref|XP_010655362.1|	--	F6H7M7_VITVI,SubName: Full=Uncharacterized protein {ECO:0000313|EMBL:CCB48174.1};
gene:VIT_10s0116g00850	32	48	39	35	38	25	--	10	394011	396081	-	2071	protein_coding	--	--	--	--	--	--
gene:VIT_10s0116g00860	453	335	465	297	329	241	--	10	397007	401424	+	4418	protein_coding	--	--	--	--	--	--
gene:VIT_10s0116g00870	333	306	398	197	256	245	--	10	402309	412458	+	10150	protein_coding	--	--	--	--	--	--
gene:VIT_10s0116g00900	31	35	48	25	28	29	--	10	412459	413846	-	1388	protein_coding	--	--	--	--	--	--
gene:VIT_10s0116g00910	157	117	170	132	114	94	--	10	414417	422172	+	7756	protein_coding	--	--	--	--	--	--
gene:VIT_10s0116g00920	520	470	655	480	571	416	--	10	422173	427168	+	4996	protein_coding	--	--	--	--	--	--
gene:VIT_10s0116g00940	5845	4414	6911	3855	3862	3419	--	10	435835	449969	+	14135	protein_coding	--	--	--	--	--	--
gene:VIT_10s0116g00960	134	137	154	85	143	68	--	10	463607	466824	+	3218	protein_coding	GO:0000785,chromatin; GO:0005634,nucleus; GO:0051213,dioxygenase activity; GO:0032454,histone demethylase activity (H3-K9 specific); GO:0046872,metal ion binding; GO:0000976,transcription regulatory region sequence-specific DNA binding; GO:0060969,negative regulation of gene silencing; GO:0006355,regulation of transcription, DNA-templated; GO:0006351,transcription, DNA-templated	--	At1g62310	--	JMJ25_ARATH,RecName: Full=Lysine-specific demethylase JMJ25; EC=1.14.11.-; AltName: Full=Jumonji domain-containing protein 25; AltName: Full=Lysine-specific histone demethylase JMJ25; AltName: Full=Protein INCREASE IN BONSAI METHYLATION 1; AltName: Full=Protein JUMONJI 25;	--
gene:VIT_10s0116g00970	290	249	354	378	446	393	--	10	477275	487964	+	10690	protein_coding	--	--	--	--	--	--
gene:VIT_10s0116g00980	2395	1923	2497	1793	1719	1347	--	10	488792	496750	+	7959	protein_coding	--	--	--	--	--	--
gene:VIT_10s0116g00990	221	140	189	206	209	153	--	10	496787	502885	-	6099	protein_coding	GO:0043231,intracellular membrane-bounded organelle; GO:0004519,endonuclease activity; GO:0003723,RNA binding; GO:0009451,RNA modification	--	At4g04370	ref|XP_019078195.1|	PP303_ARATH,RecName: Full=Pentatricopeptide repeat-containing protein At4g04370;	E0CVP3_VITVI,SubName: Full=Uncharacterized protein {ECO:0000313|EMBL:CBI23204.3};
gene:VIT_10s0116g01000	1983	1452	2327	2253	2227	2086	--	10	503181	507357	-	4177	protein_coding	--	--	--	--	--	--
gene:VIT_10s0116g01020	2	0	0	0	0	0	--	10	507800	508722	-	923	protein_coding	GO:0016021,integral component of membrane; GO:0005886,plasma membrane; GO:0009506,plasmodesma; GO:0046872,metal ion binding; GO:0055114,oxidation-reduction process	--	At3g25290	ref|XP_002264108.2|	B561C_ARATH,RecName: Full=Cytochrome b561 and DOMON domain-containing protein At3g25290; AltName: Full=Protein b561A.tha3; Flags: Precursor;	E0CVP5_VITVI,SubName: Full=Uncharacterized protein {ECO:0000313|EMBL:CBI23206.3};
gene:VIT_10s0116g01090	30	0	0	0	2	0	--	10	528913	529564	+	652	protein_coding	--	--	At1g50720	emb|CAN75532.1|	STGL3_ARATH,RecName: Full=Stigma-specific STIG1-like protein 3 {ECO:0000303|PubMed:19279211}; Flags: Precursor;	F6H7G6_VITVI,SubName: Full=Uncharacterized protein {ECO:0000313|EMBL:CCB48182.1};
gene:VIT_10s0116g01200	2203	1300	1964	1329	1214	1178	--	10	618665	621093	+	2429	protein_coding	--	--	--	--	--	--
gene:VIT_10s0116g01210	47557	37450	52916	45767	44463	41684	--	10	634026	638808	+	4783	protein_coding	--	--	--	--	--	--
gene:VIT_10s0116g01230	11	2	9	2	4	5	--	10	641931	643242	+	1312	protein_coding	GO:0005737,cytoplasm; GO:0005634,nucleus; GO:0005524,ATP binding; GO:0004709,MAP kinase kinase kinase activity; GO:0004672,protein kinase activity; GO:0004674,protein serine/threonine kinase activity; GO:0004702,NA; GO:0009738,abscisic acid-activated signaling pathway; GO:0032147,activation of protein kinase activity; GO:1902457,negative regulation of stomatal opening; GO:0009789,positive regulat…	K20716: MAPKKK17_18; mitogen-activated protein kinase kinase kinase 17/18	At5g55090	ref|XP_010655414.1|	M3K18_ARATH,RecName: Full=Mitogen-activated protein kinase kinase kinase 18 {ECO:0000303|PubMed:26443375}; EC=2.7.11.25 {ECO:0000255|PROSITE-ProRule:PRU00159, ECO:0000269|PubMed:25680457, ECO:0000269|PubMed:26443375};	F6H7H3_VITVI,SubName: Full=Uncharacterized protein {ECO:0000313|EMBL:CCB48189.1};
gene:VIT_10s0116g01240	42	19	30	27	28	16	--	10	645136	648890	+	3755	protein_coding	--	--	--	ref|XP_010655415.1|	--	F6H7H3_VITVI,SubName: Full=Uncharacterized protein {ECO:0000313|EMBL:CCB48189.1};
gene:VIT_10s0116g01260	530	391	595	574	645	522	--	10	649106	651787	-	2682	protein_coding	--	--	--	--	--	--
gene:VIT_10s0116g01270	0	0	0	0	2	0	--	10	655491	656786	-	1296	protein_coding	--	--	At4g22030_1	ref|XP_019078145.1|	FB333_ARATH,RecName: Full=Probable F-box protein At4g22030;	F6H7H4_VITVI,SubName: Full=Uncharacterized protein {ECO:0000313|EMBL:CCB48190.1};
gene:VIT_10s0116g01280	135	96	142	163	162	175	--	10	663457	665391	-	1935	protein_coding	--	--	--	--	--	--
gene:VIT_10s0116g01290	2	0	0	0	0	0	--	10	668891	670186	-	1296	protein_coding	--	--	At4g04480	ref|XP_002263482.2|	FB333_ARATH,RecName: Full=Probable F-box protein At4g22030;	F6H7H6_VITVI,SubName: Full=Uncharacterized protein {ECO:0000313|EMBL:CCB48192.1};
gene:VIT_10s0116g01330	1	0	1	1	0	0	--	10	687605	688603	-	999	protein_coding	--	--	At4g22030_1	ref|XP_002263370.2|	FB333_ARATH,RecName: Full=Probable F-box protein At4g22030;	F6H7H8_VITVI,SubName: Full=Uncharacterized protein {ECO:0000313|EMBL:CCB48194.1};
gene:VIT_10s0116g01360	0	0	0	1	2	0	--	10	721589	722881	-	1293	protein_coding	--	--	At4g22030_1	ref|XP_003632953.1|	FB333_ARATH,RecName: Full=Probable F-box protein At4g22030;	F6H7H9_VITVI,SubName: Full=Uncharacterized protein {ECO:0000313|EMBL:CCB48195.1};
gene:VIT_10s0116g01390	239	148	237	268	229	223	--	10	731564	734518	-	2955	protein_coding	--	--	At4g04480	ref|XP_003632954.1|	FB333_ARATH,RecName: Full=Probable F-box protein At4g22030;	F6H7I0_VITVI,SubName: Full=Uncharacterized protein {ECO:0000313|EMBL:CCB48196.1};
gene:VIT_10s0116g01400	929	657	990	905	1065	864	--	10	734519	738459	-	3941	protein_coding	--	--	--	--	--	--
gene:VIT_10s0116g01450	5	0	0	0	2	0	--	10	743661	745007	+	1347	protein_coding	--	--	At4g04480	ref|XP_003632955.1|	FB333_ARATH,RecName: Full=Probable F-box protein At4g22030;	F6H7I4_VITVI,SubName: Full=Uncharacterized protein {ECO:0000313|EMBL:CCB48199.1};
gene:VIT_10s0116g01480	7098	5376	8030	6108	5663	5156	--	10	750430	773019	+	22590	protein_coding	--	--	--	--	--	--
gene:VIT_10s0116g01500	26	23	18	24	18	17	--	10	798208	799615	-	1408	protein_coding	--	--	--	--	--	--
gene:VIT_10s0116g01510	32	24	41	36	47	20	--	10	804943	811930	-	6988	protein_coding	--	--	--	--	--	--
gene:VIT_10s0116g01520	16	22	15	6	10	7	--	10	822151	829404	-	7254	protein_coding	--	--	--	--	--	--
gene:VIT_10s0116g01530	17	17	23	21	12	6	--	10	832789	835777	-	2989	protein_coding	--	--	--	ref|XP_019077981.1|	--	F6H7I8_VITVI,SubName: Full=Uncharacterized protein {ECO:0000313|EMBL:CCB48203.1};
gene:VIT_10s0116g01540	256	176	251	300	356	320	--	10	836548	840012	-	3465	protein_coding	--	--	--	--	--	--
gene:VIT_10s0116g01550	543	378	500	385	425	355	--	10	842550	845268	+	2719	protein_coding	--	--	--	--	--	--
gene:VIT_10s0116g01560	1330	1010	1307	1089	1049	917	--	10	845549	851376	-	5828	protein_coding	--	--	--	--	--	--
gene:VIT_10s0116g01610	0	0	0	0	2	0	--	10	866481	871411	-	4931	protein_coding	--	--	--	--	--	--
gene:VIT_10s0116g01620	5	2	2	0	0	1	--	10	872795	876237	+	3443	protein_coding	--	--	--	ref|XP_019078136.1|	--	E0CVS0_VITVI,SubName: Full=Uncharacterized protein {ECO:0000313|EMBL:CBI23231.3};
gene:VIT_10s0116g01630	252	285	312	221	197	199	--	10	876737	879469	-	2733	protein_coding	--	--	--	--	--	--
gene:VIT_10s0116g01640	1749	1420	2188	1689	1629	1415	--	10	879903	883212	-	3310	protein_coding	GO:0046658,anchored component of plasma membrane; GO:0042973,glucan endo-1,3-beta-D-glucosidase activity; GO:0004553,hydrolase activity, hydrolyzing O-glycosyl compounds; GO:0030247,polysaccharide binding; GO:0005975,carbohydrate metabolic process; GO:0006952,defense response	--	At1g11820	ref|XP_003632942.1|	E131_ARATH,RecName: Full=Glucan endo-1,3-beta-glucosidase 1; EC=3.2.1.39; AltName: Full=(1->3)-beta-glucan endohydrolase 1; Short=(1->3)-beta-glucanase 1; AltName: Full=Beta-1,3-endoglucanase 1; Short=Beta-1,3-glucanase 1; Flags: Precursor;	F6H7K8_VITVI,SubName: Full=Uncharacterized protein {ECO:0000313|EMBL:CCB48208.1};
gene:VIT_10s0116g01650	911	558	1229	670	875	544	--	10	885317	888353	-	3037	protein_coding	GO:0009507,chloroplast; GO:0051539,4 iron, 4 sulfur cluster binding; GO:0033741,adenylyl-sulfate reductase (glutathione) activity; GO:0009973,adenylyl-sulfate reductase activity; GO:0046872,metal ion binding; GO:0004604,phosphoadenylyl-sulfate reductase (thioredoxin) activity; GO:0045454,cell redox homeostasis; GO:0019344,cysteine biosynthetic process; GO:0000103,sulfate assimilation; GO:0019419,…	--	--	ref|XP_003632943.1|	APR3_ARATH,RecName: Full=5'-adenylylsulfate reductase 3, chloroplastic; EC=1.8.4.9; AltName: Full=3'-phosphoadenosine-5'-phosphosulfate reductase homolog 26; Short=PAPS reductase homolog 26; Short=Prh-26; AltName: Full=Adenosine 5'-phosphosulfate 5'-adenylylsulfate sulfotransferase 3; Short=APS sulfotransferase 3; AltName: Full=Thioredoxin-independent APS reductase 3; Flags: Precursor;	F6H7K9_VITVI,SubName: Full=Uncharacterized protein {ECO:0000313|EMBL:CCB48209.1};
gene:VIT_10s0116g01660	5832	4948	5507	4979	4013	3867	--	10	899745	919915	+	20171	protein_coding	--	--	--	--	--	--
gene:VIT_10s0116g01670	21	11	9	4	5	0	--	10	921207	926010	-	4804	protein_coding	--	--	--	--	--	--
gene:VIT_10s0116g01680	22	16	21	17	18	20	--	10	939070	941387	+	2318	protein_coding	--	--	At1g62050	ref|XP_002273433.1|	--	F6H7L6_VITVI,SubName: Full=Uncharacterized protein {ECO:0000313|EMBL:CCB48211.1};
gene:VIT_10s0116g01690	111	82	75	78	35	49	--	10	945847	947290	+	1444	protein_coding	--	--	--	--	--	--
gene:VIT_10s0116g01700	685	545	763	832	751	585	--	10	947481	951276	-	3796	protein_coding	--	--	--	--	--	--
gene:VIT_10s0116g01710	16	8	8	19	22	18	--	10	964280	971029	-	6750	protein_coding	--	--	--	--	--	--
gene:VIT_10s0116g01720	23	14	34	23	15	9	--	10	974676	975250	-	575	protein_coding	--	K20855: B3GALT1S; beta-1,3-galactosyltransferase 1/2/3/4/5/7/8 [EC:2.4.1.-]	At4g04630	ref|XP_003632958.1|	--	F6H7L9_VITVI,SubName: Full=Uncharacterized protein {ECO:0000313|EMBL:CCB48214.1};
gene:VIT_10s0116g01730	5662	4709	7073	5654	5169	4690	--	10	977373	999028	-	21656	protein_coding	--	--	--	--	--	--
gene:VIT_10s0116g01740	1039	928	1319	1213	1214	1026	--	10	1013121	1025133	-	12013	protein_coding	--	--	--	--	--	--
gene:VIT_10s0116g01760	86	45	127	173	184	112	--	10	1034267	1034786	+	520	protein_coding	GO:0005634,nucleus; GO:0003700,DNA-binding transcription factor activity; GO:0000981,DNA-binding transcription factor activity, RNA polymerase II-specific; GO:0043565,sequence-specific DNA binding; GO:0001135,RNA polymerase II transcription regulator recruiting activity; GO:0044212,transcription regulatory region DNA binding; GO:0009913,epidermal cell differentiation; GO:0007275,multicellular org…	--	At2g46410	ref|XP_010655396.1|	CPC_ARATH,RecName: Full=Transcription factor CPC; AltName: Full=Protein CAPRICE;	E0CVT1_VITVI,SubName: Full=Uncharacterized protein {ECO:0000313|EMBL:CBI23242.3};
gene:VIT_10s0116g01770	879	717	991	733	755	674	--	10	1036091	1050314	+	14224	protein_coding	--	--	--	--	--	--
gene:VIT_10s0116g01780	250	192	380	485	560	435	--	10	1056785	1058642	+	1858	protein_coding	GO:0005576,extracellular region; GO:0009505,plant-type cell wall; GO:0009506,plasmodesma; GO:0020037,heme binding; GO:0046872,metal ion binding; GO:0004601,peroxidase activity; GO:0042744,hydrogen peroxide catabolic process; GO:0009664,plant-type cell wall organization; GO:0006979,response to oxidative stress; GO:0048511,rhythmic process	--	At4g21960	ref|XP_002274769.1|	PER42_ARATH,RecName: Full=Peroxidase 42; Short=Atperox P42; EC=1.11.1.7; AltName: Full=ATP1a/ATP1b; AltName: Full=PRXR1; Flags: Precursor;	A5AGY5_VITVI,RecName: Full=Peroxidase {ECO:0000256|RuleBase:RU362060, ECO:0000256|SAAS:SAAS00709852}; EC=1.11.1.7 {ECO:0000256|RuleBase:RU362060, ECO:0000256|SAAS:SAAS00709852};
gene:VIT_10s0116g01790	29	26	20	19	58	53	--	10	1059276	1063119	-	3844	protein_coding	--	--	--	--	--	--
gene:VIT_10s0116g01800	3622	2871	4248	3333	3322	3122	--	10	1067284	1075645	-	8362	protein_coding	--	--	--	--	--	--
gene:VIT_10s0116g01810	1348	895	1474	2052	2065	1843	--	10	1080338	1081478	-	1141	protein_coding	--	--	At1g11700	ref|XP_002274403.1|	--	F6H7M9_VITVI,SubName: Full=Uncharacterized protein {ECO:0000313|EMBL:CCB48221.1};
gene:VIT_10s0116g01820	92	52	68	69	78	124	--	10	1089124	1090233	-	1110	protein_coding	--	--	At1g11700	ref|XP_003632945.1|	--	F6H7M9_VITVI,SubName: Full=Uncharacterized protein {ECO:0000313|EMBL:CCB48221.1};
gene:VIT_10s0116g01830	235	166	248	329	286	298	--	10	1098474	1102380	-	3907	protein_coding	--	--	At1g50660	ref|XP_010655404.1|	--	F6H7N0_VITVI,SubName: Full=Uncharacterized protein {ECO:0000313|EMBL:CCB48222.1};
gene:VIT_10s0116g01840	6	4	2	8	6	4	--	10	1108247	1108900	+	654	protein_coding	--	--	--	ref|XP_010655405.1|	--	F6H7N1_VITVI,SubName: Full=Uncharacterized protein {ECO:0000313|EMBL:CCB48223.1};
gene:VIT_10s0116g01850	172	79	168	178	202	184	--	10	1111408	1117379	+	5972	protein_coding	--	--	--	--	--	--
gene:VIT_10s0116g01860	4	0	2	4	5	2	--	10	1119895	1125479	+	5585	protein_coding	--	--	--	--	--	--
gene:VIT_10s0116g01880	13	11	21	34	33	36	--	10	1146762	1151767	+	5006	protein_coding	--	--	--	--	--	--
gene:VIT_10s0116g01910	959	724	1069	836	758	622	--	10	1165904	1167514	-	1611	protein_coding	--	--	--	--	--	--
gene:VIT_10s0116g01920	5099	4115	5766	4453	4105	3590	--	10	1173991	1176511	-	2521	protein_coding	GO:0009507,chloroplast; GO:0009570,chloroplast stroma; GO:0042626,ATPase activity, coupled to transmembrane movement of substances; GO:0005215,transporter activity; GO:0006879,cellular iron ion homeostasis; GO:0016226,iron-sulfur cluster assembly; GO:2000030,regulation of response to red or far red light	--	At4g04770	ref|XP_002272917.1|	AB8I_ARATH,RecName: Full=UPF0051 protein ABCI8, chloroplastic; AltName: Full=ABC transporter I family member 8; Short=ABC transporter ABCI.8; Short=AtABCI8; AltName: Full=Non-intrinsic ABC protein 1; Short=Protein ABC1; AltName: Full=Plastid sufB-like protein; AltName: Full=Protein LONG AFTER FAR-RED 6; Flags: Precursor;	F6H7N8_VITVI,SubName: Full=Uncharacterized protein {ECO:0000313|EMBL:CCB48230.1};
gene:VIT_10s0523g00010	117	79	109	90	74	78	--	10	1181039	1181524	-	486	protein_coding	--	--	--	--	--	--
gene:VIT_10s0523g00020	1279	961	1133	878	790	686	--	10	1185664	1187903	-	2240	protein_coding	--	--	--	--	--	--
gene:VIT_10s0523g00030	963	735	1077	682	657	544	--	10	1190018	1198892	-	8875	protein_coding	--	--	--	--	--	--
gene:VIT_10s0523g00040	353	258	350	295	261	247	--	10	1199998	1208459	-	8462	protein_coding	--	--	--	--	--	--
gene:VIT_10s0523g00050	6	0	0	2	2	4	--	10	1211148	1214177	+	3030	protein_coding	--	--	--	--	--	--
gene:VIT_10s0405g00020	2612	1835	2816	2371	2397	2062	--	10	1228948	1235712	+	6765	protein_coding	--	--	--	--	--	--
gene:VIT_10s0405g00030	1784	1374	1934	1690	1605	1346	--	10	1236692	1242718	+	6027	protein_coding	--	--	--	--	--	--
gene:VIT_10s0405g00040	400	323	510	439	548	264	--	10	1242719	1244259	-	1541	protein_coding	--	--	--	ref|XP_002267894.2|	--	F6GZA8_VITVI,SubName: Full=Uncharacterized protein {ECO:0000313|EMBL:CCB45294.1};
gene:VIT_10s0405g00050	242	210	313	258	263	221	--	10	1254009	1256368	-	2360	protein_coding	GO:0016021,integral component of membrane; GO:0005886,plasma membrane; GO:0005355,glucose transmembrane transporter activity; GO:0005351,carbohydrate:proton symporter activity; GO:0046323,glucose import; GO:0035428,NA	--	At4g16480	ref|XP_002267982.1|	INT4_ARATH,RecName: Full=Inositol transporter 4; AltName: Full=Myo-inositol-proton symporter INT4; AltName: Full=Protein INOSITOL TRANSPORTER 4;	E0CNP2_VITVI,SubName: Full=Putative inositol transporter {ECO:0000313|EMBL:ADP37181.1};
gene:VIT_10s0405g00060	62	31	51	43	46	23	--	10	1262013	1262151	+	139	protein_coding	--	--	--	--	--	--
gene:VIT_10s0405g00070	766	627	746	546	561	410	--	10	1265393	1274027	-	8635	protein_coding	--	--	--	--	--	--
gene:VIT_10s0597g00010	7	13	10	0	3	3	--	10	1276223	1277406	+	1184	protein_coding	--	--	--	emb|CBI33239.3|	--	D7TRW3_VITVI,SubName: Full=Uncharacterized protein {ECO:0000313|EMBL:CBI33239.3};
gene:VIT_10s0597g00020	1611	1312	1792	1479	1486	1483	--	10	1279171	1288041	+	8871	protein_coding	--	--	--	--	--	--
gene:VIT_10s0597g00030	2788	2192	3174	2264	2354	1999	--	10	1288705	1294634	+	5930	protein_coding	--	--	--	--	--	--
gene:VIT_10s0597g00040	125	108	108	82	94	90	--	10	1296336	1298918	-	2583	protein_coding	GO:0043231,intracellular membrane-bounded organelle; GO:0005739,mitochondrion; GO:0004519,endonuclease activity; GO:0003723,RNA binding; GO:0009451,RNA modification	--	At1g60770	ref|XP_003632962.1|	PP334_ARATH,RecName: Full=Pentatricopeptide repeat-containing protein At4g21705, mitochondrial; Flags: Precursor;	F6HRW8_VITVI,SubName: Full=Uncharacterized protein {ECO:0000313|EMBL:CCB57426.1};
gene:VIT_10s0597g00050	6	11	4	8	12	4	--	10	1299943	1301733	-	1791	protein_coding	--	--	--	--	--	--
gene:VIT_10s0003g00010	457	370	648	624	600	529	--	10	1304688	1305512	-	825	protein_coding	GO:0009507,chloroplast; GO:0015935,small ribosomal subunit; GO:0019843,rRNA binding; GO:0003735,structural constituent of ribosome; GO:0046677,response to antibiotic; GO:0006412,translation	K02988: RP-S5, MRPS5, rpsE; small subunit ribosomal protein S5	At2g33800	ref|XP_002274092.3|	RR5_SPIOL,RecName: Full=30S ribosomal protein S5, chloroplastic {ECO:0000303|PubMed:10874039}; AltName: Full=Chloroplastic small ribosomal subunit protein uS5c {ECO:0000303|PubMed:28007896}; Flags: Precursor;	F6HM24_VITVI,SubName: Full=Uncharacterized protein {ECO:0000313|EMBL:CCB55612.1};
gene:VIT_10s0003g00020	2	2	0	0	0	0	--	10	1305946	1307011	+	1066	protein_coding	--	--	--	ref|XP_010655439.1|	--	D7TJB6_VITVI,SubName: Full=Uncharacterized protein {ECO:0000313|EMBL:CBI30588.3};
gene:VIT_10s0003g00030	50	32	50	64	39	26	--	10	1318306	1319562	+	1257	protein_coding	--	--	--	ref|XP_002274050.1|	--	D7TJB7_VITVI,SubName: Full=Uncharacterized protein {ECO:0000313|EMBL:CBI30589.3};
gene:VIT_10s0003g00040	4	0	4	4	2	0	--	10	1335706	1337565	-	1860	protein_coding	GO:0005634,nucleus; GO:0003677,DNA binding; GO:0046872,metal ion binding; GO:0006355,regulation of transcription, DNA-templated; GO:0006351,transcription, DNA-templated	--	At1g28310	ref|XP_003633022.2|	DOF14_ARATH,RecName: Full=Dof zinc finger protein DOF1.4; Short=AtDOF1.4;	F6HM25_VITVI,SubName: Full=Uncharacterized protein {ECO:0000313|EMBL:CCB55613.1};
gene:VIT_10s0003g00050	17	14	20	26	22	26	--	10	1346397	1348736	+	2340	protein_coding	--	--	--	--	--	--
gene:VIT_10s0003g00060	222	231	353	247	271	259	--	10	1349500	1357030	-	7531	protein_coding	--	--	--	--	--	--
gene:VIT_10s0003g00070	1165	794	1238	987	1044	746	--	10	1357677	1365764	-	8088	protein_coding	--	--	--	--	--	--
gene:VIT_10s0003g00080	1197	800	1415	1275	1189	1082	--	10	1391669	1397765	+	6097	protein_coding	--	--	--	--	--	--
gene:VIT_10s0003g00090	3565	2453	4677	5488	5316	5015	--	10	1398003	1399270	-	1268	protein_coding	GO:0007275,multicellular organism development; GO:0009750,response to fructose; GO:0009749,response to glucose; GO:0009744,response to sucrose	--	At1g28330	ref|XP_002279836.1|	DRM1_ARATH,RecName: Full=Dormancy-associated protein 1 {ECO:0000303|Ref.1}; Short=AtDRM1 {ECO:0000303|Ref.1}; AltName: Full=Dormancy-associated protein-like 1 {ECO:0000303|PubMed:11130712}; Short=AtDYL1;	A5BEH3_VITVI,SubName: Full=Auxin-repressed protein {ECO:0000313|EMBL:ALK27168.1};
gene:VIT_10s0003g00100	15	16	20	11	15	9	--	10	1403637	1406467	-	2831	protein_coding	--	--	--	--	--	--
gene:VIT_10s0003g00110	239	214	355	197	229	209	--	10	1407224	1411356	-	4133	protein_coding	--	--	--	ref|XP_010655449.1|	--	D7TJC5_VITVI,SubName: Full=Uncharacterized protein {ECO:0000313|EMBL:CBI30597.3};
gene:VIT_10s0003g00120	240	181	307	266	306	289	--	10	1419225	1428622	+	9398	protein_coding	--	--	--	--	--	--
gene:VIT_10s0003g00130	65	28	61	64	17	23	--	10	1429982	1431021	+	1040	protein_coding	GO:0005634,nucleus; GO:0003677,DNA binding; GO:0003700,DNA-binding transcription factor activity; GO:0006952,defense response; GO:0009873,ethylene-activated signaling pathway; GO:0006351,transcription, DNA-templated	--	At1g28360	ref|XP_002279760.1|	ERF81_ARATH,RecName: Full=Ethylene-responsive transcription factor 12; Short=AtERF12; AltName: Full=Ethylene-responsive element-binding factor 12; Short=EREBP-12;	F6HM27_VITVI,SubName: Full=Uncharacterized protein {ECO:0000313|EMBL:CCB55615.1};
gene:VIT_10s0003g00140	2804	2120	3079	2798	2123	2496	--	10	1442862	1444120	-	1259	protein_coding	--	--	--	ref|XP_002279692.1|	--	A5B2K5_VITVI,SubName: Full=Uncharacterized protein {ECO:0000313|EMBL:CAN74093.1};
gene:VIT_10s0003g00150	2386	2032	2569	1798	1727	1467	--	10	1448314	1454553	+	6240	protein_coding	--	--	--	--	--	--
gene:VIT_10s0003g00160	46	39	56	52	28	33	--	10	1455564	1458574	-	3011	protein_coding	GO:0043231,intracellular membrane-bounded organelle; GO:0004519,endonuclease activity; GO:0003723,RNA binding; GO:0008270,zinc ion binding; GO:0009451,RNA modification	--	At4g13650	ref|XP_002273710.2|	PP307_ARATH,RecName: Full=Pentatricopeptide repeat-containing protein At4g13650;	A5B2K7_VITVI,SubName: Full=Uncharacterized protein {ECO:0000313|EMBL:CAN74095.1};
gene:VIT_10s0003g00170	379	299	426	340	279	226	--	10	1460165	1465778	-	5614	protein_coding	--	--	--	--	--	--
gene:VIT_10s0003g00180	1185	916	1358	952	842	742	--	10	1466878	1470728	-	3851	protein_coding	--	--	--	--	--	--
gene:VIT_10s0003g00190	1442	1148	1439	1217	1277	1039	--	10	1477822	1480979	+	3158	protein_coding	--	--	--	--	--	--
gene:VIT_10s0003g00200	136	104	152	148	157	133	--	10	1482374	1486066	-	3693	protein_coding	--	--	--	--	--	--
gene:VIT_10s0003g00210	462	373	475	317	282	229	--	10	1487122	1489548	-	2427	protein_coding	--	--	--	--	--	--
gene:VIT_10s0003g00230	43	34	63	18	29	28	--	10	1500009	1500662	-	654	protein_coding	--	--	--	ref|XP_002273677.1|	--	F6HM33_VITVI,SubName: Full=Uncharacterized protein {ECO:0000313|EMBL:CCB55621.1};
gene:VIT_10s0003g00240	269	207	278	235	263	200	--	10	1500980	1505621	-	4642	protein_coding	--	--	--	--	--	--
gene:VIT_10s0003g00250	524	433	656	474	465	388	--	10	1507976	1557050	-	49075	protein_coding	--	--	--	--	--	--
gene:VIT_10s0003g00260	2154	1690	2086	1776	1511	1227	--	10	1559664	1561563	+	1900	protein_coding	--	--	--	--	--	--
gene:VIT_10s0003g00270	3998	3092	4508	2879	2731	2444	--	10	1561823	1570135	-	8313	protein_coding	--	--	--	--	--	--
gene:VIT_10s0003g00290	1864	1447	2012	1358	1286	1093	--	10	1574464	1581789	-	7326	protein_coding	--	--	--	--	--	--
gene:VIT_10s0003g00300	3360	2950	4372	4155	4268	3719	--	10	1588718	1593155	-	4438	protein_coding	--	--	--	--	--	--
gene:VIT_10s0003g00310	55	45	89	67	59	71	--	10	1594408	1596451	+	2044	protein_coding	--	--	--	--	--	--
gene:VIT_10s0003g00320	57	18	52	47	34	24	--	10	1606475	1609477	-	3003	protein_coding	--	--	--	--	--	--
gene:VIT_10s0003g00330	33	47	65	68	134	108	--	10	1617819	1621504	+	3686	protein_coding	GO:0016021,integral component of membrane; GO:0005886,plasma membrane; GO:0005524,ATP binding; GO:0004674,protein serine/threonine kinase activity	--	At1g28440	ref|XP_002278698.1|	HSL1_ARATH,RecName: Full=Receptor-like protein kinase HSL1; EC=2.7.11.1; AltName: Full=Protein HAESA-LIKE1; Flags: Precursor;	F6HM39_VITVI,SubName: Full=Uncharacterized protein {ECO:0000313|EMBL:CCB55627.1};
gene:VIT_10s0003g00340	6	6	7	0	8	7	--	10	1625051	1626051	+	1001	protein_coding	GO:0009986,cell surface; GO:0030139,endocytic vesicle; GO:0016021,integral component of membrane; GO:0032585,multivesicular body membrane; GO:0005886,plasma membrane; GO:0005524,ATP binding; GO:0042803,protein homodimerization activity; GO:0004674,protein serine/threonine kinase activity; GO:0019199,transmembrane receptor protein kinase activity; GO:0009793,embryo development ending in seed dorma…	--	At5g46080	ref|XP_010655460.1|	ACR4L_ARATH,RecName: Full=Serine/threonine-protein kinase-like protein ACR4; EC=2.7.11.1; AltName: Full=Protein CRINKLY 4; Short=AtCR4; Flags: Precursor;	F6HM40_VITVI,SubName: Full=Uncharacterized protein {ECO:0000313|EMBL:CCB55628.1};
gene:VIT_10s0003g00350	3739	2857	3728	2614	2158	1819	--	10	1629344	1632889	+	3546	protein_coding	--	--	--	--	--	--
gene:VIT_10s0003g00360	2731	2026	3043	1879	1809	1661	--	10	1637127	1642493	-	5367	protein_coding	--	--	--	--	--	--
gene:VIT_10s0003g00370	1709	1316	1945	1201	1161	1149	--	10	1642494	1657192	-	14699	protein_coding	--	--	--	--	--	--
gene:VIT_10s0003g00390	123	68	161	81	58	88	--	10	1675553	1676274	-	722	protein_coding	GO:0005737,cytoplasm; GO:0005634,nucleus; GO:0009055,electron transfer activity; GO:0015035,protein disulfide oxidoreductase activity; GO:0045454,cell redox homeostasis; GO:0009867,jasmonic acid mediated signaling pathway; GO:0009751,response to salicylic acid; GO:0009863,salicylic acid mediated signaling pathway	--	At1g28480	ref|XP_002278515.1|	GRXC9_ARATH,RecName: Full=Glutaredoxin-C9; Short=AtGrxC9; AltName: Full=Protein ROXY 19;	F6HM44_VITVI,SubName: Full=Uncharacterized protein {ECO:0000313|EMBL:CCB55632.1};
gene:VIT_10s0003g00400	0	0	1	0	0	0	--	10	1685613	1687664	-	2052	protein_coding	--	--	--	--	--	--
gene:VIT_10s0003g00410	793	648	849	347	288	386	--	10	1688887	1693091	-	4205	protein_coding	--	--	--	--	--	--
gene:VIT_10s0003g00420	395	269	483	327	403	321	--	10	1695104	1704519	-	9416	protein_coding	--	--	--	--	--	--
gene:VIT_10s0003g00430	139	113	112	114	79	92	--	10	1705258	1719302	-	14045	protein_coding	--	--	--	--	--	--
gene:VIT_10s0003g00440	16	27	25	88	19	30	--	10	1721806	1723042	-	1237	protein_coding	GO:0008171,O-methyltransferase activity; GO:0046983,protein dimerization activity; GO:0102303,resveratrol 3,5-O-dimethyltransferase activity; GO:0008757,S-adenosylmethionine-dependent methyltransferase activity; GO:0019438,aromatic compound biosynthetic process	--	At5g54160	ref|XP_002278208.3|	ROMT_VITVI,RecName: Full=Trans-resveratrol di-O-methyltransferase; EC=2.1.1.240; AltName: Full=Resveratrol O-methyltransferase; Short=ROMT; Short=VvROMT;	F6HM47_VITVI,SubName: Full=Uncharacterized protein {ECO:0000313|EMBL:CCB55635.1};
gene:VIT_10s0003g00460	21	22	17	45	21	19	--	10	1732116	1733390	-	1275	protein_coding	GO:0008171,O-methyltransferase activity; GO:0046983,protein dimerization activity; GO:0102303,resveratrol 3,5-O-dimethyltransferase activity; GO:0008757,S-adenosylmethionine-dependent methyltransferase activity; GO:0019438,aromatic compound biosynthetic process	--	At4g35160	emb|CAN77288.1|	ROMT_VITVI,RecName: Full=Trans-resveratrol di-O-methyltransferase; EC=2.1.1.240; AltName: Full=Resveratrol O-methyltransferase; Short=ROMT; Short=VvROMT;	F6HM48_VITVI,SubName: Full=Uncharacterized protein {ECO:0000313|EMBL:CCB55636.1};
gene:VIT_10s0003g00470	60	6	16	2	12	2	--	10	1737729	1739093	-	1365	protein_coding	GO:0008171,O-methyltransferase activity; GO:0046983,protein dimerization activity; GO:0102303,resveratrol 3,5-O-dimethyltransferase activity; GO:0008757,S-adenosylmethionine-dependent methyltransferase activity; GO:0019438,aromatic compound biosynthetic process	--	At4g35160	ref|XP_002278127.1|	ROMT_VITVI,RecName: Full=Trans-resveratrol di-O-methyltransferase; EC=2.1.1.240; AltName: Full=Resveratrol O-methyltransferase; Short=ROMT; Short=VvROMT;	F6HM49_VITVI,SubName: Full=Uncharacterized protein {ECO:0000313|EMBL:CCB55637.1};
gene:VIT_10s0003g00480	26	16	8	10	10	6	--	10	1742439	1744255	-	1817	protein_coding	GO:0008171,O-methyltransferase activity; GO:0046983,protein dimerization activity; GO:0102303,resveratrol 3,5-O-dimethyltransferase activity; GO:0008757,S-adenosylmethionine-dependent methyltransferase activity; GO:0019438,aromatic compound biosynthetic process	--	At4g35160	ref|XP_002278092.1|	ROMT_VITVI,RecName: Full=Trans-resveratrol di-O-methyltransferase; EC=2.1.1.240; AltName: Full=Resveratrol O-methyltransferase; Short=ROMT; Short=VvROMT;	F6HM50_VITVI,SubName: Full=Uncharacterized protein {ECO:0000313|EMBL:CCB55638.1};
gene:VIT_10s0003g00490	196	130	163	184	151	123	--	10	1747025	1752286	+	5262	protein_coding	--	--	--	--	--	--
gene:VIT_10s0003g00500	6696	4974	7503	5373	5308	4408	--	10	1754245	1758276	+	4032	protein_coding	--	--	--	--	--	--
gene:VIT_10s0003g00510	5990	4631	5972	5613	5176	4899	--	10	1759527	1762589	-	3063	protein_coding	--	--	--	--	--	--
gene:VIT_10s0003g00520	624	454	674	574	568	450	--	10	1764407	1781745	+	17339	protein_coding	--	--	--	--	--	--
gene:VIT_10s0003g00530	12422	9856	13407	11421	10553	9989	--	10	1782274	1786549	+	4276	protein_coding	--	--	--	--	--	--
gene:VIT_10s0003g00540	371	310	464	446	393	349	--	10	1787204	1791159	+	3956	protein_coding	--	--	--	--	--	--
gene:VIT_10s0003g00550	268	195	259	148	141	90	--	10	1791815	1793891	-	2077	protein_coding	--	--	--	--	--	--
gene:VIT_10s0003g00560	4	0	2	10	0	7	--	10	1805314	1807950	-	2637	protein_coding	--	--	--	--	--	--
gene:VIT_10s0003g00580	113	67	119	91	103	97	--	10	1822620	1823677	+	1058	protein_coding	GO:0005634,nucleus; GO:0003677,DNA binding; GO:0003700,DNA-binding transcription factor activity; GO:0006952,defense response; GO:0006351,transcription, DNA-templated	--	At5g47220	gb|ADC94860.1|	PTI5_SOLLC,RecName: Full=Pathogenesis-related genes transcriptional activator PTI5; AltName: Full=PTO-interacting protein 5;	D3Y3F3_VITPS,SubName: Full=ERF3 transcription factor {ECO:0000313|EMBL:ADC94860.1};
gene:VIT_10s0003g00590	17	8	23	30	22	6	--	10	1825699	1826751	-	1053	protein_coding	GO:0005634,nucleus; GO:0003677,DNA binding; GO:0003700,DNA-binding transcription factor activity; GO:0009873,ethylene-activated signaling pathway; GO:0010200,response to chitin; GO:0006351,transcription, DNA-templated	--	At4g18450	ref|XP_002273121.1|	ERF91_ARATH,RecName: Full=Ethylene-responsive transcription factor ERF091;	F6HM58_VITVI,SubName: Full=Uncharacterized protein {ECO:0000313|EMBL:CCB55646.1};
gene:VIT_10s0003g00620	12	10	10	0	10	6	--	10	1849806	1851972	-	2167	protein_coding	--	--	--	--	--	--
gene:VIT_10s0003g00630	447	440	490	307	299	281	--	10	1855065	1864694	+	9630	protein_coding	--	--	--	--	--	--
gene:VIT_10s0003g00640	107	64	104	119	117	113	--	10	1865827	1870315	-	4489	protein_coding	--	--	--	--	--	--
gene:VIT_10s0003g00660	144	131	169	205	208	141	--	10	1875957	1880095	+	4139	protein_coding	--	--	--	--	--	--
gene:VIT_10s0003g00670	2095	1673	2317	1906	1811	1633	--	10	1882381	1941235	+	58855	protein_coding	--	--	--	--	--	--
gene:VIT_10s0003g00680	0	0	0	0	1	1	--	10	1941762	1944763	-	3002	protein_coding	--	--	--	--	--	--
gene:VIT_10s0003g00760	0	0	0	2	0	3	--	10	1992263	1998191	-	5929	protein_coding	--	--	--	--	--	--
gene:VIT_10s0003g00780	0	0	0	2	0	0	--	10	2017788	2019357	-	1570	protein_coding	GO:0016021,integral component of membrane; GO:0005622,intracellular; GO:0005886,plasma membrane; GO:0005262,calcium channel activity; GO:0008066,glutamate receptor activity; GO:0004970,ionotropic glutamate receptor activity; GO:0006816,calcium ion transport; GO:0019722,calcium-mediated signaling; GO:0071230,cellular response to amino acid stimulus	--	At2g29100	emb|CAN62456.1|	GLR29_ARATH,RecName: Full=Glutamate receptor 2.9; AltName: Full=Ligand-gated ion channel 2.9; Flags: Precursor;	F6HS65_VITVI,SubName: Full=Uncharacterized protein {ECO:0000313|EMBL:CCB57524.1};
gene:VIT_10s0003g00790	144	135	187	110	120	103	--	10	2036760	2040965	-	4206	protein_coding	GO:0016021,integral component of membrane; GO:0005622,intracellular; GO:0005886,plasma membrane; GO:0005262,calcium channel activity; GO:0008066,glutamate receptor activity; GO:0004970,ionotropic glutamate receptor activity; GO:0006816,calcium ion transport; GO:0019722,calcium-mediated signaling; GO:0071230,cellular response to amino acid stimulus	--	At5g27100	ref|XP_002272216.1|	GLR21_ARATH,RecName: Full=Glutamate receptor 2.1; AltName: Full=Ligand-gated ion channel 2.1; Short=AtGLR3; Flags: Precursor;	F6HM67_VITVI,RecName: Full=Glutamate receptor {ECO:0000256|PIRNR:PIRNR037090};
gene:VIT_10s0003g00800	237	168	226	199	182	226	--	10	2043469	2045645	-	2177	protein_coding	--	--	--	ref|XP_010655486.1|	--	F6HM68_VITVI,SubName: Full=Uncharacterized protein {ECO:0000313|EMBL:CCB55656.1};
gene:VIT_10s0003g00810	481	338	567	526	485	461	--	10	2051977	2083936	+	31960	protein_coding	--	--	--	--	--	--
gene:VIT_10s0003g00820	0	1	2	1	0	0	--	10	2087171	2087557	+	387	protein_coding	GO:0016021,integral component of membrane; GO:0005886,plasma membrane; GO:0005509,calcium ion binding; GO:0005432,calcium:sodium antiporter activity; GO:0055074,calcium ion homeostasis	--	At1g53210	emb|CAN78275.1|	NCL2_ORYSJ,RecName: Full=Sodium/calcium exchanger NCL2 {ECO:0000305}; AltName: Full=Na(+)/Ca(2+)-exchange protein NCL2 {ECO:0000305}; AltName: Full=OsEFCAX2 {ECO:0000303|PubMed:24286292}; AltName: Full=Protein NCX-like 2 {ECO:0000305}; Short=OsNCL2 {ECO:0000305};	F6HM69_VITVI,SubName: Full=Uncharacterized protein {ECO:0000313|EMBL:CCB55657.1};
gene:VIT_10s0003g00830	12	4	2	2	2	0	--	10	2088872	2091080	+	2209	protein_coding	--	--	--	--	--	--
gene:VIT_10s0003g00860	228	176	224	183	198	131	--	10	2105059	2110917	+	5859	protein_coding	--	--	--	--	--	--
gene:VIT_10s0003g00870	2	0	0	0	2	0	--	10	2112286	2113434	-	1149	protein_coding	GO:0005634,nucleus; GO:0003677,DNA binding; GO:0003700,DNA-binding transcription factor activity; GO:0030154,cell differentiation; GO:0048366,leaf development; GO:0009965,leaf morphogenesis; GO:0045962,positive regulation of development, heterochronic; GO:0006355,regulation of transcription, DNA-templated; GO:0009733,response to auxin; GO:0006351,transcription, DNA-templated	--	At1g53230	emb|CBI30654.3|	TCP3_ARATH,RecName: Full=Transcription factor TCP3;	D7TJI2_VITVI,SubName: Full=Uncharacterized protein {ECO:0000313|EMBL:CBI30654.3};
gene:VIT_10s0003g00880	1527	1108	1621	1564	1558	1248	--	10	2121041	2127962	+	6922	protein_coding	--	--	--	--	--	--
gene:VIT_10s0003g00890	1358	1070	1702	1567	1713	1549	--	10	2130122	2132170	-	2049	protein_coding	GO:0009507,chloroplast; GO:0005524,ATP binding; GO:0016851,magnesium chelatase activity; GO:0015995,chlorophyll biosynthetic process; GO:0015979,photosynthesis	--	At5g45930	ref|XP_002276262.1|	CHLI_SOYBN,RecName: Full=Magnesium-chelatase subunit ChlI, chloroplastic; Short=Mg-chelatase subunit I-1; EC=6.6.1.1; AltName: Full=Mg-protoporphyrin IX chelatase subunit ChlI; Flags: Precursor;	F6HM73_VITVI,RecName: Full=Mg-protoporphyrin IX chelatase {ECO:0000256|RuleBase:RU362087}; EC=6.6.1.1 {ECO:0000256|RuleBase:RU362087};
gene:VIT_10s0003g00900	301	282	402	445	388	325	--	10	2133437	2135442	-	2006	protein_coding	GO:0016410,N-acyltransferase activity; GO:0080073,spermidine:coumaroyl CoA N-acyltransferase activity; GO:0006596,polyamine biosynthetic process; GO:0008216,spermidine metabolic process	--	At1g28680	ref|XP_002271913.1|	SCT_ARATH,RecName: Full=Spermidine coumaroyl-CoA acyltransferase {ECO:0000303|PubMed:19168716}; Short=SCT {ECO:0000303|PubMed:19168716}; Short=Spermidine dicoumaroyl transferase {ECO:0000303|PubMed:19168716}; EC=2.3.1.249 {ECO:0000269|PubMed:19168716};	D7TJI5_VITVI,SubName: Full=Uncharacterized protein {ECO:0000313|EMBL:CBI30657.3};
gene:VIT_10s0003g00910	51	52	64	50	53	48	--	10	2144210	2151134	+	6925	protein_coding	--	--	--	--	--	--
gene:VIT_10s0003g00960	2	0	0	0	0	0	--	10	2337550	2342426	-	4877	protein_coding	--	--	--	--	--	--
gene:VIT_10s0003g00970	58	35	47	40	30	38	--	10	2345176	2346809	+	1634	protein_coding	GO:0043231,intracellular membrane-bounded organelle; GO:0005739,mitochondrion; GO:0004519,endonuclease activity; GO:0003723,RNA binding; GO:0009451,RNA modification	K15271: HFM1, MER3; ATP-dependent DNA helicase HFM1/MER3 [EC:3.6.4.12]	At1g28690_2	ref|XP_002267303.1|	PPR62_ARATH,RecName: Full=Pentatricopeptide repeat-containing protein At1g28690, mitochondrial; Flags: Precursor;	F6HM76_VITVI,SubName: Full=Uncharacterized protein {ECO:0000313|EMBL:CCB55664.1};
gene:VIT_10s0003g00980	671	607	688	545	526	530	--	10	2350611	2351163	+	553	protein_coding	--	--	--	--	--	--
gene:VIT_10s0003g00990	8831	6532	9757	9037	9239	8230	--	10	2354101	2364128	+	10028	protein_coding	--	--	--	emb|CAN76196.1|	--	A5AYJ3_VITVI,SubName: Full=Uncharacterized protein {ECO:0000313|EMBL:CAN76196.1};
gene:VIT_10s0003g01000	7230	5208	7723	6001	6521	5973	--	10	2369419	2374322	+	4904	protein_coding	--	--	--	--	--	--
gene:VIT_10s0003g01010	0	2	0	1	0	1	--	10	2377763	2408551	+	30789	protein_coding	--	--	--	--	--	--
gene:VIT_10s0003g01020	167	153	164	80	72	54	--	10	2410086	2411956	-	1871	protein_coding	--	--	At4g18540	ref|XP_010655495.1|	--	F6HM80_VITVI,SubName: Full=Uncharacterized protein {ECO:0000313|EMBL:CCB55668.1};
gene:VIT_10s0003g01030	14	3	7	2	2	1	--	10	2421835	2424286	-	2452	protein_coding	--	--	At4g18540	ref|XP_019078005.1|	--	F6HM81_VITVI,SubName: Full=Uncharacterized protein {ECO:0000313|EMBL:CCB55669.1};
gene:VIT_10s0003g01040	0	0	0	4	4	0	--	10	2431396	2432883	-	1488	protein_coding	GO:0005737,cytoplasm; GO:0008970,phospholipase A1 activity; GO:0016042,lipid catabolic process	--	At2g42690	emb|CDO96758.1|	PLA1_ORYSJ,RecName: Full=Phospholipase A1-II 1; EC=3.1.1.-;	A0A068TN35_COFCA,SubName: Full=Uncharacterized protein {ECO:0000313|EMBL:CDO96758.1};
gene:VIT_10s0003g01050	20	11	14	22	8	2	--	10	2441919	2445270	+	3352	protein_coding	--	--	--	--	--	--
gene:VIT_10s0003g01060	419	279	440	463	406	357	--	10	2445932	2449804	+	3873	protein_coding	--	--	--	--	--	--
gene:VIT_10s0003g01070	22	16	27	18	15	21	--	10	2451255	2454324	-	3070	protein_coding	--	--	--	--	--	--
gene:VIT_10s0003g01080	502	372	525	603	627	561	--	10	2459172	2460486	+	1315	protein_coding	--	--	--	--	--	--
gene:VIT_10s0003g01090	0	0	0	0	0	2	--	10	2463469	2466810	-	3342	protein_coding	--	--	--	--	--	--
gene:VIT_10s0003g01100	13	0	12	14	15	2	--	10	2471668	2472895	-	1228	protein_coding	GO:0010282,senescence-associated vacuole; GO:0008234,cysteine-type peptidase activity; GO:0007568,aging; GO:0010150,leaf senescence; GO:0010623,programmed cell death involved in cell development; GO:0009737,response to abscisic acid; GO:0009723,response to ethylene; GO:0009739,response to gibberellin	--	At5g45890	ref|XP_002274223.1|	SAG39_ORYSI,RecName: Full=Senescence-specific cysteine protease SAG39 {ECO:0000305}; EC=3.4.22.- {ECO:0000305}; AltName: Full=Cysteine proteinase SAG39 {ECO:0000305}; AltName: Full=Protein SENESCENCE-ASSOCIATED GENE 39 {ECO:0000250|UniProtKB:Q7XWK5}; Flags: Precursor;	F6HM87_VITVI,SubName: Full=Uncharacterized protein {ECO:0000313|EMBL:CCB55675.1};
gene:VIT_10s0003g01110	170	150	172	153	127	95	--	10	2474747	2488163	-	13417	protein_coding	--	--	--	--	--	--
gene:VIT_10s0003g01120	115	99	108	73	69	44	--	10	2488960	2491437	-	2478	protein_coding	--	--	--	--	--	--
gene:VIT_10s0003g01130	136	105	198	212	140	198	--	10	2509692	2511960	-	2269	protein_coding	--	--	At2g27430	ref|XP_002266726.1|	--	F6HM89_VITVI,SubName: Full=Uncharacterized protein {ECO:0000313|EMBL:CCB55677.1};
gene:VIT_10s0003g01150	887	672	1043	744	752	550	--	10	2522903	2529535	-	6633	protein_coding	--	--	--	--	--	--
gene:VIT_10s0003g01160	84	65	70	38	42	9	--	10	2530496	2531210	-	715	protein_coding	GO:0005634,nucleus; GO:0003677,DNA binding; GO:0003700,DNA-binding transcription factor activity; GO:0046983,protein dimerization activity; GO:0006355,regulation of transcription, DNA-templated; GO:0006351,transcription, DNA-templated	--	At2g40200	ref|XP_002273834.1|	BH051_ARATH,RecName: Full=Transcription factor bHLH51; AltName: Full=Basic helix-loop-helix protein 51; Short=AtbHLH51; Short=bHLH 51; AltName: Full=Transcription factor EN 57; AltName: Full=bHLH transcription factor bHLH051;	F6HM91_VITVI,SubName: Full=Uncharacterized protein {ECO:0000313|EMBL:CCB55679.1};
gene:VIT_10s0003g01170	71	78	74	30	29	22	--	10	2533360	2534606	-	1247	protein_coding	--	--	--	--	--	--
gene:VIT_10s0003g01180	207	152	175	89	79	57	--	10	2539083	2543462	+	4380	protein_coding	--	--	--	--	--	--
gene:VIT_10s0003g01190	71	59	73	33	28	26	--	10	2543463	2543965	+	503	protein_coding	GO:0048046,apoplast; GO:0005618,cell wall; GO:0009507,chloroplast; GO:0009941,chloroplast envelope; GO:0009570,chloroplast stroma; GO:0005739,mitochondrion; GO:0009536,plastid; GO:0005507,copper ion binding; GO:0004455,ketol-acid reductoisomerase activity; GO:0009097,isoleucine biosynthetic process; GO:0046686,response to cadmium ion; GO:0009099,valine biosynthetic process	--	At3g58610	emb|CBI30677.3|	ILV5_ARATH,RecName: Full=Ketol-acid reductoisomerase, chloroplastic; EC=1.1.1.86; AltName: Full=Acetohydroxy-acid reductoisomerase; AltName: Full=Alpha-keto-beta-hydroxylacyl reductoisomerase; Flags: Precursor;	D7TJK5_VITVI,SubName: Full=Uncharacterized protein {ECO:0000313|EMBL:CBI30677.3};
gene:VIT_10s0003g01200	23	14	14	20	18	13	--	10	2545291	2546883	+	1593	protein_coding	GO:0005634,nucleus; GO:0003690,double-stranded DNA binding; GO:0046872,metal ion binding; GO:0042803,protein homodimerization activity; GO:0070063,RNA polymerase binding; GO:0001093,TFIIB-class transcription factor binding; GO:0070897,transcription preinitiation complex assembly; GO:0009793,embryo development ending in seed dormancy; GO:0009846,pollen germination; GO:0006355,regulation of transcr…	K15196: BRF1, GTF3B; transcription factor IIIB 90 kDa subunit	At4g35540	ref|XP_002266602.1|	PTF2_ARATH,RecName: Full=Plant-specific TFIIB-related protein PTF2 {ECO:0000305}; AltName: Full=Protein POLLEN-EXPRESSED TRANSCRIPTION FACTOR 2 {ECO:0000303|PubMed:23713077}; AltName: Full=TFIIB-related protein PTF2 {ECO:0000305};	D7TJK6_VITVI,SubName: Full=Uncharacterized protein {ECO:0000313|EMBL:CBI30678.3};
gene:VIT_10s0003g01220	42	52	92	32	39	27	--	10	2552793	2553590	+	798	protein_coding	GO:0005737,cytoplasm; GO:0046914,transition metal ion binding; GO:0046916,cellular transition metal ion homeostasis; GO:0030001,metal ion transport	--	At1g06330	emb|CBI30680.3|	HIP28_ARATH,RecName: Full=Heavy metal-associated isoprenylated plant protein 28 {ECO:0000303|PubMed:21072340, ECO:0000303|PubMed:23368984}; Short=AtHIP28 {ECO:0000303|PubMed:21072340, ECO:0000303|PubMed:23368984}; Flags: Precursor;	D7TJK8_VITVI,SubName: Full=Uncharacterized protein {ECO:0000313|EMBL:CBI30680.3};
gene:VIT_10s0003g01230	805	525	898	662	591	542	--	10	2557706	2565530	+	7825	protein_coding	--	--	--	--	--	--
gene:VIT_10s0003g01240	4763	3988	4627	3693	3457	3129	--	10	2568369	2571848	+	3480	protein_coding	--	--	--	--	--	--
gene:VIT_10s0003g01260	0	0	2	1	0	0	--	10	2577215	2577834	-	620	protein_coding	GO:0005634,nucleus; GO:0003700,DNA-binding transcription factor activity; GO:0046872,metal ion binding; GO:0044212,transcription regulatory region DNA binding; GO:0006355,regulation of transcription, DNA-templated; GO:0010214,seed coat development; GO:0006351,transcription, DNA-templated	--	At1g29160	ref|XP_002266522.2|	DOF15_ARATH,RecName: Full=Dof zinc finger protein DOF1.5; Short=AtDOF1.5;	F6HM95_VITVI,SubName: Full=Uncharacterized protein {ECO:0000313|EMBL:CCB55683.1};
gene:VIT_10s0003g01270	2587	2112	3040	2394	2328	1920	--	10	2584419	2596685	-	12267	protein_coding	--	--	--	--	--	--
gene:VIT_10s0003g01280	83	51	97	51	123	75	--	10	2619192	2630377	+	11186	protein_coding	--	--	--	--	--	--
gene:VIT_10s0003g01290	50	54	86	57	62	44	--	10	2635798	2636683	-	886	protein_coding	--	--	--	--	--	--
gene:VIT_10s0003g01300	1036	1022	1357	1005	867	825	--	10	2636699	2639270	-	2572	protein_coding	--	--	--	ref|XP_002273017.2|	--	F6HM98_VITVI,SubName: Full=Uncharacterized protein {ECO:0000313|EMBL:CCB55686.1};
gene:VIT_10s0003g01310	88	77	171	160	164	93	--	10	2640521	2646911	-	6391	protein_coding	--	--	--	--	--	--
gene:VIT_10s0003g01320	721	540	739	675	761	637	--	10	2652801	2654162	+	1362	protein_coding	GO:0080008,Cul4-RING E3 ubiquitin ligase complex; GO:0005778,peroxisomal membrane; GO:0006625,protein targeting to peroxisome	--	At1g29260	ref|XP_002272882.1|	PEX7_ARATH,RecName: Full=Peroxisome biogenesis protein 7; AltName: Full=Peroxin-7; Short=AtPEX7; AltName: Full=Peroxisomal targeting signal type 2 receptor; AltName: Full=Pex7p;	F6HMA0_VITVI,SubName: Full=Uncharacterized protein {ECO:0000313|EMBL:CCB55688.1};
gene:VIT_10s0003g01350	10	12	17	7	18	10	--	10	2700834	2707368	+	6535	protein_coding	--	--	--	--	--	--
gene:VIT_10s0003g01360	6874	5014	8738	10372	11231	11144	--	10	2713671	2717741	+	4071	protein_coding	--	--	--	--	--	--
gene:VIT_10s0003g01370	2556	2038	2864	1927	1804	1590	--	10	2720041	2723488	+	3448	protein_coding	--	--	--	emb|CBI30693.3|	--	D7TJM1_VITVI,SubName: Full=Uncharacterized protein {ECO:0000313|EMBL:CBI30693.3};
gene:VIT_10s0003g01380	0	2	1	4	0	0	--	10	2729633	2732033	-	2401	protein_coding	--	--	--	--	--	--
gene:VIT_10s0003g01390	1847	1520	1987	1830	1774	1417	--	10	2744132	2747756	-	3625	protein_coding	--	--	--	--	--	--
gene:VIT_10s0003g01400	24	19	32	12	17	8	--	10	2775850	2782935	+	7086	protein_coding	--	--	--	--	--	--
gene:VIT_10s0003g01410	2058	1733	2948	2305	2143	1761	--	10	2789114	2792146	+	3033	protein_coding	GO:0005829,cytosol; GO:0005524,ATP binding; GO:0004674,protein serine/threonine kinase activity; GO:0035556,intracellular signal transduction; GO:0018105,peptidyl-serine phosphorylation; GO:0018107,peptidyl-threonine phosphorylation	--	At5g45820	ref|NP_001267894.1|	CIPK5_ORYSJ,RecName: Full=CBL-interacting protein kinase 5; EC=2.7.11.1; AltName: Full=OsCIPK05;	C4P7W5_VITVI,RecName: Full=Non-specific serine/threonine protein kinase {ECO:0000256|SAAS:SAAS00351747}; EC=2.7.11.1 {ECO:0000256|SAAS:SAAS00351747};
gene:VIT_10s0003g01420	6029	5467	6644	4310	4019	3367	--	10	2803530	2807093	-	3564	protein_coding	GO:0005622,intracellular; GO:0005524,ATP binding; GO:0004674,protein serine/threonine kinase activity; GO:0035556,intracellular signal transduction; GO:0018105,peptidyl-serine phosphorylation; GO:0018107,peptidyl-threonine phosphorylation	--	At4g18700	ref|XP_010655436.1|	CIPKC_ARATH,RecName: Full=CBL-interacting serine/threonine-protein kinase 12; EC=2.7.11.1; AltName: Full=SNF1-related kinase 3.9; AltName: Full=SOS2-like protein kinase PKS8;	F6HMA5_VITVI,RecName: Full=Non-specific serine/threonine protein kinase {ECO:0000256|SAAS:SAAS00351747}; EC=2.7.11.1 {ECO:0000256|SAAS:SAAS00351747};
gene:VIT_10s0003g01430	6699	5128	6786	5329	4544	3754	--	10	2817857	2820723	+	2867	protein_coding	GO:0016021,integral component of membrane; GO:0005886,plasma membrane; GO:0005524,ATP binding; GO:0005516,calmodulin binding; GO:0004672,protein kinase activity; GO:0009793,embryo development ending in seed dormancy; GO:0046777,protein autophosphorylation; GO:0009733,response to auxin; GO:0009625,response to insect; GO:0006970,response to osmotic stress	--	At5g45800	ref|XP_002265984.2|	CARLK_ARATH,RecName: Full=Calmodulin-binding receptor kinase CaMRLK {ECO:0000305}; EC=2.7.11.1 {ECO:0000269|PubMed:14720124}; AltName: Full=Calmodulin-binding receptor-like kinase {ECO:0000303|PubMed:14720124}; Short=AtCaMRLK {ECO:0000303|PubMed:14720124}; AltName: Full=Protein MATERNAL EFFECT EMBRYO ARREST 62 {ECO:0000303|PubMed:15634699}; Flags: Precursor;	F6HMA6_VITVI,SubName: Full=Uncharacterized protein {ECO:0000313|EMBL:CCB55694.1};
gene:VIT_10s0003g01440	1401	934	1462	1143	1139	961	--	10	2839589	2855944	+	16356	protein_coding	--	--	--	--	--	--
gene:VIT_10s0003g01460	1637	1119	1651	1756	1346	1309	--	10	2861948	2866846	+	4899	protein_coding	--	--	--	--	--	--
gene:VIT_10s0003g01470	189	215	223	249	148	129	--	10	2867315	2877953	-	10639	protein_coding	--	--	--	--	--	--
gene:VIT_10s0003g01480	15948	12841	18836	14566	14164	12168	--	10	2888644	2893624	+	4981	protein_coding	--	--	--	--	--	--
gene:VIT_10s0003g01490	356	301	559	514	555	524	--	10	2894734	2902673	+	7940	protein_coding	--	--	--	--	--	--
gene:VIT_10s0003g01500	719	538	763	577	575	497	--	10	2908497	2910628	+	2132	protein_coding	--	--	--	--	--	--
gene:VIT_10s0003g01520	5024	3938	5574	4664	4861	4315	--	10	2923176	2925451	+	2276	protein_coding	--	--	--	--	--	--
gene:VIT_10s0003g01530	396	410	432	374	433	315	--	10	2926179	2933221	-	7043	protein_coding	--	--	--	--	--	--
gene:VIT_10s0003g01540	159	115	153	130	118	101	--	10	2933446	2936385	+	2940	protein_coding	GO:0009507,chloroplast; GO:0004519,endonuclease activity; GO:0003723,RNA binding; GO:0008270,zinc ion binding; GO:1900865,chloroplast RNA modification; GO:0010588,cotyledon vascular tissue pattern formation; GO:0048366,leaf development; GO:0010305,leaf vascular tissue pattern formation; GO:0006397,mRNA processing; GO:0010087,phloem or xylem histogenesis	--	At4g18750	ref|XP_010655542.1|	PP320_ARATH,RecName: Full=Pentatricopeptide repeat-containing protein DOT4, chloroplastic {ECO:0000305}; AltName: Full=Protein DEFECTIVELY ORGANIZED TRIBUTARIES 4 {ECO:0000303|PubMed:18643975}; AltName: Full=Protein FLAVODENTATA {ECO:0000303|PubMed:10394910}; Flags: Precursor;	F6HMB0_VITVI,SubName: Full=Uncharacterized protein {ECO:0000313|EMBL:CCB55698.1};
gene:VIT_10s0003g01550	2	0	6	0	5	6	--	10	2938536	2940212	-	1677	protein_coding	GO:0016021,integral component of membrane; GO:0005886,plasma membrane; GO:0006952,defense response; GO:1900426,positive regulation of defense response to bacterium; GO:1902290,positive regulation of defense response to oomycetes; GO:0031347,regulation of defense response; GO:0009617,response to bacterium	--	At4g18760	ref|XP_010655543.1|	RLP51_ARATH,RecName: Full=Receptor-like protein 51 {ECO:0000303|PubMed:18434605}; Short=AtRLP51 {ECO:0000303|PubMed:18434605}; AltName: Full=Protein PUTATIVE DEVELOPMENTAL ORTHOLOG 1 {ECO:0000303|PubMed:15955925}; Short=AtPDO1 {ECO:0000303|PubMed:15955925}; AltName: Full=Protein SUPPRESSOR OF NPR1-1, CONSTITUTIVE 2 {ECO:0000303|PubMed:20841424}; Flags: Precursor;	F6HMB1_VITVI,SubName: Full=Uncharacterized protein {ECO:0000313|EMBL:CCB55699.1};
gene:VIT_10s0003g01560	61	53	65	35	37	25	--	10	2942389	2949160	-	6772	protein_coding	--	--	--	--	--	--
gene:VIT_10s0003g01570	401	346	447	381	449	375	--	10	2950030	2965472	-	15443	protein_coding	--	--	--	--	--	--
gene:VIT_10s0003g01580	48	42	37	25	28	16	--	10	2974587	2975548	-	962	protein_coding	--	--	At2g42760	ref|XP_002269394.1|	--	F6HMB3_VITVI,SubName: Full=Uncharacterized protein {ECO:0000313|EMBL:CCB55701.1};
gene:VIT_10s0003g01600	673	571	832	430	477	404	--	10	3008699	3010258	+	1560	protein_coding	GO:0005634,nucleus; GO:0003700,DNA-binding transcription factor activity; GO:0043565,sequence-specific DNA binding; GO:0006351,transcription, DNA-templated	--	At1g29280	ref|XP_002269267.1|	WRK65_ARATH,RecName: Full=Probable WRKY transcription factor 65; AltName: Full=WRKY DNA-binding protein 65;	D7TJP4_VITVI,SubName: Full=Uncharacterized protein {ECO:0000313|EMBL:CBI30716.3};
gene:VIT_10s0003g01610	873	627	821	654	628	551	--	10	3016719	3018763	-	2045	protein_coding	--	--	--	--	--	--
gene:VIT_10s0003g01620	376	250	381	308	280	230	--	10	3041401	3042291	-	891	protein_coding	--	--	--	--	--	--
gene:VIT_10s0003g01630	0	0	0	0	0	2	--	10	3051400	3052154	+	755	protein_coding	--	--	--	ref|XP_002268719.1|	--	D7TJP6_VITVI,SubName: Full=Uncharacterized protein {ECO:0000313|EMBL:CBI30718.3};
gene:VIT_10s0003g01640	952	730	1212	1269	1469	1227	--	10	3053964	3064622	-	10659	protein_coding	--	--	--	--	--	--
gene:VIT_10s0003g01650	189	81	162	224	153	225	--	10	3070045	3070729	+	685	protein_coding	GO:0048046,apoplast; GO:0005179,hormone activity; GO:0007275,multicellular organism development; GO:1902025,nitrate import; GO:2000280,regulation of root development; GO:0010037,response to carbon dioxide; GO:0006970,response to osmotic stress	--	At1g29290	ref|XP_002265506.1|	PCP14_ARATH,RecName: Full=Precursor of CEP14 {ECO:0000303|PubMed:24179096}; Short=PCEP14 {ECO:0000303|PubMed:24179096}; Contains: RecName: Full=C-terminally encoded peptide 14 {ECO:0000303|PubMed:24179096}; Short=CEP14 {ECO:0000303|PubMed:24179096}; Flags: Precursor;	A5BB23_VITVI,SubName: Full=Uncharacterized protein {ECO:0000313|EMBL:CAN69942.1};
gene:VIT_10s0003g01680	3228	2189	3347	2496	2224	1807	--	10	3105518	3113481	+	7964	protein_coding	--	--	--	--	--	--
gene:VIT_10s0003g01690	55	25	34	18	24	44	--	10	3116015	3117816	-	1802	protein_coding	GO:0009959,negative gravitropism; GO:0009639,response to red or far red light	--	At3g14870	ref|XP_002268081.1|	GIL1_ARATH,RecName: Full=Protein GRAVITROPIC IN THE LIGHT 1 {ECO:0000303|PubMed:16640600};	F6HMB9_VITVI,SubName: Full=Uncharacterized protein {ECO:0000313|EMBL:CCB55707.1};
gene:VIT_10s0003g01700	536	460	539	478	530	396	--	10	3127717	3133601	-	5885	protein_coding	--	--	--	--	--	--
gene:VIT_10s0003g01710	227	206	250	335	238	252	--	10	3139076	3149830	+	10755	protein_coding	--	--	--	--	--	--
gene:VIT_10s0003g01720	94	114	142	100	84	92	--	10	3169764	3190091	+	20328	protein_coding	--	--	--	--	--	--
gene:VIT_10s0003g01730	1755	1537	2008	1925	1580	2139	--	10	3197007	3199895	+	2889	protein_coding	GO:0005737,cytoplasm; GO:0005634,nucleus; GO:0004842,ubiquitin-protein transferase activity; GO:0009814,defense response, incompatible interaction; GO:0016567,protein ubiquitination	--	At1g29340	ref|XP_019078249.1|	PUB17_ARATH,RecName: Full=U-box domain-containing protein 17; EC=2.3.2.27; AltName: Full=Plant U-box protein 17; AltName: Full=RING-type E3 ubiquitin transferase PUB17 {ECO:0000305};	F6HMC1_VITVI,RecName: Full=RING-type E3 ubiquitin transferase {ECO:0000256|SAAS:SAAS00702733}; EC=2.3.2.27 {ECO:0000256|SAAS:SAAS00702733};
gene:VIT_10s0003g01740	2	0	0	0	0	0	--	10	3210801	3212792	-	1992	protein_coding	--	--	At2g47010	ref|XP_010655548.1|	--	D7TJQ5_VITVI,SubName: Full=Uncharacterized protein {ECO:0000313|EMBL:CBI30727.3};
gene:VIT_10s0003g01750	5	3	4	0	4	0	--	10	3218915	3219676	+	762	protein_coding	GO:0030863,cortical cytoskeleton; GO:0005730,nucleolus; GO:0009553,embryo sac development; GO:0045892,negative regulation of transcription, DNA-templated; GO:0006351,transcription, DNA-templated	--	At4g18830	ref|XP_002265116.1|	OFP5_ARATH,RecName: Full=Transcription repressor OFP5; AltName: Full=Ovate family protein 5; Short=AtOFP5;	D7TJQ6_VITVI,SubName: Full=Uncharacterized protein {ECO:0000313|EMBL:CBI30728.3};
gene:VIT_10s0003g01760	82	72	101	59	84	54	--	10	3220348	3221374	-	1027	protein_coding	GO:0043231,intracellular membrane-bounded organelle; GO:0004519,endonuclease activity; GO:0003723,RNA binding; GO:0009451,RNA modification	--	At4g18840	emb|CBI30729.3|	PP321_ARATH,RecName: Full=Pentatricopeptide repeat-containing protein At4g18840;	F6HMC2_VITVI,SubName: Full=Uncharacterized protein {ECO:0000313|EMBL:CCB55710.1};
gene:VIT_10s0003g01770	1212	1062	1476	990	901	929	--	10	3230647	3233670	-	3024	protein_coding	GO:0005737,cytoplasm; GO:0005634,nucleus; GO:0003700,DNA-binding transcription factor activity; GO:0043565,sequence-specific DNA binding; GO:0006351,transcription, DNA-templated	--	At4g18880	ref|XP_010655551.1|	HFA4B_ORYSJ,RecName: Full=Heat stress transcription factor A-4b; AltName: Full=Heat stress transcription factor 4; Short=OsHsf-04; AltName: Full=Heat stress transcription factor 9; Short=rHsf9;	A0A0U3TX72_VITPS,SubName: Full=Transcription factor HsfA4a {ECO:0000313|EMBL:ALV82480.1};
gene:VIT_10s0003g01790	453	366	542	346	327	280	--	10	3247881	3251709	+	3829	protein_coding	--	--	--	--	--	--
gene:VIT_10s0003g01800	1876	1442	1924	1456	1401	1121	--	10	3253532	3259280	-	5749	protein_coding	--	--	--	--	--	--
gene:VIT_10s0003g01810	285	264	314	309	278	277	--	10	3259565	3260112	+	548	protein_coding	--	--	--	emb|CBI30733.3|	--	D7TJR1_VITVI,SubName: Full=Uncharacterized protein {ECO:0000313|EMBL:CBI30733.3};
gene:VIT_10s0003g01820	11	9	20	22	20	7	--	10	3261100	3262131	+	1032	protein_coding	GO:0016021,integral component of membrane; GO:0005744,TIM23 mitochondrial import inner membrane translocase complex; GO:0015031,protein transport	--	At5g45700	ref|XP_002264996.1|	TIM50_PHYIN,RecName: Full=Mitochondrial import inner membrane translocase subunit TIM50; AltName: Full=NIF domain protein 3; Flags: Precursor;	A5AFZ0_VITVI,SubName: Full=Uncharacterized protein {ECO:0000313|EMBL:CAN66698.1};
gene:VIT_10s0003g01830	84	81	82	23	39	24	--	10	3271408	3273259	+	1852	protein_coding	--	--	--	--	--	--
gene:VIT_10s0003g01840	415	327	436	409	358	266	--	10	3278240	3281380	-	3141	protein_coding	GO:0005783,endoplasmic reticulum; GO:0005789,endoplasmic reticulum membrane; GO:0016021,integral component of membrane; GO:0006629,lipid metabolic process; GO:0034389,lipid droplet organization; GO:0019915,lipid storage	--	At1g29760	ref|XP_002264921.1|	SEI2_ARATH,RecName: Full=Seipin-2 {ECO:0000303|PubMed:26362606}; Short=AtSEIPIN2 {ECO:0000303|PubMed:26362606};	--
gene:VIT_10s0003g01850	96	52	77	48	74	61	--	10	3306300	3309219	+	2920	protein_coding	--	--	--	--	--	--
gene:VIT_10s0003g01860	223	176	194	183	190	155	--	10	3313424	3323165	+	9742	protein_coding	--	--	--	--	--	--
gene:VIT_10s0003g01880	134	115	162	144	187	134	--	10	3358624	3390561	+	31938	protein_coding	--	--	--	--	--	--
gene:VIT_10s0003g01890	12	10	29	4	6	1	--	10	3395809	3400972	+	5164	protein_coding	--	--	--	--	--	--
gene:VIT_10s0003g01900	206	135	247	147	174	102	--	10	3402601	3422434	+	19834	protein_coding	--	--	--	--	--	--
gene:VIT_10s0003g01920	198	199	214	143	154	149	--	10	3438780	3462825	+	24046	protein_coding	--	--	--	--	--	--
gene:VIT_10s0003g01930	0	2	0	0	1	0	--	10	3464257	3477605	+	13349	protein_coding	--	--	--	--	--	--
gene:VIT_10s0003g01940	223	147	242	211	219	147	--	10	3483566	3493620	+	10055	protein_coding	--	--	--	--	--	--
gene:VIT_10s0003g01950	0	0	1	0	2	0	--	10	3495078	3505871	+	10794	protein_coding	--	--	--	--	--	--
gene:VIT_10s0003g01970	0	0	1	0	0	0	--	10	3544616	3550646	+	6031	protein_coding	--	--	--	--	--	--
gene:VIT_10s0003g01980	4	0	2	2	2	2	--	10	3562182	3577958	+	15777	protein_coding	--	--	--	--	--	--
gene:VIT_10s0003g01990	42	33	49	26	33	21	--	10	3581850	3595244	+	13395	protein_coding	--	--	--	--	--	--
gene:VIT_10s0003g02000	5	0	10	4	3	4	--	10	3605347	3616039	+	10693	protein_coding	--	--	--	--	--	--
gene:VIT_10s0003g02010	5	2	0	4	0	0	--	10	3624705	3629592	+	4888	protein_coding	--	--	--	--	--	--
gene:VIT_10s0003g02020	11	8	8	8	6	2	--	10	3643853	3657896	+	14044	protein_coding	--	--	--	--	--	--
gene:VIT_10s0003g02030	762	634	872	547	500	444	--	10	3662080	3682329	+	20250	protein_coding	--	--	--	--	--	--
gene:VIT_10s0003g02040	2	2	4	0	4	0	--	10	3684611	3685828	+	1218	protein_coding	--	--	--	--	--	--
gene:VIT_10s0003g02050	1186	1116	1530	1471	1376	1132	--	10	3690397	3693683	+	3287	protein_coding	--	--	--	--	--	--
gene:VIT_10s0003g02060	1289	996	1416	758	741	585	--	10	3697834	3713475	+	15642	protein_coding	--	--	--	--	--	--
gene:VIT_10s0003g02070	4049	3321	4929	3713	3499	2855	--	10	3730392	3738386	+	7995	protein_coding	--	--	--	--	--	--
gene:VIT_10s0003g02090	6	0	0	6	4	4	--	10	3758667	3761924	+	3258	protein_coding	--	--	--	--	--	--
gene:VIT_10s0003g02120	10	2	10	12	2	18	--	10	3809666	3812023	-	2358	protein_coding	--	--	--	--	--	--
gene:VIT_10s0003g02130	90	41	83	126	116	56	--	10	3839433	3839997	-	565	protein_coding	--	--	--	ref|XP_019078008.1|	--	A5BXI4_VITVI,SubName: Full=Uncharacterized protein {ECO:0000313|EMBL:CAN79429.1};
gene:VIT_10s0003g02140	43	36	87	49	43	57	--	10	3844193	3844736	-	544	protein_coding	--	--	--	emb|CAN79430.1|	--	A5BXI5_VITVI,SubName: Full=Uncharacterized protein {ECO:0000313|EMBL:CAN79430.1};
gene:VIT_10s0003g02150	0	0	2	0	0	0	--	10	3852097	3856111	+	4015	protein_coding	--	--	--	--	--	--
gene:VIT_10s0003g02160	0	0	4	0	0	0	--	10	3883840	3911909	+	28070	protein_coding	--	--	--	--	--	--
gene:VIT_10s0003g02180	26	28	27	17	19	9	--	10	3937284	3949493	-	12210	protein_coding	--	--	--	--	--	--
gene:VIT_10s0003g02190	148	112	98	138	179	74	--	10	3961162	3964095	+	2934	protein_coding	--	--	--	--	--	--
gene:VIT_10s0003g02200	4466	3356	4788	4306	4008	3513	--	10	3967322	3973350	+	6029	protein_coding	--	--	--	--	--	--
gene:VIT_10s0003g02210	284	248	303	290	250	257	--	10	3976402	3990178	+	13777	protein_coding	--	--	--	emb|CAN64256.1|	--	A5C624_VITVI,SubName: Full=Uncharacterized protein {ECO:0000313|EMBL:CAN64256.1};
gene:VIT_10s0003g02220	0	2	0	0	0	0	--	10	3990480	3995796	-	5317	protein_coding	--	--	--	--	--	--
gene:VIT_10s0003g02240	831	659	1041	643	744	592	--	10	4018577	4023590	+	5014	protein_coding	--	--	--	--	--	--
gene:VIT_10s0003g02250	5209	3977	5325	4206	3947	3443	--	10	4024202	4029288	-	5087	protein_coding	--	--	--	--	--	--
gene:VIT_10s0003g02280	2	0	2	2	0	0	--	10	4083510	4086308	-	2799	protein_coding	--	--	--	--	--	--
gene:VIT_10s0003g02410	2	3	1	3	1	1	--	10	4358796	4360091	+	1296	protein_coding	GO:0046872,metal ion binding; GO:0008168,methyltransferase activity; GO:0102804,oripavine 6-O-demethylase activity; GO:0102802,thebaine 6-O-demethylase activity; GO:0009820,alkaloid metabolic process	--	--	emb|CBI30793.3|	DIOX1_PAPSO,RecName: Full=Thebaine 6-O-demethylase; EC=1.14.11.31;	D7TJX1_VITVI,SubName: Full=Uncharacterized protein {ECO:0000313|EMBL:CBI30793.3};
gene:VIT_10s0003g02420	2	2	2	2	2	0	--	10	4360092	4360998	+	907	protein_coding	--	--	--	emb|CBI30794.3|	--	D7TJX2_VITVI,SubName: Full=Uncharacterized protein {ECO:0000313|EMBL:CBI30794.3};
gene:VIT_10s0003g02430	33	22	22	31	63	26	--	10	4361857	4373926	+	12070	protein_coding	--	--	--	--	--	--
gene:VIT_10s0003g02440	0	2	0	0	0	0	--	10	4375930	4377117	+	1188	protein_coding	GO:0048046,apoplast; GO:0005618,cell wall; GO:0004553,hydrolase activity, hydrolyzing O-glycosyl compounds; GO:0016762,xyloglucan:xyloglucosyl transferase activity; GO:0042546,cell wall biogenesis; GO:0010411,xyloglucan metabolic process	--	At3g23730	ref|XP_002268708.1|	XTH2_SOYBN,RecName: Full=Xyloglucan endotransglucosylase/hydrolase 2 {ECO:0000250|UniProtKB:Q38857}; EC=2.4.1.207 {ECO:0000250|UniProtKB:Q38857}; AltName: Full=Brassinosteroid-regulated protein BRU1 {ECO:0000303|PubMed:8115544}; Flags: Precursor;	F6HMF5_VITVI,RecName: Full=Xyloglucan endotransglucosylase/hydrolase {ECO:0000256|RuleBase:RU361120}; EC=2.4.1.207 {ECO:0000256|RuleBase:RU361120};
gene:VIT_10s0003g02450	2326	1814	2318	2076	1933	1985	--	10	4380308	4382317	-	2010	protein_coding	--	--	--	--	--	--
gene:VIT_10s0003g02460	0	0	2	0	6	2	--	10	4420872	4421929	+	1058	protein_coding	--	--	--	--	--	--
gene:VIT_10s0003g02470	1	0	0	0	4	1	--	10	4421930	4423333	+	1404	protein_coding	--	--	--	--	--	--
gene:VIT_10s0003g02480	173	163	194	102	108	75	--	10	4429983	4431226	-	1244	protein_coding	GO:0048046,apoplast; GO:0005618,cell wall; GO:0005794,Golgi apparatus; GO:0004553,hydrolase activity, hydrolyzing O-glycosyl compounds; GO:0016762,xyloglucan:xyloglucosyl transferase activity; GO:0042546,cell wall biogenesis; GO:0009664,plant-type cell wall organization; GO:0009733,response to auxin; GO:0009741,response to brassinosteroid; GO:0009409,response to cold; GO:0009408,response to heat;…	--	At5g57560	ref|XP_002270973.2|	XTH22_ARATH,RecName: Full=Xyloglucan endotransglucosylase/hydrolase protein 22; Short=At-XTH22; Short=XTH-22; EC=2.4.1.207; AltName: Full=Touch protein 4; Flags: Precursor;	F6HMF7_VITVI,RecName: Full=Xyloglucan endotransglucosylase/hydrolase {ECO:0000256|RuleBase:RU361120}; EC=2.4.1.207 {ECO:0000256|RuleBase:RU361120};
gene:VIT_10s0003g02490	77	61	88	68	77	73	--	10	4435330	4437358	-	2029	protein_coding	--	--	--	--	--	--
gene:VIT_10s0003g02520	6	4	2	4	0	0	--	10	4457570	4458714	+	1145	protein_coding	GO:0016607,nuclear speck; GO:0005634,nucleus; GO:0000347,THO complex; GO:0000445,THO complex part of transcription export complex; GO:0003729,mRNA binding; GO:0003723,RNA binding; GO:1990428,miRNA transport; GO:0006406,mRNA export from nucleus; GO:0006397,mRNA processing; GO:0035196,production of miRNAs involved in gene silencing by miRNA; GO:0008380,RNA splicing	--	At1g24706	ref|XP_019075157.1|	THOC2_ARATH,RecName: Full=THO complex subunit 2; Short=AtTHO2; AltName: Full=Protein EMBRYO DEFECTIVE 2793;	F6HFB7_VITVI,SubName: Full=Uncharacterized protein {ECO:0000313|EMBL:CCB50766.1};
gene:VIT_10s0003g02530	19	13	22	12	9	10	--	10	4478254	4484795	-	6542	protein_coding	--	--	--	--	--	--
gene:VIT_10s0003g02540	4	7	0	2	0	2	--	10	4494287	4500619	+	6333	protein_coding	--	--	--	--	--	--
gene:VIT_10s0003g02580	8	1	6	1	2	2	--	10	4537656	4542843	+	5188	protein_coding	--	--	--	--	--	--
gene:VIT_10s0003g02590	228	224	325	320	329	333	--	10	4543811	4571056	-	27246	protein_coding	--	--	--	--	--	--
gene:VIT_10s0003g02610	16728	13589	19339	12362	11846	10339	--	10	4608673	4613524	+	4852	protein_coding	--	--	--	--	--	--
gene:VIT_10s0003g02620	230	217	241	122	135	77	--	10	4613525	4614402	-	878	protein_coding	--	--	--	--	--	--
gene:VIT_10s0003g02630	29	14	28	32	14	27	--	10	4618250	4620232	+	1983	protein_coding	GO:0043231,intracellular membrane-bounded organelle; GO:0005739,mitochondrion; GO:0004519,endonuclease activity; GO:0003723,RNA binding; GO:0008270,zinc ion binding; GO:0009451,RNA modification	--	At5g46460	ref|XP_002272690.3|	PP419_ARATH,RecName: Full=Pentatricopeptide repeat-containing protein At5g46460, mitochondrial; Flags: Precursor;	D7TJY6_VITVI,SubName: Full=Uncharacterized protein {ECO:0000313|EMBL:CBI30808.3};
gene:VIT_10s0003g02650	5739	4690	6089	5354	4981	4602	--	10	4633553	4636903	-	3351	protein_coding	--	--	--	--	--	--
gene:VIT_10s0003g02660	725	555	812	873	831	775	--	10	4638516	4653523	-	15008	protein_coding	--	--	--	--	--	--
gene:VIT_10s0003g02670	2667	1868	2745	1865	1720	1525	--	10	4660592	4669905	+	9314	protein_coding	--	--	--	--	--	--
gene:VIT_10s0003g02680	44	50	66	64	82	86	--	10	4672679	4682998	-	10320	protein_coding	--	--	--	--	--	--
gene:VIT_10s0003g02690	1264	959	1420	949	1104	960	--	10	4690929	4700653	+	9725	protein_coding	--	--	--	--	--	--
gene:VIT_10s0003g02700	891	645	1032	785	748	644	--	10	4705994	4762294	-	56301	protein_coding	--	--	--	--	--	--
gene:VIT_10s0003g02710	232	231	299	346	360	294	--	10	4777313	4781247	+	3935	protein_coding	--	--	--	--	--	--
gene:VIT_10s0003g02720	42	24	38	38	28	15	--	10	4782784	4784077	-	1294	protein_coding	--	--	--	ref|XP_019078211.1|	--	--
gene:VIT_10s0003g02730	321	236	287	257	247	250	--	10	4785865	4801642	-	15778	protein_coding	--	--	--	--	--	--
gene:VIT_10s0003g02740	4695	3478	5239	3566	3639	3184	--	10	4807188	4823344	+	16157	protein_coding	--	--	--	--	--	--
gene:VIT_10s0003g02750	386	315	477	443	453	456	--	10	4826261	4845382	+	19122	protein_coding	--	--	--	--	--	--
gene:VIT_10s0003g02760	2617	1901	2696	2110	2115	1747	--	10	4846800	4851534	-	4735	protein_coding	--	--	--	--	--	--
gene:VIT_10s0003g02770	463	405	533	425	410	314	--	10	4855823	4864476	+	8654	protein_coding	--	--	--	--	--	--
gene:VIT_10s0003g02780	197	122	255	330	360	366	--	10	4865356	4868651	-	3296	protein_coding	--	--	At1g29790	ref|XP_002273992.1|	--	F6HMH1_VITVI,SubName: Full=Uncharacterized protein {ECO:0000313|EMBL:CCB55760.1};
gene:VIT_10s0003g02790	3489	2812	3711	3396	3398	3018	--	10	4871986	4876500	+	4515	protein_coding	--	--	--	--	--	--
gene:VIT_10s0003g02800	347	250	347	373	346	280	--	10	4876501	4890170	+	13670	protein_coding	--	--	--	--	--	--
gene:VIT_10s0003g02810	97	55	59	19	36	16	--	10	4894494	4896041	+	1548	protein_coding	--	--	--	--	--	--
gene:VIT_10s0003g02820	133	130	165	113	130	88	--	10	4910186	4919535	+	9350	protein_coding	--	--	--	--	--	--
gene:VIT_10s0003g02830	391	348	418	357	346	270	--	10	4919640	4924752	+	5113	protein_coding	--	--	--	--	--	--
gene:VIT_10s0003g02840	1172	1055	1616	1306	1329	1036	--	10	4924753	4933856	+	9104	protein_coding	--	--	--	--	--	--
gene:VIT_10s0003g02850	70	51	49	83	86	54	--	10	4934999	4937597	+	2599	protein_coding	GO:0016021,integral component of membrane; GO:0005215,transporter activity	--	At4g18220	ref|XP_002272204.1|	PUP21_ARATH,RecName: Full=Purine permease 21 {ECO:0000303|PubMed:27701112}; Short=AtPUP21 {ECO:0000303|PubMed:27701112};	F6HMH4_VITVI,SubName: Full=Uncharacterized protein {ECO:0000313|EMBL:CCB55763.1};
gene:VIT_10s0003g02860	502	392	579	511	423	392	--	10	4938286	4941765	-	3480	protein_coding	--	--	--	--	--	--
gene:VIT_10s0003g02870	146	118	140	107	114	70	--	10	4942315	4947328	-	5014	protein_coding	--	--	--	--	--	--
gene:VIT_10s0003g02880	1785	1376	2107	1496	1481	1292	--	10	4955669	5013956	+	58288	protein_coding	--	--	--	--	--	--
gene:VIT_10s0003g02890	9	12	4	2	8	6	--	10	5014595	5015426	-	832	protein_coding	GO:0009535,chloroplast thylakoid membrane; GO:0016021,integral component of membrane; GO:0009522,photosystem I; GO:0009523,photosystem II; GO:0016168,chlorophyll binding; GO:0046872,metal ion binding; GO:0009765,photosynthesis, light harvesting; GO:0018298,protein-chromophore linkage	K08912: LHCB1; light-harvesting complex II chlorophyll a/b binding protein 1	At1g29930	ref|XP_003633024.1|	CB24_TOBAC,RecName: Full=Chlorophyll a-b binding protein 40, chloroplastic; AltName: Full=LHCII type I CAB-40; Short=LHCP; Flags: Precursor;	A5BAI4_VITVI,RecName: Full=Chlorophyll a-b binding protein, chloroplastic {ECO:0000256|RuleBase:RU363080};
gene:VIT_10s0003g02900	3	0	0	2	0	0	--	10	5026578	5027393	+	816	protein_coding	GO:0009535,chloroplast thylakoid membrane; GO:0016021,integral component of membrane; GO:0009522,photosystem I; GO:0009523,photosystem II; GO:0016168,chlorophyll binding; GO:0046872,metal ion binding; GO:0009765,photosynthesis, light harvesting; GO:0018298,protein-chromophore linkage	K08912: LHCB1; light-harvesting complex II chlorophyll a/b binding protein 1	At1g29930	ref|XP_002275075.1|	CB24_TOBAC,RecName: Full=Chlorophyll a-b binding protein 40, chloroplastic; AltName: Full=LHCII type I CAB-40; Short=LHCP; Flags: Precursor;	F6HMH7_VITVI,RecName: Full=Chlorophyll a-b binding protein, chloroplastic {ECO:0000256|RuleBase:RU363080};
gene:VIT_10s0003g02910	0	0	0	0	0	2	--	10	5029612	5031566	-	1955	protein_coding	GO:0005768,endosome; GO:0016021,integral component of membrane; GO:0005886,plasma membrane; GO:0005524,ATP binding; GO:0004674,protein serine/threonine kinase activity; GO:0052544,defense response by callose deposition in cell wall; GO:0042742,defense response to bacterium; GO:0016045,detection of bacterium; GO:0006898,receptor-mediated endocytosis; GO:0010359,regulation of anion channel activity	--	At5g46330	emb|CAN78669.1|	FLS2_ORYSJ,RecName: Full=LRR receptor-like serine/threonine-protein kinase FLS2 {ECO:0000305}; EC=2.7.11.1 {ECO:0000305}; AltName: Full=Protein FLAGELLIN-SENSING 2 homolog {ECO:0000305}; Short=OsFLS2 {ECO:0000303|PubMed:18986259}; AltName: Full=Protein FLAGELLIN-SENSITIVE 2 homolog {ECO:0000305}; Flags: Precursor;	A5B5I6_VITVI,SubName: Full=Uncharacterized protein {ECO:0000313|EMBL:CAN78669.1};
gene:VIT_10s0003g02920	0	0	2	0	0	0	--	10	5034695	5035291	+	597	protein_coding	GO:0005768,endosome; GO:0010008,endosome membrane; GO:0016021,integral component of membrane; GO:0016020,membrane; GO:0005886,plasma membrane; GO:0005524,ATP binding; GO:0004675,transmembrane receptor protein serine/threonine kinase activity; GO:0052544,defense response by callose deposition in cell wall; GO:0042742,defense response to bacterium; GO:0016045,detection of bacterium; GO:0006898,rece…	--	At5g46330	emb|CBI30838.3|	FLS2_ARATH,RecName: Full=LRR receptor-like serine/threonine-protein kinase FLS2; EC=2.7.11.1; AltName: Full=Protein FLAGELLIN-SENSING 2; AltName: Full=Protein FLAGELLIN-SENSITIVE 2; Flags: Precursor;	D7TK16_VITVI,SubName: Full=Uncharacterized protein {ECO:0000313|EMBL:CBI30838.3};
gene:VIT_10s0003g02940	4408	3279	4761	3255	3202	2575	--	10	5051225	5052627	-	1403	protein_coding	GO:0005634,nucleus; GO:0003677,DNA binding; GO:0003700,DNA-binding transcription factor activity; GO:0046983,protein dimerization activity; GO:0006355,regulation of transcription, DNA-templated; GO:0006351,transcription, DNA-templated	--	At1g29950	emb|CAN76054.1|	BH144_ARATH,RecName: Full=Transcription factor bHLH144; AltName: Full=Basic helix-loop-helix protein 144; Short=AtbHLH144; Short=bHLH 144; AltName: Full=Transcription factor EN 130; AltName: Full=bHLH transcription factor bHLH144;	A5AUF1_VITVI,SubName: Full=Uncharacterized protein {ECO:0000313|EMBL:CAN76054.1};
gene:VIT_10s0003g02950	1637	1320	1679	1142	1100	931	--	10	5052628	5055882	-	3255	protein_coding	--	--	--	--	--	--
gene:VIT_10s0003g02960	0	2	0	2	0	0	--	10	5067575	5069388	-	1814	protein_coding	--	--	--	--	--	--
gene:VIT_10s0003g02970	2	0	0	0	0	0	--	10	5076066	5076520	+	455	protein_coding	GO:0005618,cell wall; GO:0005578,NA; GO:0004553,hydrolase activity, hydrolyzing O-glycosyl compounds; GO:0005975,carbohydrate metabolic process	--	At3g19620	ref|XP_008245938.1|	BXL5_ARATH,RecName: Full=Probable beta-D-xylosidase 5; Short=AtBXL5; EC=3.2.1.-; Flags: Precursor;	M5X9C4_PRUPE,SubName: Full=Uncharacterized protein {ECO:0000313|EMBL:EMJ15665.1}; Flags: Fragment;
gene:VIT_10s0003g02990	389	260	383	388	389	348	--	10	5081694	5082482	+	789	protein_coding	--	--	At1g53530	ref|XP_002275543.1|	--	F6HMI5_VITVI,SubName: Full=Uncharacterized protein {ECO:0000313|EMBL:CCB55774.1};
gene:VIT_10s0003g03010	46	58	61	40	52	34	--	10	5094094	5117202	-	23109	protein_coding	--	--	--	--	--	--
gene:VIT_10s0003g03030	24	7	22	4	10	6	--	10	5163352	5167643	-	4292	protein_coding	GO:0012505,endomembrane system; GO:0016021,integral component of membrane; GO:0015299,solute:proton antiporter activity; GO:0015672,monovalent inorganic cation transport; GO:0006813,potassium ion transport; GO:0006885,regulation of pH	--	At2g13620	ref|XP_010655643.1|	CHX15_ARATH,RecName: Full=Cation/H(+) antiporter 15; AltName: Full=Protein CATION/H+ EXCHANGER 15; Short=AtCHX15;	F6HMI6_VITVI,SubName: Full=Uncharacterized protein {ECO:0000313|EMBL:CCB55775.1};
gene:VIT_10s0003g03040	6	2	3	0	0	4	--	10	5176064	5178332	+	2269	protein_coding	--	--	--	--	--	--
gene:VIT_10s0003g03050	232	226	297	260	252	194	--	10	5179012	5199526	-	20515	protein_coding	--	--	--	--	--	--
gene:VIT_10s0003g03060	395	351	409	352	315	255	--	10	5205690	5206434	-	745	protein_coding	--	--	--	--	--	--
gene:VIT_10s0003g03070	1516	1197	1856	1496	1806	1606	--	10	5216245	5226221	+	9977	protein_coding	--	--	--	--	--	--
gene:VIT_10s0003g03080	200	183	186	129	135	110	--	10	5227245	5235587	+	8343	protein_coding	--	--	--	--	--	--
gene:VIT_10s0003g03090	127	127	118	115	128	141	--	10	5236062	5238768	+	2707	protein_coding	--	--	--	--	--	--
gene:VIT_10s0003g03110	2571	1886	2699	2072	1940	1601	--	10	5243238	5246248	-	3011	protein_coding	--	--	--	--	--	--
gene:VIT_10s0003g03120	2901	2215	3211	2838	3003	2670	--	10	5247819	5263712	-	15894	protein_coding	--	--	--	--	--	--
gene:VIT_10s0003g03130	2216	1883	2633	2058	2076	1790	--	10	5268025	5271352	-	3328	protein_coding	--	--	--	--	--	--
gene:VIT_10s0003g03150	2491	2382	3368	2814	2694	2621	--	10	5291329	5293719	-	2391	protein_coding	--	--	--	--	--	--
gene:VIT_10s0003g03160	2017	1663	2124	1756	1732	1526	--	10	5295718	5301804	-	6087	protein_coding	--	--	--	--	--	--
gene:VIT_10s0003g03170	13	7	8	6	5	6	--	10	5306982	5309170	-	2189	protein_coding	GO:0016021,integral component of membrane; GO:0020037,heme binding; GO:0005506,iron ion binding; GO:0004497,monooxygenase activity; GO:0016705,oxidoreductase activity, acting on paired donors, with incorporation or reduction of molecular oxygen; GO:0016126,sterol biosynthetic process	--	At2g34500	ref|XP_002276613.1|	C7111_SOLLC,RecName: Full=Cytochrome P450 710A11 {ECO:0000303|PubMed:16531502}; EC=1.14.19.41 {ECO:0000269|PubMed:16531502}; AltName: Full=C-22 sterol desaturase {ECO:0000303|PubMed:16531502};	F6HLR0_VITVI,SubName: Full=Uncharacterized protein {ECO:0000313|EMBL:CCB55784.1};
gene:VIT_10s0003g03180	2696	2137	3181	2785	2904	2612	--	10	5324147	5344851	-	20705	protein_coding	--	--	--	--	--	--
gene:VIT_10s0003g03190	5085	4188	5619	5723	5410	5264	--	10	5345788	5357859	-	12072	protein_coding	--	--	--	--	--	--
gene:VIT_10s0003g03200	0	1	0	0	0	0	--	10	5361306	5361599	-	294	protein_coding	GO:0005743,mitochondrial inner membrane; GO:0070469,respiratory chain; GO:0046872,metal ion binding; GO:0004222,metalloendopeptidase activity; GO:0008121,ubiquinol-cytochrome-c reductase activity	--	At3g16480	--	MPPA_SOLTU,RecName: Full=Mitochondrial-processing peptidase subunit alpha; EC=3.4.24.64; AltName: Full=Alpha-MPP; AltName: Full=Ubiquinol-cytochrome-c reductase subunit II; EC=1.10.2.2; Flags: Precursor;	--
gene:VIT_10s0003g03230	13	9	13	10	9	7	--	10	5378846	5385100	-	6255	protein_coding	--	--	--	--	--	--
gene:VIT_10s0003g03250	237	154	250	148	132	143	--	10	5400225	5403573	-	3349	protein_coding	--	--	--	--	--	--
gene:VIT_10s0003g03260	820	628	887	801	829	659	--	10	5420652	5440666	+	20015	protein_coding	--	--	--	--	--	--
gene:VIT_10s0003g03270	149	130	191	95	98	91	--	10	5452532	5456972	+	4441	protein_coding	--	--	--	--	--	--
gene:VIT_10s0003g03280	1529	1208	1691	1212	1225	1161	--	10	5456973	5468059	-	11087	protein_coding	--	--	--	--	--	--
gene:VIT_10s0003g03290	49	33	51	35	40	44	--	10	5482344	5487646	+	5303	protein_coding	GO:0005739,mitochondrion; GO:0004519,endonuclease activity; GO:0000373,Group II intron splicing; GO:0000374,Group III intron splicing; GO:0040007,growth; GO:0006314,intron homing; GO:0090615,mitochondrial mRNA processing; GO:0007005,mitochondrion organization; GO:0006521,regulation of cellular amino acid metabolic process; GO:2001006,regulation of cellulose biosynthetic process; GO:0032885,regula…	--	At1g30010	ref|XP_002269568.1|	NMAT1_ARATH,RecName: Full=Nuclear intron maturase 1, mitochondrial {ECO:0000303|PubMed:19946041}; Short=AtnMat1 {ECO:0000303|PubMed:19946041}; EC=3.1.-.-; AltName: Full=Nuclear intron maturase 1 a {ECO:0000303|PubMed:12527773}; Short=AtnMat1a {ECO:0000303|PubMed:12527773}; AltName: Full=Protein CHANGED SENSITIVITY TO CELLULOSE SYNTHESIS INHIBITORS 1 {ECO:0000303|PubMed:16621844}; Flags: Precursor;	F6HLR5_VITVI,SubName: Full=Uncharacterized protein {ECO:0000313|EMBL:CCB55789.1};
gene:VIT_10s0003g03300	4157	3366	3696	2348	1952	1901	--	10	5488908	5489494	-	587	protein_coding	--	--	At5g46230	ref|XP_002275796.1|	--	D7TK50_VITVI,SubName: Full=Uncharacterized protein {ECO:0000313|EMBL:CBI30872.3};
gene:VIT_10s0003g03310	75	57	79	116	124	106	--	10	5509933	5512714	-	2782	protein_coding	--	--	--	--	--	--
gene:VIT_10s0003g03320	2	0	0	0	2	0	--	10	5527663	5530014	-	2352	protein_coding	--	--	--	--	--	--
gene:VIT_10s0003g03330	33	24	56	27	30	35	--	10	5532416	5533117	+	702	protein_coding	GO:0016021,integral component of membrane; GO:0005886,plasma membrane; GO:0005524,ATP binding; GO:0005516,calmodulin binding; GO:0030246,carbohydrate binding; GO:0004674,protein serine/threonine kinase activity; GO:0006468,protein phosphorylation; GO:0048544,recognition of pollen	--	At1g11410	emb|CBI30875.3|	Y1141_ARATH,RecName: Full=G-type lectin S-receptor-like serine/threonine-protein kinase At1g11410; EC=2.7.11.1; Flags: Precursor;	D7TK53_VITVI,SubName: Full=Uncharacterized protein {ECO:0000313|EMBL:CBI30875.3};
gene:VIT_10s0003g03390	2	0	0	0	0	0	--	10	5615971	5617564	-	1594	protein_coding	--	--	--	--	--	--
gene:VIT_10s0003g03410	2	0	2	0	0	0	--	10	5642382	5647808	+	5427	protein_coding	--	--	--	--	--	--
gene:VIT_10s0003g03470	13	6	10	9	13	9	--	10	5809653	5810541	+	889	protein_coding	GO:0016021,integral component of membrane; GO:0000325,plant-type vacuole; GO:0005774,vacuolar membrane; GO:0005773,vacuole; GO:0005524,ATP binding; GO:0042626,ATPase activity, coupled to transmembrane movement of substances; GO:0008281,sulfonylurea receptor activity; GO:0008559,xenobiotic transmembrane transporting ATPase activity; GO:1901527,abscisic acid-activated signaling pathway involved in …	--	At1g04120	ref|XP_010652424.1|	AB5C_ARATH,RecName: Full=ABC transporter C family member 5; Short=ABC transporter ABCC.5; Short=AtABCC5; EC=3.6.3.44; AltName: Full=ATP-energized glutathione S-conjugate pump 5; AltName: Full=Glutathione S-conjugate-transporting ATPase 5; AltName: Full=Multidrug resistance-associated protein 5;	F6HZR7_VITVI,SubName: Full=Uncharacterized protein {ECO:0000313|EMBL:CCB60183.1};
gene:VIT_10s0003g03480	0	5	6	1	3	0	--	10	5810542	5811054	+	513	protein_coding	GO:0016021,integral component of membrane; GO:0005524,ATP binding; GO:0042626,ATPase activity, coupled to transmembrane movement of substances; GO:0055085,transmembrane transport	--	At1g04120	emb|CBI30886.3|	AB4C_MAIZE,RecName: Full=ABC transporter C family MRP4 {ECO:0000305}; EC=3.6.3.- {ECO:0000305}; AltName: Full=Multidrug resistance-associated protein 4 {ECO:0000305}; Short=ZmMRP4 {ECO:0000303|PubMed:17676037}; AltName: Full=Protein LOW PHYTIC ACID 1 {ECO:0000303|PubMed:17676037};	D7TK64_VITVI,SubName: Full=Uncharacterized protein {ECO:0000313|EMBL:CBI30886.3};
gene:VIT_10s0003g03490	159	144	110	106	134	54	--	10	5846605	5848332	+	1728	protein_coding	--	--	--	--	--	--
gene:VIT_10s0003g03500	568	367	538	558	617	513	--	10	5887564	5907585	+	20022	protein_coding	--	--	--	--	--	--
gene:VIT_10s0003g03510	3027	2329	3191	2544	2485	2352	--	10	5908182	5913058	-	4877	protein_coding	--	--	--	--	--	--
gene:VIT_10s0003g03520	0	0	0	2	0	0	--	10	5939779	5946651	-	6873	protein_coding	--	--	--	--	--	--
gene:VIT_10s0003g03640	2	0	0	0	0	0	--	10	6096911	6105259	+	8349	protein_coding	--	--	--	--	--	--
gene:VIT_10s0003g03670	15	14	11	38	16	7	--	10	6186811	6189534	-	2724	protein_coding	--	--	--	--	--	--
gene:VIT_10s0003g03710	3430	2680	3931	3154	2825	2615	--	10	6283834	6321221	+	37388	protein_coding	--	--	--	--	--	--
gene:VIT_10s0003g03720	808	577	872	857	856	771	--	10	6324216	6325903	-	1688	protein_coding	--	--	--	--	--	--
gene:VIT_10s0003g03730	920	775	959	697	712	593	--	10	6334108	6336566	-	2459	protein_coding	--	--	At1g30090	ref|XP_019078286.1|	FBK17_ARATH,RecName: Full=F-box/kelch-repeat protein At1g30090;	A5BWU1_VITVI,SubName: Full=Uncharacterized protein {ECO:0000313|EMBL:CAN75078.1};
gene:VIT_10s0003g03750	59	58	79	38	55	21	--	10	6374432	6376728	+	2297	protein_coding	GO:0009535,chloroplast thylakoid membrane; GO:0045549,9-cis-epoxycarotenoid dioxygenase activity; GO:0046872,metal ion binding; GO:0009688,abscisic acid biosynthetic process	--	At1g30100	emb|CAN74478.1|	NCED1_PHAVU,RecName: Full=9-cis-epoxycarotenoid dioxygenase NCED1, chloroplastic; EC=1.13.11.51; AltName: Full=PvNCED1; Flags: Precursor;	F6HLT0_VITVI,SubName: Full=Uncharacterized protein {ECO:0000313|EMBL:CCB55804.1};
gene:VIT_10s0003g03760	1	0	5	0	0	0	--	10	6393805	6398173	-	4369	protein_coding	--	--	--	--	--	--
gene:VIT_10s0003g03770	283	241	284	244	251	181	--	10	6428083	6433750	-	5668	protein_coding	--	--	--	--	--	--
gene:VIT_10s0003g03780	410	429	588	410	379	344	--	10	6434166	6445844	+	11679	protein_coding	--	--	--	--	--	--
gene:VIT_10s0003g03790	565	412	424	392	315	346	--	10	6456020	6457206	+	1187	protein_coding	--	--	--	--	--	--
gene:VIT_10s0003g03800	284	210	151	104	119	63	--	10	6471519	6472742	+	1224	protein_coding	--	--	--	--	--	--
gene:VIT_10s0003g03810	300	209	233	161	68	119	--	10	6481637	6482508	+	872	protein_coding	--	--	--	--	--	--
gene:VIT_10s0003g03830	1509	1362	1663	2088	2035	1453	--	10	6527282	6532283	-	5002	protein_coding	--	--	--	--	--	--
gene:VIT_10s0003g03850	38	28	64	48	72	48	--	10	6565337	6572387	+	7051	protein_coding	--	--	--	--	--	--
gene:VIT_10s0003g03860	3903	2944	4512	3080	3067	2698	--	10	6601036	6607533	+	6498	protein_coding	--	--	--	--	--	--
gene:VIT_10s0003g03870	5455	4178	6558	5460	4902	4314	--	10	6611495	6637173	+	25679	protein_coding	--	--	--	--	--	--
gene:VIT_10s0003g03880	4334	3391	4618	3841	3469	2922	--	10	6644896	6647171	+	2276	protein_coding	GO:0009506,plasmodesma; GO:0009736,cytokinin-activated signaling pathway; GO:0010286,heat acclimation; GO:0009914,hormone transport	--	At5g46170	ref|XP_002278480.1|	FB285_ARATH,RecName: Full=F-box protein At5g46170;	F6HLT5_VITVI,SubName: Full=Uncharacterized protein {ECO:0000313|EMBL:CCB55809.1};
gene:VIT_10s0003g03890	0	0	0	0	0	1	--	10	6650569	6650700	-	132	protein_coding	--	--	--	emb|CBI30929.3|	--	D7TKA7_VITVI,SubName: Full=Uncharacterized protein {ECO:0000313|EMBL:CBI30929.3};
gene:VIT_10s0003g03900	0	0	0	0	1	0	--	10	6651497	6658790	-	7294	protein_coding	--	--	--	--	--	--
gene:VIT_10s0003g03910	565	382	559	451	432	345	--	10	6666005	6668779	-	2775	protein_coding	--	--	--	ref|XP_002271548.1|	--	F6HLT7_VITVI,SubName: Full=Uncharacterized protein {ECO:0000313|EMBL:CCB55811.1};
gene:VIT_10s0003g03920	858	815	1000	973	858	789	--	10	6683058	6694027	+	10970	protein_coding	--	--	--	--	--	--
gene:VIT_10s0003g03930	3697	2318	4606	3136	3821	2567	--	10	6694432	6698838	-	4407	protein_coding	--	--	--	--	--	--
gene:VIT_10s0003g03950	430	306	489	331	483	282	--	10	6720502	6726392	+	5891	protein_coding	--	--	--	--	--	--
gene:VIT_10s0003g03960	1467	1224	1583	1234	1193	1013	--	10	6726969	6731415	-	4447	protein_coding	--	--	--	--	--	--
gene:VIT_10s0003g03970	44	38	34	13	16	14	--	10	6733116	6733788	+	673	protein_coding	GO:0005634,nucleus; GO:0003700,DNA-binding transcription factor activity; GO:0046983,protein dimerization activity; GO:0000977,RNA polymerase II regulatory region sequence-specific DNA binding; GO:0009960,endosperm development; GO:0045944,positive regulation of transcription by RNA polymerase II; GO:2000012,regulation of auxin polar transport; GO:0006351,transcription, DNA-templated	--	At5g60440	ref|XP_002271718.3|	AGL62_ARATH,RecName: Full=Agamous-like MADS-box protein AGL62;	F6HLT9_VITVI,SubName: Full=Uncharacterized protein {ECO:0000313|EMBL:CCB55813.1};
gene:VIT_10s0003g03980	336	258	358	277	284	234	--	10	6739876	6748016	+	8141	protein_coding	--	--	--	--	--	--
gene:VIT_10s0003g04000	586	444	685	582	527	530	--	10	6774569	6791623	-	17055	protein_coding	--	--	--	--	--	--
gene:VIT_10s0003g04020	2705	2056	2933	2276	2221	2049	--	10	6828348	6838085	+	9738	protein_coding	--	--	--	--	--	--
gene:VIT_10s0003g04030	3327	2620	4082	3286	3228	2886	--	10	6849845	6867304	+	17460	protein_coding	--	--	--	--	--	--
gene:VIT_10s0003g04040	60	34	74	91	97	85	--	10	6867305	6869411	+	2107	protein_coding	GO:0009507,chloroplast; GO:0003690,double-stranded DNA binding; GO:0019843,rRNA binding; GO:0003727,single-stranded RNA binding; GO:0009658,chloroplast organization; GO:0006353,DNA-templated transcription, termination; GO:0009793,embryo development ending in seed dormancy; GO:0006355,regulation of transcription, DNA-templated; GO:0042255,ribosome assembly; GO:0008380,RNA splicing	--	At2g34620	ref|XP_003633033.1|	MTEF1_ARATH,RecName: Full=Transcription termination factor MTEF1, chloroplastic {ECO:0000305}; AltName: Full=Mitochondrial transcription termination factor 1 {ECO:0000303|PubMed:23087700}; AltName: Full=Protein EMBRYO DEFECTIVE 93 {ECO:0000305}; AltName: Full=Protein SINGLET OXYGEN-LINKED DEATH ACTIVATOR 10 {ECO:0000303|PubMed:19563435}; Flags: Precursor;	F6HLU1_VITVI,SubName: Full=Uncharacterized protein {ECO:0000313|EMBL:CCB55815.1};
gene:VIT_10s0003g04050	75	48	44	55	49	52	--	10	6870591	6874025	-	3435	protein_coding	--	--	--	--	--	--
gene:VIT_10s0003g04060	242	205	252	230	211	176	--	10	6891472	6893683	-	2212	protein_coding	--	--	At1g30290	ref|XP_002272135.2|	--	F6HLU2_VITVI,SubName: Full=Uncharacterized protein {ECO:0000313|EMBL:CCB55816.1};
gene:VIT_10s0003g04070	953	740	1016	884	919	789	--	10	6907829	6923858	+	16030	protein_coding	--	--	--	--	--	--
gene:VIT_10s0003g04080	92	62	78	46	68	23	--	10	6925305	6933541	+	8237	protein_coding	--	--	--	--	--	--
gene:VIT_10s0003g04090	114	87	119	127	172	93	--	10	6940083	6943464	+	3382	protein_coding	--	--	--	--	--	--
gene:VIT_10s0003g04100	357	282	432	595	595	491	--	10	6956492	6964165	-	7674	protein_coding	--	--	--	--	--	--
gene:VIT_10s0003g04120	656	533	788	579	623	561	--	10	7040724	7052011	+	11288	protein_coding	--	--	--	--	--	--
gene:VIT_10s0003g04180	26572	20820	33425	24742	24792	22186	--	10	7091588	7097924	+	6337	protein_coding	--	--	--	--	--	--
gene:VIT_10s0003g04190	0	2	0	0	1	0	--	10	7097968	7131827	-	33860	protein_coding	--	--	--	--	--	--
gene:VIT_10s0003g04210	6	2	1	0	4	0	--	10	7142730	7144262	+	1533	protein_coding	GO:0009507,chloroplast; GO:0047714,galactolipase activity; GO:0008970,phospholipase A1 activity; GO:0004806,triglyceride lipase activity; GO:0016042,lipid catabolic process	--	At1g30370	ref|XP_010655697.1|	PLA15_ARATH,RecName: Full=Phospholipase A1-Igamma1, chloroplastic; EC=3.1.1.-; Flags: Precursor;	F6HLV0_VITVI,SubName: Full=Uncharacterized protein {ECO:0000313|EMBL:CCB55825.1};
gene:VIT_10s0003g04230	4	2	3	0	0	1	--	10	7166478	7168040	+	1563	protein_coding	GO:0009507,chloroplast; GO:0047714,galactolipase activity; GO:0008970,phospholipase A1 activity; GO:0004806,triglyceride lipase activity; GO:0016042,lipid catabolic process	--	At1g30370	ref|XP_010655698.1|	PLA15_ARATH,RecName: Full=Phospholipase A1-Igamma1, chloroplastic; EC=3.1.1.-; Flags: Precursor;	F6HLV1_VITVI,SubName: Full=Uncharacterized protein {ECO:0000313|EMBL:CCB55826.1};
gene:VIT_10s0003g04250	0	0	2	0	0	0	--	10	7197211	7197498	+	288	protein_coding	GO:0004364,glutathione transferase activity; GO:0009734,auxin-activated signaling pathway	K00799: GST, gst; glutathione S-transferase [EC:2.5.1.18]	At1g78340	emb|CAN66324.1|	GSTX1_NICPL,RecName: Full=Probable glutathione S-transferase MSR-1; EC=2.5.1.18; AltName: Full=Auxin-regulated protein MSR-1;	F6HLV3_VITVI,SubName: Full=Uncharacterized protein {ECO:0000313|EMBL:CCB55828.1};
gene:VIT_10s0003g04260	861	677	869	869	762	773	--	10	7311865	7330981	-	19117	protein_coding	--	--	--	--	--	--
gene:VIT_10s0003g04270	635	395	572	332	309	293	--	10	7350493	7353025	+	2533	protein_coding	--	--	--	--	--	--
gene:VIT_10s0003g04280	34	40	41	46	18	42	--	10	7355580	7366796	+	11217	protein_coding	--	--	--	--	--	--
gene:VIT_10s0003g04290	0	2	2	2	0	4	--	10	7367079	7368558	-	1480	protein_coding	--	--	At4g03620	ref|XP_002280610.1|	--	F6HLV6_VITVI,SubName: Full=Uncharacterized protein {ECO:0000313|EMBL:CCB55831.1};
gene:VIT_10s0003g04300	236	177	287	289	262	183	--	10	7394269	7397548	+	3280	protein_coding	--	--	--	--	--	--
gene:VIT_10s0003g04310	0	1	1	0	0	0	--	10	7407352	7407906	+	555	protein_coding	--	--	--	--	--	--
gene:VIT_10s0003g04320	0	2	0	0	2	0	--	10	7410409	7412705	-	2297	protein_coding	GO:0009986,cell surface; GO:0005737,cytoplasm; GO:0005829,cytosol; GO:0005634,nucleus; GO:0005886,plasma membrane; GO:0005524,ATP binding; GO:0016301,kinase activity; GO:0004672,protein kinase activity; GO:0004674,protein serine/threonine kinase activity; GO:0009926,auxin polar transport; GO:0009734,auxin-activated signaling pathway; GO:0048825,cotyledon development; GO:0035556,intracellular sign…	--	At2g34650	ref|XP_002274153.1|	PID_ARATH,RecName: Full=Protein kinase PINOID; EC=2.7.11.1; AltName: Full=Protein kinase ABRUPTUS;	A5C4C1_VITVI,SubName: Full=Uncharacterized protein {ECO:0000313|EMBL:CAN62073.1};
gene:VIT_10s0003g04330	73	43	56	54	41	47	--	10	7424652	7426823	+	2172	protein_coding	GO:0043231,intracellular membrane-bounded organelle; GO:0005739,mitochondrion; GO:0004519,endonuclease activity; GO:0003723,RNA binding; GO:0009451,RNA modification	--	--	ref|XP_019078009.1|	PP160_ARATH,RecName: Full=Pentatricopeptide repeat-containing protein At2g17525, mitochondrial; Flags: Precursor;	B9S6W0_RICCO,SubName: Full=Pentatricopeptide repeat-containing protein, putative {ECO:0000313|EMBL:EEF40716.1};
gene:VIT_10s0003g04350	4	2	6	10	23	6	--	10	7439882	7440995	+	1114	protein_coding	GO:0009507,chloroplast; GO:0009534,chloroplast thylakoid; GO:0009535,chloroplast thylakoid membrane; GO:0016021,integral component of membrane; GO:0009522,photosystem I; GO:0009579,thylakoid; GO:0016168,chlorophyll binding; GO:0015979,photosynthesis	--	At1g30380	ref|XP_002280687.1|	PSAK_ARATH,RecName: Full=Photosystem I reaction center subunit psaK, chloroplastic; AltName: Full=PSI-K; AltName: Full=Photosystem I subunit X; Flags: Precursor;	F6HLW0_VITVI,SubName: Full=Uncharacterized protein {ECO:0000313|EMBL:CCB55835.1};
gene:VIT_10s0003g04360	4342	3781	5438	3819	3754	3113	--	10	7492804	7542892	+	50089	protein_coding	--	--	--	--	--	--
gene:VIT_10s0003g04370	1080	775	1088	885	786	686	--	10	7545923	7547115	-	1193	protein_coding	--	--	At4g05440	ref|XP_002274599.1|	--	A5AW14_VITVI,SubName: Full=Uncharacterized protein {ECO:0000313|EMBL:CAN76115.1};
gene:VIT_10s0003g04390	5873	4618	7916	6013	6336	5740	--	10	7566896	7609581	+	42686	protein_coding	--	--	--	--	--	--
gene:VIT_10s0003g04420	1	0	1	0	0	0	--	10	7650621	7656625	+	6005	protein_coding	--	--	At2g13940	ref|XP_010113352.1|	--	W9SCZ3_9ROSA,SubName: Full=Retrovirus-related Pol polyprotein from transposon TNT 1-94 {ECO:0000313|EMBL:EXC35359.1};
gene:VIT_10s0003g04440	2	0	0	0	0	0	--	10	7677854	7690318	-	12465	protein_coding	--	--	--	--	--	--
gene:VIT_10s0003g04450	5	2	13	2	8	9	--	10	7695220	7733375	+	38156	protein_coding	--	--	--	--	--	--
gene:VIT_10s0003g04460	12	14	16	10	22	17	--	10	7733376	7752662	+	19287	protein_coding	--	--	--	--	--	--
gene:VIT_10s0003g04470	62	64	85	77	88	75	--	10	7765400	7821845	+	56446	protein_coding	--	--	--	--	--	--
gene:VIT_10s0003g04480	170	111	198	178	183	155	--	10	7822547	7836484	-	13938	protein_coding	--	--	--	--	--	--
gene:VIT_10s0003g04490	75	84	104	113	142	100	--	10	7850826	7855936	+	5111	protein_coding	--	--	--	--	--	--
gene:VIT_10s0003g04500	70	44	65	53	40	23	--	10	7866454	7866873	+	420	protein_coding	--	--	--	emb|CBI30986.3|	--	D7TKG4_VITVI,SubName: Full=Uncharacterized protein {ECO:0000313|EMBL:CBI30986.3};
gene:VIT_10s0003g04510	175	163	262	170	182	133	--	10	7878815	7888201	+	9387	protein_coding	--	--	--	--	--	--
gene:VIT_10s0003g04520	1	3	0	2	1	1	--	10	7915109	7917259	-	2151	protein_coding	--	--	--	--	--	--
gene:VIT_10s0003g04530	3494	2343	3578	2043	2131	1748	--	10	7926732	7982630	+	55899	protein_coding	--	--	--	--	--	--
gene:VIT_10s0003g04540	4440	3859	5254	2262	2286	2144	--	10	7992592	7995398	+	2807	protein_coding	GO:0016021,integral component of membrane; GO:0016020,membrane; GO:0005886,plasma membrane; GO:0015171,amino acid transmembrane transporter activity	--	At4g21120	ref|XP_002281463.1|	CAAT1_ARATH,RecName: Full=Cationic amino acid transporter 1; AltName: Full=Amino acid transporter 1;	F6HLW9_VITVI,SubName: Full=Uncharacterized protein {ECO:0000313|EMBL:CCB55844.1};
gene:VIT_10s0003g04560	103	111	179	72	115	103	--	10	8011207	8099267	-	88061	protein_coding	--	--	--	--	--	--
gene:VIT_10s0003g04580	1452	1156	1661	1442	1328	1162	--	10	8112642	8129332	+	16691	protein_coding	--	--	--	--	--	--
gene:VIT_10s0003g04600	2307	1780	2469	1847	1683	1337	--	10	8166203	8208389	+	42187	protein_coding	--	--	--	--	--	--
gene:VIT_10s0003g04610	1253	1187	1325	798	834	696	--	10	8217245	8226451	+	9207	protein_coding	--	--	--	--	--	--
gene:VIT_10s0003g04630	4328	3253	5155	3647	3260	2745	--	10	8239551	8272840	-	33290	protein_coding	--	--	--	--	--	--
gene:VIT_10s0003g04650	1663	1360	1686	1548	1433	1263	--	10	8293172	8310659	+	17488	protein_coding	--	--	--	--	--	--
gene:VIT_10s0003g04670	102	81	126	87	87	62	--	10	8333667	8341190	+	7524	protein_coding	--	--	--	--	--	--
gene:VIT_10s0003g04680	678	464	724	696	634	603	--	10	8352489	8368731	+	16243	protein_coding	--	--	--	--	--	--
gene:VIT_10s0003g04710	22	27	17	34	30	26	--	10	8385360	8386167	+	808	protein_coding	--	--	--	ref|XP_003632998.2|	--	F6HLX3_VITVI,SubName: Full=Uncharacterized protein {ECO:0000313|EMBL:CCB55848.1};
gene:VIT_10s0003g04720	1052	882	1174	1074	1005	940	--	10	8386465	8399111	-	12647	protein_coding	--	--	--	--	--	--
gene:VIT_10s0003g04740	13	0	24	0	22	10	--	10	8430496	8436161	+	5666	protein_coding	--	--	--	--	--	--
gene:VIT_10s0003g04750	1	0	0	0	0	3	--	10	8465350	8466234	+	885	protein_coding	--	--	--	--	--	--
gene:VIT_10s0003g04770	2	0	0	0	0	0	--	10	8501860	8506094	+	4235	protein_coding	GO:0016021,integral component of membrane; GO:0005886,plasma membrane; GO:0005524,ATP binding; GO:0004674,protein serine/threonine kinase activity	--	At3g47570	ref|XP_010655739.2|	Y3475_ARATH,RecName: Full=Probable LRR receptor-like serine/threonine-protein kinase At3g47570; EC=2.7.11.1; Flags: Precursor;	A5B0Q4_VITVI,SubName: Full=Uncharacterized protein {ECO:0000313|EMBL:CAN78527.1};
gene:VIT_10s0003g04780	3	0	5	1	12	7	--	10	8511744	8514387	-	2644	protein_coding	--	--	--	--	--	--
gene:VIT_10s0003g04810	60	72	77	51	52	35	--	10	8531533	8534758	-	3226	protein_coding	--	--	--	--	--	--
gene:VIT_10s0003g04820	5	5	7	7	6	12	--	10	8638626	8640004	+	1379	protein_coding	--	--	--	--	--	--
gene:VIT_10s0003g04830	0	0	1	0	0	0	--	10	8641580	8656811	+	15232	protein_coding	--	--	--	--	--	--
gene:VIT_10s0003g04870	0	0	1	0	0	0	--	10	8695760	8717864	+	22105	protein_coding	--	--	--	--	--	--
gene:VIT_10s0003g04880	4847	3573	5198	4631	4639	3646	--	10	8748809	8753600	+	4792	protein_coding	--	--	--	--	--	--
gene:VIT_10s0003g04900	846	579	903	656	638	536	--	10	8790428	8800301	+	9874	protein_coding	--	--	--	--	--	--
gene:VIT_10s0003g04910	2	2	0	2	4	0	--	10	8804710	8806457	+	1748	protein_coding	--	--	--	ref|XP_002263847.1|	--	D7TKJ6_VITVI,SubName: Full=Uncharacterized protein {ECO:0000313|EMBL:CBI31018.3};
gene:VIT_10s0003g04940	50	25	63	57	71	67	--	10	8828270	8834138	+	5869	protein_coding	--	--	--	--	--	--
gene:VIT_10s0003g04950	715	645	1300	1121	1545	1355	--	10	8834139	8835312	-	1174	protein_coding	GO:0005783,endoplasmic reticulum; GO:0005794,Golgi apparatus; GO:0005886,plasma membrane; GO:0009506,plasmodesma; GO:0003846,2-acylglycerol O-acyltransferase activity; GO:0090430,caffeoyl-CoA: alcohol caffeoyl transferase activity; GO:0016787,hydrolase activity; GO:0004622,lysophospholipase activity; GO:0009809,lignin biosynthetic process; GO:0006629,lipid metabolic process; GO:0046686,response t…	--	At5g14980	ref|XP_002263371.1|	CSE_ARATH,RecName: Full=Caffeoylshikimate esterase; EC=3.1.1.-; AltName: Full=Lysophospholipase 2; Short=LysoPL2;	F6HLY0_VITVI,SubName: Full=Uncharacterized protein {ECO:0000313|EMBL:CCB55855.1};
gene:VIT_10s0003g04960	475	400	618	558	632	483	--	10	8848028	8857765	+	9738	protein_coding	--	--	--	--	--	--
gene:VIT_10s0003g04970	289	243	388	390	360	310	--	10	8882299	8893394	-	11096	protein_coding	--	--	--	--	--	--
gene:VIT_10s0003g04990	31	55	80	85	94	108	--	10	8904492	8907378	+	2887	protein_coding	GO:0016021,integral component of membrane; GO:0005886,plasma membrane; GO:0005524,ATP binding; GO:0004674,protein serine/threonine kinase activity; GO:0009741,response to brassinosteroid; GO:0009826,unidimensional cell growth	--	At1g30570	ref|XP_010655752.1|	Y1357_ARATH,RecName: Full=Probable receptor-like protein kinase At1g30570; EC=2.7.11.-; Flags: Precursor;	D7TKK2_VITVI,SubName: Full=Uncharacterized protein {ECO:0000313|EMBL:CBI31024.3};
gene:VIT_10s0003g05000	5074	4041	5605	4078	3874	2955	--	10	8908387	8921208	-	12822	protein_coding	--	--	--	--	--	--
gene:VIT_10s0003g05010	637	530	675	479	468	361	--	10	8921209	8922696	-	1488	protein_coding	--	--	--	--	--	--
gene:VIT_10s0003g05020	4636	3618	4981	4043	4144	3906	--	10	8946318	8982081	+	35764	protein_coding	--	--	--	--	--	--
gene:VIT_10s0003g05030	24	14	13	23	25	22	--	10	8988700	8993466	+	4767	protein_coding	--	--	--	emb|CAN61261.1|	--	A5BDW0_VITVI,SubName: Full=Uncharacterized protein {ECO:0000313|EMBL:CAN61261.1}; Flags: Fragment;
gene:VIT_10s0003g05040	124	113	181	198	183	160	--	10	8998263	9015334	+	17072	protein_coding	--	--	--	--	--	--
gene:VIT_10s0003g05050	0	0	1	0	0	0	--	10	9021983	9023675	+	1693	protein_coding	GO:0009507,chloroplast; GO:0000428,DNA-directed RNA polymerase complex; GO:0003677,DNA binding; GO:0003899,DNA-directed 5'-3' RNA polymerase activity; GO:0006351,transcription, DNA-templated	--	AtCh013	ref|YP_009442895.1|	RPOC2_VITVI,RecName: Full=DNA-directed RNA polymerase subunit beta'' {ECO:0000255|HAMAP-Rule:MF_01324}; EC=2.7.7.6 {ECO:0000255|HAMAP-Rule:MF_01324}; AltName: Full=PEP {ECO:0000255|HAMAP-Rule:MF_01324}; AltName: Full=Plastid-encoded RNA polymerase subunit beta'' {ECO:0000255|HAMAP-Rule:MF_01324}; Short=RNA polymerase subunit beta'' {ECO:0000255|HAMAP-Rule:MF_01324};	W8EDZ5_VITRO,RecName: Full=DNA-directed RNA polymerase subunit beta'' {ECO:0000256|HAMAP-Rule:MF_01324}; EC=2.7.7.6 {ECO:0000256|HAMAP-Rule:MF_01324}; AltName: Full=PEP {ECO:0000256|HAMAP-Rule:MF_01324}; AltName: Full=Plastid-encoded RNA polymerase subunit beta'' {ECO:0000256|HAMAP-Rule:MF_01324}; Short=RNA polymerase subunit beta'' {ECO:0000256|HAMAP-Rule:MF_01324};
gene:VIT_10s0003g05060	3	3	4	3	4	2	--	10	9023676	9026376	+	2701	protein_coding	GO:0009507,chloroplast; GO:0000428,DNA-directed RNA polymerase complex; GO:0003677,DNA binding; GO:0003899,DNA-directed 5'-3' RNA polymerase activity; GO:0006351,transcription, DNA-templated	--	AtCh013	dbj|BBB94356.1|	RPOC2_VITVI,RecName: Full=DNA-directed RNA polymerase subunit beta'' {ECO:0000255|HAMAP-Rule:MF_01324}; EC=2.7.7.6 {ECO:0000255|HAMAP-Rule:MF_01324}; AltName: Full=PEP {ECO:0000255|HAMAP-Rule:MF_01324}; AltName: Full=Plastid-encoded RNA polymerase subunit beta'' {ECO:0000255|HAMAP-Rule:MF_01324}; Short=RNA polymerase subunit beta'' {ECO:0000255|HAMAP-Rule:MF_01324};	A0A292FP12_9ROSI,RecName: Full=DNA-directed RNA polymerase subunit beta'' {ECO:0000256|HAMAP-Rule:MF_01324}; EC=2.7.7.6 {ECO:0000256|HAMAP-Rule:MF_01324}; AltName: Full=PEP {ECO:0000256|HAMAP-Rule:MF_01324}; AltName: Full=Plastid-encoded RNA polymerase subunit beta'' {ECO:0000256|HAMAP-Rule:MF_01324}; Short=RNA polymerase subunit beta'' {ECO:0000256|HAMAP-Rule:MF_01324};
gene:VIT_10s0003g05070	1817	1398	1809	1162	1165	949	--	10	9035357	9050710	+	15354	protein_coding	--	--	--	--	--	--
gene:VIT_10s0003g05160	0	0	1	0	0	0	--	10	9476332	9484862	+	8531	protein_coding	--	--	--	--	--	--
gene:VIT_10s0003g05210	21	4	31	10	7	2	--	10	9709878	9712093	+	2216	protein_coding	GO:0016021,integral component of membrane; GO:0009505,plant-type cell wall; GO:0005886,plasma membrane; GO:0005524,ATP binding; GO:0005509,calcium ion binding; GO:0030247,polysaccharide binding; GO:0004674,protein serine/threonine kinase activity; GO:0007166,cell surface receptor signaling pathway; GO:0046777,protein autophosphorylation	--	At1g16130	ref|XP_002265985.1|	WAKLB_ARATH,RecName: Full=Wall-associated receptor kinase-like 2; EC=2.7.11.-; Flags: Precursor;	D7TKM4_VITVI,SubName: Full=Uncharacterized protein {ECO:0000313|EMBL:CBI31046.3};
gene:VIT_10s0003g05230	0	0	0	0	2	0	--	10	9738147	9742616	+	4470	protein_coding	--	--	--	ref|XP_002266141.2|	--	F6HLZ3_VITVI,SubName: Full=Uncharacterized protein {ECO:0000313|EMBL:CCB55868.1};
gene:VIT_10s0003g05270	14	7	12	5	16	12	--	10	9772285	9773602	+	1318	protein_coding	--	--	--	--	--	--
gene:VIT_10s0003g05280	19	7	15	16	9	15	--	10	9773935	9775724	-	1790	protein_coding	--	--	--	--	--	--
gene:VIT_10s0003g05320	8572	6700	9500	7345	7181	6423	--	10	9832444	9836840	-	4397	protein_coding	--	--	--	--	--	--
gene:VIT_10s0003g05330	635	499	737	830	752	858	--	10	9868977	9870548	+	1572	protein_coding	--	--	--	emb|CBI31056.3|	--	F6HLZ7_VITVI,SubName: Full=Uncharacterized protein {ECO:0000313|EMBL:CCB55872.1};
gene:VIT_10s0003g05380	639	408	706	522	595	509	--	10	9939900	9948904	+	9005	protein_coding	--	--	--	--	--	--
gene:VIT_10s0003g05390	2	2	0	2	0	0	--	10	9950134	9951741	-	1608	protein_coding	GO:0005576,extracellular region; GO:0009505,plant-type cell wall; GO:0050660,flavin adenine dinucleotide binding; GO:0016614,oxidoreductase activity, acting on CH-OH group of donors	K22395: K22395; cinnamyl-alcohol dehydrogenase [EC:1.1.1.195]	At5g44360	ref|XP_019078305.1|	BBE23_ARATH,RecName: Full=Berberine bridge enzyme-like 23 {ECO:0000303|PubMed:26037923}; Short=AtBBE-like 23 {ECO:0000303|PubMed:26037923}; EC=1.1.1.- {ECO:0000250|UniProtKB:O64743}; Flags: Precursor;	F6HM00_VITVI,SubName: Full=Uncharacterized protein {ECO:0000313|EMBL:CCB55875.1};
gene:VIT_10s0003g05420	287	274	247	130	146	172	--	10	10008871	10010615	-	1745	protein_coding	GO:0005618,cell wall; GO:0005576,extracellular region; GO:0009506,plasmodesma; GO:0045551,cinnamyl-alcohol dehydrogenase activity; GO:0050268,coniferyl-alcohol dehydrogenase activity; GO:0050660,flavin adenine dinucleotide binding; GO:0052747,sinapyl alcohol dehydrogenase activity; GO:0009793,embryo development ending in seed dormancy; GO:0010197,polar nucleus fusion	K22395: K22395; cinnamyl-alcohol dehydrogenase [EC:1.1.1.195]	At2g34790	ref|XP_002268361.1|	BBE15_ARATH,RecName: Full=Berberine bridge enzyme-like 15 {ECO:0000303|PubMed:26037923}; Short=AtBBE-like 15 {ECO:0000303|PubMed:26037923}; EC=1.1.1.194 {ECO:0000269|PubMed:26037923}; EC=1.1.1.195 {ECO:0000269|PubMed:26037923}; AltName: Full=Protein EMBRYO SAC DEVELOPMENT ARREST 28 {ECO:0000303|PubMed:15634699}; AltName: Full=Protein MATERNAL EFFECT EMBRYO ARREST 23 {ECO:0000303|PubMed:15634699};…	F6HM01_VITVI,SubName: Full=Uncharacterized protein {ECO:0000313|EMBL:CCB55876.1};
gene:VIT_10s0003g05430	58	45	85	21	27	15	--	10	10064687	10074180	-	9494	protein_coding	--	--	--	--	--	--
gene:VIT_10s0003g05440	1	0	1	0	0	0	--	10	10081576	10087103	+	5528	protein_coding	--	--	--	--	--	--
gene:VIT_10s0003g05450	3923	3404	3926	2021	2737	1937	--	10	10089099	10098884	-	9786	protein_coding	--	--	--	--	--	--
gene:VIT_10s0003g05470	722	540	885	632	660	539	--	10	10104903	10113041	-	8139	protein_coding	--	--	--	--	--	--
gene:VIT_10s0003g05480	2	2	5	4	2	0	--	10	10149996	10152002	-	2007	protein_coding	--	--	--	emb|CAN83643.1|	--	A5BW68_VITVI,SubName: Full=Uncharacterized protein {ECO:0000313|EMBL:CAN83643.1};
gene:VIT_10s0003g05490	794	529	906	722	733	722	--	10	10155652	10186420	-	30769	protein_coding	--	--	--	--	--	--
gene:VIT_10s0003g05500	3	2	1	1	0	0	--	10	10190935	10196288	+	5354	protein_coding	--	--	--	--	--	--
gene:VIT_10s0003g05510	0	0	1	0	0	1	--	10	10197043	10200883	+	3841	protein_coding	--	--	--	--	--	--
gene:VIT_10s0003g05520	1	2	0	2	1	2	--	10	10201432	10201990	+	559	protein_coding	GO:0009507,chloroplast; GO:0005737,cytoplasm; GO:0005634,nucleus; GO:0005773,vacuole; GO:0070009,serine-type aminopeptidase activity; GO:0051289,protein homotetramerization; GO:0006508,proteolysis	--	At4g14570	emb|CBI31071.3|	AARE_ARATH,RecName: Full=Acylamino-acid-releasing enzyme {ECO:0000305}; Short=AARE {ECO:0000303|PubMed:12966075}; EC=3.4.19.1 {ECO:0000269|PubMed:12966075}; AltName: Full=Oxidized protein hydrolase {ECO:0000303|PubMed:22398639}; Short=OPH {ECO:0000303|PubMed:22398639};	D7TKP9_VITVI,SubName: Full=Uncharacterized protein {ECO:0000313|EMBL:CBI31071.3};
gene:VIT_10s0003g05550	21	0	2	2	0	4	--	10	10224104	10225715	+	1612	protein_coding	GO:0005618,cell wall; GO:0005576,extracellular region; GO:0050660,flavin adenine dinucleotide binding; GO:0016614,oxidoreductase activity, acting on CH-OH group of donors	K22395: K22395; cinnamyl-alcohol dehydrogenase [EC:1.1.1.195]	At1g30700	ref|XP_002269462.1|	BBE8_ARATH,RecName: Full=Berberine bridge enzyme-like 8 {ECO:0000303|PubMed:26037923}; Short=AtBBE-like 8 {ECO:0000303|PubMed:26037923}; EC=1.1.1.- {ECO:0000250|UniProtKB:O64743}; Flags: Precursor;	F6HM09_VITVI,SubName: Full=Uncharacterized protein {ECO:0000313|EMBL:CCB55884.1};
gene:VIT_10s0003g05580	1	0	0	0	0	0	--	10	10359501	10361112	-	1612	protein_coding	GO:0005618,cell wall; GO:0005576,extracellular region; GO:0050660,flavin adenine dinucleotide binding; GO:0016614,oxidoreductase activity, acting on CH-OH group of donors	K22395: K22395; cinnamyl-alcohol dehydrogenase [EC:1.1.1.195]	At1g30700	ref|XP_010655774.1|	BBE8_ARATH,RecName: Full=Berberine bridge enzyme-like 8 {ECO:0000303|PubMed:26037923}; Short=AtBBE-like 8 {ECO:0000303|PubMed:26037923}; EC=1.1.1.- {ECO:0000250|UniProtKB:O64743}; Flags: Precursor;	F6HM12_VITVI,SubName: Full=Uncharacterized protein {ECO:0000313|EMBL:CCB55887.1};
gene:VIT_10s0003g05590	605	440	698	482	535	485	--	10	10377113	10389364	-	12252	protein_coding	--	--	--	--	--	--
gene:VIT_10s0003g05620	2	0	0	0	0	0	--	10	10435804	10437415	-	1612	protein_coding	GO:0005618,cell wall; GO:0005576,extracellular region; GO:0050660,flavin adenine dinucleotide binding; GO:0016614,oxidoreductase activity, acting on CH-OH group of donors	K22395: K22395; cinnamyl-alcohol dehydrogenase [EC:1.1.1.195]	At1g30700	ref|XP_002270585.1|	BBE8_ARATH,RecName: Full=Berberine bridge enzyme-like 8 {ECO:0000303|PubMed:26037923}; Short=AtBBE-like 8 {ECO:0000303|PubMed:26037923}; EC=1.1.1.- {ECO:0000250|UniProtKB:O64743}; Flags: Precursor;	F6HM14_VITVI,SubName: Full=Uncharacterized protein {ECO:0000313|EMBL:CCB55889.1};
gene:VIT_10s0003g05630	4337	3434	5041	4084	3989	3739	--	10	10471996	10480736	+	8741	protein_coding	--	--	--	--	--	--
gene:VIT_10s0003g05640	1210	929	1213	388	396	272	--	10	10483749	10493329	-	9581	protein_coding	--	--	--	--	--	--
gene:VIT_10s0003g05650	5	2	3	2	3	1	--	10	10493330	10494464	-	1135	protein_coding	--	--	--	--	--	--
gene:VIT_10s0003g05660	109	80	101	117	114	100	--	10	10522532	10522985	-	454	protein_coding	GO:0000923,equatorial microtubule organizing center; GO:0000930,gamma-tubulin complex; GO:0008274,gamma-tubulin ring complex; GO:0031021,interphase microtubule organizing center; GO:0000776,kinetochore; GO:0005828,kinetochore microtubule; GO:0072686,mitotic spindle; GO:0005635,nuclear envelope; GO:0005640,nuclear outer membrane; GO:0009524,phragmoplast; GO:0009574,preprophase band; GO:0043015,gam…	--	At4g09550	emb|CBI31082.3|	MZT1B_ARATH,RecName: Full=Mitotic-spindle organizing protein 1B; AltName: Full=GCP3-interacting protein 1; Short=AtGIP1; AltName: Full=Mitotic-spindle organizing protein associated with a ring of gamma-tubulin 1B; Short=AtGIP1B;	D7TKR0_VITVI,SubName: Full=Uncharacterized protein {ECO:0000313|EMBL:CBI31082.3};
gene:VIT_10s0003g05670	130	89	134	129	123	116	--	10	10522986	10538402	-	15417	protein_coding	--	--	--	--	--	--
gene:VIT_10s0003g05680	0	3	0	0	0	0	--	10	10553196	10557224	+	4029	protein_coding	--	--	--	--	--	--
gene:VIT_10s0003g05690	484	359	426	373	325	267	--	10	10576859	10577918	+	1060	protein_coding	GO:0005634,nucleus; GO:0003677,DNA binding; GO:0010492,maintenance of shoot apical meristem identity; GO:0009299,mRNA transcription; GO:0010199,organ boundary specification between lateral organs and the meristem; GO:0048441,petal development; GO:0090698,post-embryonic plant morphogenesis; GO:0006355,regulation of transcription, DNA-templated; GO:0009416,response to light stimulus; GO:0048834,spe…	--	At2g31160	ref|XP_002271024.1|	LSH3_ARATH,RecName: Full=Protein LIGHT-DEPENDENT SHORT HYPOCOTYLS 3; AltName: Full=Protein ORGAN BOUNDARY 1;	F6HM17_VITVI,SubName: Full=Uncharacterized protein {ECO:0000313|EMBL:CCB55892.1};
gene:VIT_10s0003g05700	54	55	63	58	58	52	--	10	10644296	10645923	-	1628	protein_coding	GO:0043231,intracellular membrane-bounded organelle; GO:0004519,endonuclease activity; GO:0003723,RNA binding; GO:0009451,RNA modification	--	At4g21300	ref|XP_019077990.1|	PP333_ARATH,RecName: Full=Pentatricopeptide repeat-containing protein At4g21300;	M5VGQ2_PRUPE,SubName: Full=Uncharacterized protein {ECO:0000313|EMBL:EMJ00152.1};
gene:VIT_10s0003g05720	3040	2274	3585	1740	1763	1351	--	10	10675640	10698712	+	23073	protein_coding	--	--	--	--	--	--
gene:VIT_10s0003g05740	34	14	41	6	15	2	--	10	10756001	10759241	-	3241	protein_coding	--	--	--	--	--	--
gene:VIT_10s0003g05760	0	0	0	0	1	1	--	10	10886899	10887762	+	864	protein_coding	--	--	--	--	--	--
gene:VIT_10s0003g05770	135	142	165	145	150	116	--	10	10897807	10903122	+	5316	protein_coding	--	--	--	--	--	--
gene:VIT_10s0003g05780	8	4	14	4	11	5	--	10	10904842	10905193	-	352	protein_coding	GO:0008289,lipid binding; GO:0006869,lipid transport	--	At3g51590	ref|XP_002271584.2|	NLTPC_RICCO,RecName: Full=Non-specific lipid-transfer protein C, cotyledon-specific isoform; Short=NS-LTP C; AltName: Full=Phospholipid transfer protein; Short=PLTP; Flags: Precursor;	F6HM20_VITVI,RecName: Full=Non-specific lipid-transfer protein {ECO:0000256|RuleBase:RU000628};
gene:VIT_10s0003g05790	1	3	0	2	2	2	--	10	10907220	10907555	-	336	protein_coding	GO:0008289,lipid binding; GO:0006869,lipid transport	--	At3g51590	ref|XP_010655785.1|	NLTPC_RICCO,RecName: Full=Non-specific lipid-transfer protein C, cotyledon-specific isoform; Short=NS-LTP C; AltName: Full=Phospholipid transfer protein; Short=PLTP; Flags: Precursor;	F6HM21_VITVI,RecName: Full=Non-specific lipid-transfer protein {ECO:0000256|RuleBase:RU000628};
gene:VIT_10s0003g05800	54	39	36	40	24	21	--	10	10910793	10912559	-	1767	protein_coding	GO:0043231,intracellular membrane-bounded organelle; GO:0004519,endonuclease activity; GO:0003723,RNA binding; GO:0009451,RNA modification	--	At4g20770	ref|XP_010655786.1|	PP329_ARATH,RecName: Full=Pentatricopeptide repeat-containing protein At4g20770;	F6HM22_VITVI,SubName: Full=Uncharacterized protein {ECO:0000313|EMBL:CCB55897.1};
gene:VIT_10s0003g05830	4	0	5	3	3	6	--	10	10949389	10951290	+	1902	protein_coding	--	--	At4g20790	ref|XP_002269737.2|	--	D7TKS5_VITVI,SubName: Full=Uncharacterized protein {ECO:0000313|EMBL:CBI31097.3};
gene:VIT_10s0003g05840	879	754	1064	923	1000	900	--	10	10951592	10973303	-	21712	protein_coding	--	--	--	--	--	--
gene:VIT_10s0092g00010	484	404	520	488	562	489	--	10	10984059	10984508	-	450	protein_coding	GO:0005737,cytoplasm; GO:0008168,methyltransferase activity; GO:0006480,N-terminal protein amino acid methylation	--	At5g44450	ref|XP_010655787.1|	NTM1_ARATH,RecName: Full=Alpha N-terminal protein methyltransferase 1; EC=2.1.1.244; AltName: Full=X-Pro-Lys N-terminal protein methyltransferase 1; Short=NTM1;	F6I3G2_VITVI,SubName: Full=Uncharacterized protein {ECO:0000313|EMBL:CCB61480.1};
gene:VIT_10s0092g00040	222	183	238	243	207	201	--	10	11056628	11069593	+	12966	protein_coding	--	--	--	--	--	--
gene:VIT_10s0092g00050	1394	1263	1711	1483	1460	1235	--	10	11069594	11073167	-	3574	protein_coding	--	--	--	--	--	--
gene:VIT_10s0092g00060	77	54	73	58	58	29	--	10	11094872	11099296	-	4425	protein_coding	--	--	--	--	--	--
gene:VIT_10s0092g00090	30	20	49	56	57	45	--	10	11207917	11222730	-	14814	protein_coding	--	--	--	--	--	--
gene:VIT_10s0092g00110	7	4	9	3	7	11	--	10	11227337	11230670	-	3334	protein_coding	--	--	--	--	--	--
gene:VIT_10s0092g00120	2313	1814	2436	2101	2027	1770	--	10	11240944	11255917	-	14974	protein_coding	--	--	--	--	--	--
gene:VIT_10s0092g00130	14	14	31	13	25	14	--	10	11294218	11296152	+	1935	protein_coding	GO:0043231,intracellular membrane-bounded organelle; GO:0004519,endonuclease activity; GO:0003723,RNA binding; GO:0009451,RNA modification	K19589: N6AMT1; release factor glutamine methyltransferase [EC:2.1.1.297]	At1g50270	ref|XP_002270866.1|	PPR75_ARATH,RecName: Full=Pentatricopeptide repeat-containing protein At1g50270;	D7U8D9_VITVI,SubName: Full=Uncharacterized protein {ECO:0000313|EMBL:CBI39003.3};
gene:VIT_10s0092g00150	0	2	6	2	0	0	--	10	11360141	11362256	+	2116	protein_coding	GO:0005886,plasma membrane; GO:0047617,acyl-CoA hydrolase activity; GO:0004620,phospholipase activity; GO:0019374,galactolipid metabolic process; GO:0016042,lipid catabolic process; GO:0006644,phospholipid metabolic process; GO:0040008,regulation of growth; GO:0051707,response to other organism	--	At3g54950	ref|XP_002276337.2|	PLP7_ARATH,RecName: Full=Patatin-like protein 7; Short=AtPLP7; EC=3.1.1.-; AltName: Full=Patatin-related phospholipase A IIIbeta; Short=pPLAIIIb; AltName: Full=Phospholipase A IIIA; Short=AtPLAIIIA;	F6I3G9_VITVI,RecName: Full=Patatin {ECO:0000256|RuleBase:RU361262}; EC=3.1.1.- {ECO:0000256|RuleBase:RU361262};
gene:VIT_10s0092g00170	251	216	256	169	148	81	--	10	11406889	11422896	-	16008	protein_coding	--	--	--	--	--	--
gene:VIT_10s0092g00200	252	192	240	234	195	162	--	10	11506152	11510357	-	4206	protein_coding	--	--	--	--	--	--
gene:VIT_10s0092g00210	2140	1649	2316	1297	1197	974	--	10	11527913	11538542	-	10630	protein_coding	--	--	--	--	--	--
gene:VIT_10s0092g00220	2	0	0	0	0	0	--	10	11545935	11548737	-	2803	protein_coding	--	--	--	--	--	--
gene:VIT_10s0092g00230	1654	1296	2045	1599	1473	1426	--	10	11550592	11576391	-	25800	protein_coding	--	--	--	--	--	--
gene:VIT_10s0092g00240	41	18	41	53	54	26	--	10	11627183	11631065	-	3883	protein_coding	--	--	--	--	--	--
gene:VIT_10s0092g00250	3	1	5	1	4	7	--	10	11636201	11640816	-	4616	protein_coding	--	--	--	ref|XP_018828549.1|	--	A0A2I4FA71_9ROSI,SubName: Full=alpha-glucosidase {ECO:0000313|RefSeq:XP_018828549.1};
gene:VIT_10s0092g00260	0	1	0	0	0	1	--	10	11641632	11642515	-	884	protein_coding	GO:0004558,alpha-1,4-glucosidase activity; GO:0030246,carbohydrate binding; GO:0032450,maltose alpha-glucosidase activity	--	At5g11720	ref|XP_010655876.2|	AGLU_SPIOL,RecName: Full=Alpha-glucosidase; EC=3.2.1.20; AltName: Full=Maltase; Flags: Precursor;	F6I3H3_VITVI,SubName: Full=Uncharacterized protein {ECO:0000313|EMBL:CCB61491.1};
gene:VIT_10s0092g00270	475	415	592	488	457	390	--	10	11678229	11680981	-	2753	protein_coding	--	--	--	--	--	--
gene:VIT_10s0092g00340	0	0	0	1	0	1	--	10	11857233	11858196	-	964	protein_coding	--	--	--	--	--	--
gene:VIT_10s0092g00350	1907	1485	2106	1626	1691	1472	--	10	11859669	11910043	+	50375	protein_coding	--	--	--	--	--	--
gene:VIT_10s0092g00360	9	19	23	15	7	12	--	10	11911991	11918153	-	6163	protein_coding	--	--	--	--	--	--
gene:VIT_10s0092g00370	0	0	2	0	0	0	--	10	11930334	11932184	+	1851	protein_coding	GO:0016020,membrane; GO:0020037,heme binding; GO:0005506,iron ion binding; GO:0016709,oxidoreductase activity, acting on paired donors, with incorporation or reduction of molecular oxygen, NAD(P)H as one donor, and incorporation of one atom of oxygen; GO:0044550,secondary metabolite biosynthetic process	--	At3g26300	ref|XP_010655870.1|	C71DA_SOYBN,RecName: Full=Cytochrome P450 71D10; EC=1.14.-.-;	D7U8F7_VITVI,SubName: Full=Uncharacterized protein {ECO:0000313|EMBL:CBI39021.3};
[truncated: 19,060 more rows]
